# Supplementary material for: Comparative Analysis of Human Protein-Coding and Noncoding RNAs between Brain and 10 Mixed Cell Lines by RNA-Seq
Source: PLoS One. 2011 Nov 30;6(11):e28318. doi: 10.1371/journal.pone.0028318 (PMC3227660; doi:10.1371/journal.pone.0028318)
Supplement: Table S1 — Significantly correlated genes of the long ncRNAs that differentially expressed in breast cancer. (XLS) [file pone.0028318.s002.xls]

## Sheet: Sheet1
Table S3. Significantly correlated genes of the long ncRNAs that differentially expressed in breast cancer.
Long ncRNAs	Corresponding probes	Cancer related genes	Disease name	Omim	Annotation	PubMed	Correlation	P-value
Pred10150	227332_at	ARHGEF1	breast cancer	601855	CD44 interaction with p115RhoGEF and ROK plays a pivotal role in promoting Gab-1 phosphorylation leading to Gab-1.PI 3-kinase membrane localization, AKT signaling, and cytokine (M-CSF) production during HA-mediated breast cancer progression	12748184	-0.492838	0.00485022
Pred10150	227332_at	ARID4A	breast cancer	180201	The BRMS1 metastasis suppressor interacts with the protein AT-rich interactive domain 4A (ARID4A, RBBP1) as part of SIN3.histone deacetylase chromatin remodeling complexes.Alterations of BRMS1-ARID4A interaction modify gene expression but still suppress metastasis in human breast cancer cells.	18211900	-0.501191	0.00407738
Pred10150	227332_at	ARNTL	breast cancer		Expression of BMAL1 is significantly associated with lymph node metastasis and poor prognosis in breast cancer	19296127	0.403938	0.0242201
Pred10150	227332_at	BTLA	breast cancer	607925	BTLA gene polymorphisms may affect the sporadic breast cancer risk and prognosis in Chinese women in northeast of Heilongjiang Province	19585237	-0.478681	0.00644711
Pred10150	227332_at	EVL	breast cancer		EVL (Ena/VASP-like) expression is up-regulated in human breast cancer and its relative expression level is correlated with clinical stages	18357390	0.437928	0.0137412
Pred10150	227332_at	LEPR	breast cancer		Increased expression of leptin receptor is associated with breast cancer progression	16533767	-0.427944	0.0163239
Pred10150	227332_at	LEPR	breast cancer		Leptin and leptin receptor may have a promoting effect on the carcinogenesis and metastasis of breast cancer	15240518	-0.427944	0.0163239
Pred10150	227332_at	LEPR	breast cancer		Leptin receptors are expressed in breast cancer; data suggests they may be implicated in mammary cell proliferation and in breast cancer pathogenesis	11911959	-0.427944	0.0163239
Pred10150	227332_at	LEPR	breast cancer		Logistic regression analysis showed that LEPR gene Gln223Arg polymorphism increased the risk of developing breast cancer	18668212	-0.427944	0.0163239
Pred10150	227332_at	LEPR	breast cancer		Results from this study suggested that LEPR Gln233Agr polymorphism, the elevated WHR and serum level of leptin might be correlated with increased risk of breast cancer	17649682	-0.427944	0.0163239
Pred10150	227332_at	MST1	breast cancer	142408	Overexpression of MSP, MT-SP1, and MST1R was a strong independent indicator of both metastasis and death in human breast cancer	17456594	-0.431162	0.0154508
Pred10150	227332_at	PPM1D	Breast Neoplasms (including: Breast cancer)		ACE		0.444528	0.0122289
Pred10150	227332_at	RAD51	Breast cancer, susceptibility to	114480	ACE		-0.431615	0.0153309
Pred10150	227332_at	TNFSF12	breast cancer		Our results suggest that the Tweak/Fn14 pathway may be protumorigenic in human breast cancer	15735761	0.47827	0.00649955
Pred10150	227332_at	TNFSF18	breast cancer	603898	Levels of AITRL were significantly increased in serum of breast cancer patients	17914571	-0.484916	0.0056959
Pred10150	227332_at	TSG101	Breast Neoplasms (including: Breast cancer)		ACE		0.446088	0.0118927
Pred35111	229319_at	LEPR	breast cancer		Increased expression of leptin receptor is associated with breast cancer progression	16533767	0.655326	6.30585e-05
Pred35111	229319_at	LEPR	breast cancer		Leptin and leptin receptor may have a promoting effect on the carcinogenesis and metastasis of breast cancer	15240518	0.655326	6.30585e-05
Pred35111	229319_at	LEPR	breast cancer		Leptin receptors are expressed in breast cancer; data suggests they may be implicated in mammary cell proliferation and in breast cancer pathogenesis	11911959	0.655326	6.30585e-05
Pred35111	229319_at	LEPR	breast cancer		Logistic regression analysis showed that LEPR gene Gln223Arg polymorphism increased the risk of developing breast cancer	18668212	0.655326	6.30585e-05
Pred35111	229319_at	LEPR	breast cancer		Results from this study suggested that LEPR Gln233Agr polymorphism, the elevated WHR and serum level of leptin might be correlated with increased risk of breast cancer	17649682	0.655326	6.30585e-05
Pred35111	229319_at	PPM1D	Breast Neoplasms (including: Breast cancer)		ACE		0.44409	0.0123247
Pred35111	229319_at	RAD51	Breast cancer, susceptibility to	114480	ACE		-0.461966	0.0088894
Pred35111	229319_at	TNFSF12	breast cancer		Our results suggest that the Tweak/Fn14 pathway may be protumorigenic in human breast cancer	15735761	0.471274	0.0074477
Pred24546	1557617_at	ARID4A	breast cancer	180201	The BRMS1 metastasis suppressor interacts with the protein AT-rich interactive domain 4A (ARID4A, RBBP1) as part of SIN3.histone deacetylase chromatin remodeling complexes.Alterations of BRMS1-ARID4A interaction modify gene expression but still suppress metastasis in human breast cancer cells.	18211900	0.546397	0.00147226
Pred24546	1557617_at	CPD	breast cancer	603102	CPD gene knockdown did not affect L-Arg uptake, which protected cells from apoptosis. In summary, PRL/E2-induced cell-surface CPD released Arg from extracellular substrates, increased intracellular NO, promoted survival and inhibited apoptosis of MCF-7 cells.	18535109	-0.496369	0.00450949
Pred32539	1560359_at	BRIP1	Breast cancer, early-onset	114480	ACE		-0.415396	0.0201305
Pred32539	1560359_at	BTLA	breast cancer	607925	BTLA gene polymorphisms may affect the sporadic breast cancer risk and prognosis in Chinese women in northeast of Heilongjiang Province	19585237	0.499178	0.00425317
Pred32539	1560359_at	HDAC4	breast cancer		Results show that both JARID1B and HDAC4 expressed in breast cancers	17373667	0.61157	0.000256841
Pred32539	1560359_at	LEPR	breast cancer		Increased expression of leptin receptor is associated with breast cancer progression	16533767	0.592267	0.000447844
Pred32539	1560359_at	LEPR	breast cancer		Leptin and leptin receptor may have a promoting effect on the carcinogenesis and metastasis of breast cancer	15240518	0.592267	0.000447844
Pred32539	1560359_at	LEPR	breast cancer		Leptin receptors are expressed in breast cancer; data suggests they may be implicated in mammary cell proliferation and in breast cancer pathogenesis	11911959	0.592267	0.000447844
Pred32539	1560359_at	LEPR	breast cancer		Logistic regression analysis showed that LEPR gene Gln223Arg polymorphism increased the risk of developing breast cancer	18668212	0.592267	0.000447844
Pred32539	1560359_at	LEPR	breast cancer		Results from this study suggested that LEPR Gln233Agr polymorphism, the elevated WHR and serum level of leptin might be correlated with increased risk of breast cancer	17649682	0.592267	0.000447844
Pred32539	1560359_at	PIK3CA	Breast Neoplasms (including: Breast cancer)		ACE		0.563644	0.000960254
Pred32539	1560359_at	SLC2A3	breast cancer		An up-regulation of GLUT3 mRNA, protein and glucose uptake by the cAMP pathway in breast cancer cells	17559076	0.476891	0.00667779
