# Supplementary material for: Comparative Analysis of Human Protein-Coding and Noncoding RNAs between Brain and 10 Mixed Cell Lines by RNA-Seq
Source: PLoS One. 2011 Nov 30;6(11):e28318. doi: 10.1371/journal.pone.0028318 (PMC3227660; doi:10.1371/journal.pone.0028318)
Supplement: Table S2 — Significantly correlated genes of the long ncRNAs that differentially expressed in lung cancer. (XLS) [file pone.0028318.s003.xls]

## Sheet: Sheet1
Table S4. Significantly correlated genes of the long ncRNAs that differentially expressed in lung cancer.
Long ncRNAs	Corresponding probes	Cancer related genes	Disease name	Omim	Annotation	PubMed	Correlation	P-value
Pred10150	227332_at	AMFR	Carcinoma, Non-Small-Cell Lung		ACE		-0.604616	0.0131007
Pred10150	227332_at	CCNB2	lung adenocarcinoma		This gene may be used as a very reliable biomarker of lung adenocarcinoma	17549666	0.608878	0.0123053
Pred10150	227332_at	FEV	Lung Neoplasms		ACE		0.530445	0.0345326
Pred10150	227332_at	PARK2	Adenocarcinoma of lung, somatic	211980	ACE		0.538081	0.0315513
Pred10150	227332_at	POLE	lung cancer	174762	To assess whether DNA repair gene variants influence the clinical behaviour of lung cancer we examined the impact of a comprehensive panel of 109 non-synonymous single-nucleotide polymorphisms (nsSNPs) in 50 DNA repair genes on overall survival (OS) in 700 lung cancer patients. Fifteen nsSNPs were associated with OS, significantly greater than that expected (P = 0.04). SNPs associated with progno…	17855454	0.497639	0.0498244
Pred10150	227332_at	PPP2R1B	Lung Neoplasms (including: Lung cancer)		ACE		-0.52595	0.0363848
Pred10150	227332_at	RNF103	Carcinoma, Non-Small-Cell Lung		ACE		-0.552268	0.0265362
Pred10150	227332_at	VPS24	Carcinoma, Non-Small-Cell Lung		ACE		-0.595846	0.0148641
Pred32539	1560359_at	AMY1A	Lung Neoplasms		ACE		0.587316	0.0167517
Pred32539	1560359_at	ANLN	Carcinoma, Non-Small-Cell Lung		ACE		-0.651192	0.00628706
Pred32539	1560359_at	BNIP3L	Lung Neoplasms		ACE		0.544137	0.0293294
Pred32539	1560359_at	CCNB1	Carcinoma, Non-Small-Cell Lung		ACE		-0.638033	0.00782685
Pred32539	1560359_at	CCNB2	lung adenocarcinoma		This gene may be used as a very reliable biomarker of lung adenocarcinoma	17549666	-0.711878	0.00197925
Pred32539	1560359_at	EGFR	Adenocarcinoma of lung, response to tyrosine	211980	ACE		-0.583276	0.0177083
Pred32539	1560359_at	F11R	Carcinoma, Non-Small-Cell Lung		ACE		0.556422	0.0251903
Pred32539	1560359_at	FAM83A	Lung Neoplasms		ACE		-0.49906	0.0490726
Pred32539	1560359_at	GCAT	Carcinoma, Non-Small-Cell Lung		ACE		0.501009	0.0480558
Pred32539	1560359_at	GGH	Lung Neoplasms		ACE		-0.524199	0.0371262
Pred32539	1560359_at	MAP3K8	Lung cancer, somatic	211980	ACE		0.516189	0.040664
Pred32539	1560359_at	POLE	lung cancer	174762	To assess whether DNA repair gene variants influence the clinical behaviour of lung cancer we examined the impact of a comprehensive panel of 109 non-synonymous single-nucleotide polymorphisms (nsSNPs) in 50 DNA repair genes on overall survival (OS) in 700 lung cancer patients. Fifteen nsSNPs were associated with OS, significantly greater than that expected (P = 0.04). SNPs associated with progno…	17855454	-0.67268	0.00429941
Pred32539	1560359_at	PTK2B	non-small cell lung cancer		Up-regulation of proline-rich tyrosine kinase 2 is associated with non-small cell lung cancer	18571765	0.671678	0.00437917
Pred32539	1560359_at	PTK2B	non-small cell lung cancer		Proline-rich tyrosine kinase Pyk2 is highly expressed in small cell lung cancer cells and provides a functional link between neuropeptide-induced increases in intracellular calcium ions [Ca2+]i, and tumor cell proliferation	17906699	0.671678	0.00437917
Pred32539	1560359_at	RSL1D1	Lung Neoplasms		ACE		-0.622324	0.0100414
Pred32539	1560359_at	SPARCL1	Carcinoma, Non-Small-Cell Lung		ACE		0.609997	0.0121028
Pred32539	1560359_at	SUV39H2	Lung Neoplasms		ACE		-0.533548	0.0332966
Pred32539	1560359_at	TXN	lung cancer		Prx I and Trx expression is increased in lung cancer cells following hypoxia and in human lung cancer tissues	14703116	-0.594863	0.0150728
Pred32539	1560359_at	TXNRD1	lung carcinoma	601112	High levels of expression in lung carcinoma cells modulate drug-specific cytotoxic efficacy	19766715	-0.521756	0.0381797
