# Supplementary material for: Comparative Analysis of Human Protein-Coding and Noncoding RNAs between Brain and 10 Mixed Cell Lines by RNA-Seq
Source: PLoS One. 2011 Nov 30;6(11):e28318. doi: 10.1371/journal.pone.0028318 (PMC3227660; doi:10.1371/journal.pone.0028318)
Supplement: File S1 — Transcript expression values, coordinates and protein-coding capacities in brain. (TXT) [file pone.0028318.s004.txt]

ID	Chromosome	Strand	Start	End	Exon-start-positions	Exon-end-positions	Expression-level (RPKM)	CPC-score	Characteristic
Pred0	chr1	-	15795	18061	15795,16606,16857,17232,17914	15947,16765,17055,17742,18061	12.38990	6.3555	coding
Pred1	chr1	-	17232	29370	17232,17914,18267,24737,29320	17742,18061,18366,24891,29370	3.05893	6.16829	coding
Pred2	chr1	-	16857	19759	16857,17232,17914,18267,18912	17055,17742,18061,18366,19759	0.72446	6.71062	coding
Pred3	chr1	-	16857	19759	16857,17232,17914,18267,18912	17055,17742,18061,18369,19759	0.48637	6.80072	coding
Pred7	chr1	-	17232	29370	17232,17914,18267,24737,29320	17742,18061,18379,24891,29370	1.69413	6.36168	coding
Pred8	chr1	-	15602	29370	15602,24737,29320	15942,24891,29370	2.23196	1.87557	coding
Pred9	chr1	-	15602	29370	15602,29320	16765,29370	2.15660	-0.808407	noncoding
Pred10	chr1	-	16857	19759	16857,17232,18267,18912	17055,17368,18379,19759	2.28906	4.20271	coding
Pred11	chr1	-	16857	17751	16857,17258,17605	17055,17368,17751	6.23511	3.47538	coding
Pred14	chr1	-	15602	29370	15602,16857,17232,18496,29320	16765,17055,17368,18554,29370	1.76887	3.86544	coding
Pred15	chr1	-	15602	29370	15602,18496,29320	16765,18554,29370	0.30767	-0.81222	noncoding
Pred17	chr1	-	17605	29370	17605,17914,18267,18500,29320	17742,18061,18362,18554,29370	1.44938	3.55808	coding
Pred18	chr1	-	16606	29370	16606,18912,24737,29320	16765,19139,24891,29370	2.23578	1.09741	coding
Pred20	chr1	-	89294	237877	89294,236614	90404,237877	1.22636	0.398564	coding
Pred21	chr1	-	137838	139228	137838	139228	1.76913	2.20743	coding
Pred23	chr1	+	321145	321223	321145	321223	3.85921	-1.22321	noncoding
Pred24	chr1	+	323891	328580	323891,327035	324060,328580	2.26466	2.31331	coding
Pred26	chr1	+	566461	568045	566461	568045	3427.95000	9.50391	coding
Pred27	chr1	+	568148	568842	568148	568842	2273.38000	1.86055	coding
Pred28	chr1	+	568843	568912	568843	568912	56.21850	-1.28862	noncoding
Pred29	chr1	+	569326	570349	569326	570349	3451.85000	2.30644	coding
Pred31	chr1	-	661139	670994	661139,665277,670802	665184,665335,670994	0.99809	4.18967	coding
Pred33	chr1	-	661139	670994	661139,665277,667396,668686,670802	665184,665335,667587,668744,670994	1.37623	4.21274	coding
Pred34	chr1	-	668401	668479	668401	668479	1.92979	-1.22321	noncoding
Pred36	chr1	-	671807	671885	671807	671885	3.85921	-1.22321	noncoding
Pred38	chr1	-	761586	762902	761586	762902	2.18588	2.87302	coding
Pred40	chr1	+	763063	788997	763063,764382,788956	763155,764484,788997	26.26890	-1.15495	noncoding
Pred41	chr1	+	763063	788902	763063,764382,788050,788770	763155,764484,788146,788902	19.48120	-1.08118	noncoding
Pred43	chr1	+	763063	789740	763063,764382,783033,788956	763155,764484,783186,789740	0.56584	0.221319	coding
Pred44	chr1	+	763063	789740	763063,764382,787306,788956	763155,764484,787490,789740	1.70927	-1.36247	noncoding
Pred46	chr1	+	763063	789740	763063,788956	763155,789740	2.28304	-1.35017	noncoding
Pred47	chr1	+	791897	794579	791897	794579	5.92471	-1.12528	noncoding
Pred48	chr1	-	879583	894679	879583,880421,880897,881552,881781,891302,891474,892273,892478,894308,894594	880180,880526,881033,881666,881925,891393,891595,892405,892653,894461,894679	1.56705	8.39901	coding
Pred52	chr1	-	879583	894679	879583,880421,880897,881552,883510,883869,886506,887379,887791,894308,894594	880180,880526,881033,881925,883612,883983,886618,887519,887980,894461,894679	1.02715	8.30664	coding
Pred53	chr1	-	879583	894679	879583,880436,894594	880180,880526,894679	1.31789	-0.388745	noncoding
Pred54	chr1	-	879583	894679	879583,880421,880897,881552,883510,883869,886506,887379,893650,894594	880180,880526,881033,881925,883612,883983,886618,887519,893918,894679	0.30121	6.2601	coding
Pred55	chr1	-	879583	894679	879583,880421,880897,881552,883510,883869,886506,887379,887791,889161,889383,891302,891474,892273,892478,894308,894594	880180,880526,881033,881925,883612,883983,886618,887519,887980,889272,889462,891393,891595,892405,892653,894461,894679	11.49640	11.9055	coding
Pred56	chr1	-	879583	894679	879583,880421,880897,881552,883510,883869,886506,887379,887791,889383,891302,891474,892273,892478,894308,894594	880180,880526,881033,881925,883612,883983,886618,887519,887980,889462,891393,891595,892405,892653,894461,894679	1.10699	11.4122	coding
Pred58	chr1	-	879583	894679	879583,880421,880897,881552,883510,883869,886506,887379,887791,888554,889383,891302,891474,892273,892478,894308,894594	880180,880526,881033,881925,883612,883983,886618,887519,887980,888668,889462,891393,891595,892405,892653,894461,894679	2.76182	11.9067	coding
Pred60	chr1	-	879583	894679	879583,880436,880897,883869,886506,887379,887791,888554,889161,892273,892478,894308,894594	880180,880526,881033,883983,886618,887519,887980,888668,889272,892405,892653,894461,894679	11.39570	10.2216	coding
Pred62	chr1	-	879583	894679	879583,880421,880897,881552,881781,889383,894308,894594	880180,880526,881033,881666,881925,889462,894461,894679	5.34006	5.91698	coding
Pred63	chr1	+	897734	899229	897734,898083,898488,898716	897851,898297,898633,899229	3.18577	2.57888	coding
Pred64	chr1	+	897460	901095	897460,898716,899486,899728,900342	897851,899388,899547,899910,901095	1.93584	1.67119	coding
Pred65	chr1	+	897460	901095	897460,898716,899299,899486,899728,900342	897851,898884,899388,899560,899910,901095	5.63122	3.02324	coding
Pred66	chr1	-	934341	935552	934341	935552	6.72932	2.17172	coding
Pred67	chr1	-	934341	935552	934341,934905,935071,935245	934812,934993,935167,935552	10.54150	2.55754	coding
Pred68	chr1	-	934341	935552	934341,934905,935245	934812,934993,935552	1.35606	2.78916	coding
Pred69	chr1	+	948846	949915	948846,949363	948956,949915	17.80330	3.70541	coding
Pred70	chr1	+	955502	991492	955502,957580,970656,976044,976552,976857,977335,978618,978917,979202,979488,980540,980738,981112,986832,987107,989132,989827,990203	955753,957842,970704,976260,976777,977082,977542,978837,979112,979403,979819,980657,980903,981256,987025,987195,989357,989931,991492	1.00599	7.16491	coding
Pred71	chr1	+	955502	991492	955502,986632,986832,987107,989132,989827,990203	955753,986749,987025,987195,989357,989931,991492	14.40990	5.31887	coding
Pred72	chr1	+	955502	991492	955502,957580,970656,976044,976552,976857,977335,978618,978917,979202,979488,979713,980540,980738,981112,981343,981539,981776,982199,982706,982952,983155,983391,984246,984615,984945,985282,985612,985806,986105,989827,990203	955753,957842,970704,976260,976777,977082,977542,978837,979112,979403,979637,979819,980657,980903,981256,981468,981645,982115,982337,982834,983067,983275,983745,984439,984831,985175,985417,985709,985971,986217,989931,991492	11.04790	12.1383	coding
Pred74	chr1	+	955502	991492	955502,957580,970656,976044,976552,976857,977335,978618,981343,982199,982952,983155,983391,987107,989132,989827,990203	955753,957842,970704,976260,976777,977082,977542,978837,982115,982834,983067,983275,983745,987195,989357,989931,991492	2.42433	7.24214	coding
Pred77	chr1	+	955502	991492	955502,957580,970656,976044,976552,976857,977335,978618,978917,979202,979488,979713,980540,980738,981112,981343,981539,981776,982199,982706,982952,983155,983391,984246,985612,985806,986105,986632,987107,989827,990203	955753,957842,970704,976260,976777,977082,977542,978837,979112,979403,979637,979819,980657,980903,981256,981468,981645,982115,982337,982834,983067,983275,983745,984439,985709,985971,986217,987025,989357,989931,991492	3.58935	9.84574	coding
Pred79	chr1	-	1017197	1027483	1017197,1019732,1019860,1021257,1022518,1022881,1025732,1026851,1027370	1018367,1019763,1019886,1021392,1022584,1022977,1025808,1026945,1027483	3.64391	4.08856	coding
Pred80	chr1	-	1017197	1026945	1017197,1019294,1019732,1019860,1021257,1022518,1022881,1025732,1026851	1018367,1019466,1019763,1019886,1021392,1022584,1022977,1025808,1026945	3.38940	4.1735	coding
Pred81	chr1	-	1017197	1027554	1017197,1019732,1019860,1021257,1022518,1022881,1025732,1026851,1027370	1018367,1019763,1019886,1021392,1022584,1022977,1025808,1026945,1027554	0.56783	4.07344	coding
Pred85	chr1	-	1152288	1156731	1152288,1153837,1154148	1153068,1154013,1156731	10.30210	3.93659	coding
Pred86	chr1	-	1152288	1167447	1152288,1153837,1154148,1158623,1159211,1163847,1167271	1153068,1154013,1154307,1158737,1159348,1164326,1167447	47.84560	7.03127	coding
Pred87	chr1	-	1158103	1159348	1158103,1159211	1158737,1159348	3.87614	2.18789	coding
Pred88	chr1	-	1152288	1167447	1152288,1153837,1167271	1153184,1158737,1167447	2.89440	4.01855	coding
Pred89	chr1	+	1167628	1170418	1167628	1170418	9.19739	6.44927	coding
Pred90	chr1	-	1189293	1209234	1189293,1191424,1192371,1192587,1198725,1203241,1209045	1190867,1191505,1192510,1192690,1198766,1203372,1209234	4.81728	3.36832	coding
Pred91	chr1	-	1189293	1209234	1189293,1191424,1192371,1192587,1198725,1209045	1190867,1191505,1192510,1192690,1198766,1209234	1.52681	2.72617	coding
Pred93	chr1	-	1189293	1209234	1189293,1191424,1192371,1192587,1200162,1203112,1208878	1190867,1191505,1192510,1192690,1200210,1203372,1209234	9.19281	2.65816	coding
Pred94	chr1	-	1189293	1209234	1189293,1191424,1192371,1200162,1203112,1208878	1190867,1191505,1192510,1200210,1203372,1209234	3.69897	2.86789	coding
Pred95	chr1	-	1189293	1203372	1189293,1191424,1192371,1192587,1203241	1190867,1191505,1192510,1192690,1203372	0.16148	2.69097	coding
Pred98	chr1	+	1215815	1227409	1215815,1217655,1219357,1221305,1222147,1222488,1222887,1223052,1223318,1225650,1225856,1226016,1226274,1226444,1226633	1216046,1217695,1219470,1221658,1222355,1222679,1222976,1223216,1223417,1225768,1225935,1226074,1226333,1226520,1227409	1.65451	8.64745	coding
Pred99	chr1	+	1215815	1227409	1215815,1216790,1217655,1219357,1221305,1222147,1222488,1222887,1223052,1223318,1225650,1225856,1226016,1226274,1226444,1226633	1216046,1216990,1217695,1219470,1221658,1222355,1222679,1222976,1223216,1223417,1225768,1225935,1226074,1226333,1226520,1227409	2.66941	8.9892	coding
Pred100	chr1	+	1217536	1227409	1217536,1219357,1222147,1222488,1222887,1223052,1223318,1225650,1225856,1226016,1226274,1226444,1226633	1217695,1221658,1222355,1222679,1222976,1223216,1223417,1225768,1225935,1226074,1226333,1226520,1227409	3.19267	8.26466	coding
Pred101	chr1	+	1217488	1227409	1217488,1221305,1222147,1222488,1222887,1223052,1223318,1225650,1225856,1226016,1226274,1226444,1226633	1217567,1221658,1222355,1222679,1222976,1223216,1223417,1225768,1225935,1226074,1226333,1226520,1227409	3.43504	8.05342	coding
Pred103	chr1	+	1215815	1227409	1215815,1216790,1217621,1219357,1221305,1222147,1222488,1222887,1223052,1223318,1225650,1225856,1226016,1226274,1226444,1226633	1216046,1216990,1217695,1221044,1221658,1222355,1222679,1222976,1223216,1223417,1225768,1225935,1226074,1226333,1226520,1227409	0.50651	8.62785	coding
Pred104	chr1	-	1227763	1243269	1227763,1229202,1229469,1229781,1230097,1230826,1231115,1231394,1231590,1231804,1233201,1233392,1233749,1233946,1234724,1235210,1235352,1235537,1235888,1237367,1238301,1238541,1239465	1229088,1229313,1229579,1230008,1230196,1230934,1231318,1231489,1231660,1232013,1233313,1233493,1233801,1234059,1234736,1235285,1235448,1235582,1236072,1237426,1238355,1238661,1243269	19.29800	12.6948	coding
Pred105	chr1	-	1227763	1243269	1227763,1229202,1229469,1229781,1230097,1230826,1231115,1231394,1231590,1231804,1233201,1233392,1233749,1233946,1234724,1235210,1235352,1235537,1235888,1237367,1238301,1238541,1243148	1229088,1229313,1229579,1230008,1230196,1230934,1231318,1231489,1231660,1232013,1233313,1233493,1233801,1234059,1234736,1235285,1235448,1235582,1236072,1237426,1238355,1239523,1243269	36.72000	12.9965	coding
Pred106	chr1	-	1254076	1260046	1254076,1255835,1256375,1259960	1254904,1255909,1256473,1260046	12.26310	2.70916	coding
Pred107	chr1	-	1246964	1260046	1246964,1247397,1247605,1247819,1247972,1248888,1249111,1249680,1250783,1250899,1254675,1255835,1256375,1259960	1247304,1247527,1247748,1247881,1248504,1248972,1249301,1250342,1250818,1250998,1254904,1255909,1256473,1260046	10.13650	9.53482	coding
Pred108	chr1	-	1246964	1260046	1246964,1247397,1247605,1247819,1247972,1248166,1248414,1249111,1249680,1250783,1250899,1254675,1255835,1256375,1259960	1247304,1247527,1247748,1247881,1248080,1248329,1248972,1249301,1250342,1250818,1250998,1254904,1255909,1256473,1260046	8.17657	9.84109	coding
Pred109	chr1	-	1246964	1260046	1246964,1247397,1247605,1247819,1247972,1248166,1248414,1248888,1249111,1249680,1250899,1254675,1255835,1256375,1259960	1247304,1247527,1247748,1247881,1248080,1248329,1248504,1248972,1249301,1250818,1250998,1254904,1255909,1256473,1260046	14.75870	9.59679	coding
Pred110	chr1	-	1246964	1252830	1246964,1247397,1247605,1247819,1247972,1248166,1248414,1248888,1249111,1249680,1250203,1250783,1250899	1247304,1247527,1247748,1247881,1248080,1248329,1248504,1248972,1249301,1249745,1250342,1250818,1252830	9.22906	7.3515	coding
Pred112	chr1	-	1227763	1241309	1227763,1229202,1229469,1229781,1231115,1231590,1231804,1233201,1233392,1233946,1234724,1235210,1235352,1235537,1235888,1237367,1238301,1238541,1239465	1229088,1229313,1229579,1230934,1231489,1231660,1232013,1233313,1233801,1234059,1234736,1235285,1235448,1235582,1236072,1237426,1238355,1238661,1241309	26.87510	12.2974	coding
Pred114	chr1	-	1227763	1241309	1227763,1229202,1229469,1229781,1231115,1231590,1231804,1233201,1233392,1233749,1233946,1234724,1235210,1235352,1235888,1237367,1238301,1238541,1239465	1229088,1229313,1229579,1230934,1231489,1231660,1232013,1233313,1233493,1233801,1234059,1234736,1235285,1235582,1236072,1237426,1238355,1238661,1241309	5.33340	12.2801	coding
Pred116	chr1	+	1260142	1264275	1260142,1262215,1262620	1260482,1262412,1264275	7.44797	4.88069	coding
Pred117	chr1	+	1260142	1264275	1260142,1262620	1260482,1264275	8.62950	3.61349	coding
Pred118	chr1	-	1270663	1277504	1270663,1273356,1273648,1273901,1274666,1275626,1275789,1277046,1277432	1271895,1273563,1273816,1274033,1275557,1275696,1275883,1277185,1277504	9.01517	7.99629	coding
Pred120	chr1	-	1270663	1277504	1270663,1273356,1273648,1274666,1274961,1275789,1277046	1271895,1273563,1274033,1274819,1275029,1275883,1277504	2.66342	5.82879	coding
Pred122	chr1	-	1270663	1277504	1270663,1273901,1274741,1274961,1275789,1277046	1271895,1274033,1274819,1275029,1275883,1277504	6.52793	3.37437	coding
Pred124	chr1	-	1270663	1277504	1270663,1273356,1273648,1273901,1274666,1274961,1277046,1277432	1271895,1273563,1273816,1274033,1274819,1275029,1277185,1277504	1.75455	6.83009	coding
Pred125	chr1	-	1270663	1277504	1270663,1273356,1273648,1273901,1274666,1277046,1277432	1271895,1273563,1273816,1274033,1275883,1277185,1277504	3.04892	7.82885	coding
Pred126	chr1	-	1270663	1277504	1270663,1273356,1273648,1273901,1274666,1274961,1275417,1275626,1277046,1277432	1271895,1273563,1273816,1274033,1274819,1275029,1275557,1275696,1277185,1277504	0.92013	6.31374	coding
Pred127	chr1	-	1270663	1277504	1270663,1273356,1273648,1273901,1274666,1274961,1275115,1275417,1275626,1277046,1277432	1271895,1273563,1273816,1274033,1274819,1275029,1275192,1275557,1275696,1277185,1277504	41.31650	9.83693	coding
Pred128	chr1	-	1288071	1297157	1288071,1289409,1289572,1289733,1296621	1289308,1289486,1289612,1289889,1297157	1.78389	2.91205	coding
Pred130	chr1	-	1288071	1293927	1288071,1289409,1289572,1289733,1292060	1289308,1289486,1289612,1290725,1293927	2.51464	4.00429	coding
Pred131	chr1	-	1288071	1293927	1288071,1289227,1290829,1292060,1293835	1289009,1290725,1291132,1292084,1293927	3.65362	6.58247	coding
Pred133	chr1	-	1288071	1293927	1288071,1289409,1289572,1289733,1290061,1290623,1292060,1293835	1289308,1289486,1289612,1289889,1290532,1291132,1292084,1293927	2.74195	8.61448	coding
Pred136	chr1	-	1288071	1293927	1288071,1292060,1293835	1288712,1292084,1293927	0.43610	-0.716207	noncoding
Pred137	chr1	-	1309109	1310562	1309109,1310084	1309825,1310562	18.05020	3.66735	coding
Pred138	chr1	-	1309109	1310580	1309109,1310084,1310533	1309282,1310170,1310580	17.97750	0.443049	coding
Pred139	chr1	-	1309109	1310818	1309109,1310084,1310454	1309282,1310170,1310818	4.32374	0.399653	coding
Pred141	chr1	-	1309109	1310818	1309109,1310376	1310170,1310818	4.73001	3.73064	coding
Pred142	chr1	-	1309109	1310580	1309109,1309379,1310533	1309282,1309825,1310580	69.29670	3.2775	coding
Pred143	chr1	-	1321090	1334718	1321090,1323156,1323333,1325609,1325838,1326145,1334398	1322962,1323249,1323445,1325751,1325943,1326245,1334718	2.36529	4.49994	coding
Pred144	chr1	-	1321090	1333722	1321090,1323156,1323333,1325609,1325838,1326145,1330773,1333612	1322962,1323249,1323445,1325751,1325943,1326955,1330894,1333722	3.61183	4.62648	coding
Pred145	chr1	-	1321090	1334718	1321090,1323156,1323333,1325609,1325838,1333976,1334398	1322962,1323249,1323445,1325751,1325943,1334051,1334718	1.09208	4.86501	coding
Pred146	chr1	-	1321090	1334718	1321090,1323156,1325609,1325838,1326145,1328775,1330773,1333612,1333976,1334398	1322962,1323249,1325751,1325943,1328183,1328840,1330894,1333722,1334051,1334718	11.25950	2.91231	coding
Pred148	chr1	-	1321090	1334718	1321090,1323156,1323333,1325609,1325838,1326145,1328775,1330773,1333612,1333976,1334398	1322962,1323249,1323445,1325751,1325943,1326245,1328840,1330894,1333722,1334051,1334718	2.02034	4.08245	coding
Pred149	chr1	-	1321090	1334718	1321090,1323156,1324329,1334398	1322962,1323890,1324427,1334718	0.55243	1.1173	coding
Pred152	chr1	-	1321090	1328183	1321090,1323156,1324005,1325609,1328058	1322962,1323890,1324123,1325751,1328183	2.92031	1.59233	coding
Pred153	chr1	-	1321090	1334718	1321090,1323156,1324005,1325609,1328058,1330773,1333612,1333976,1334398	1322962,1323445,1324123,1325751,1328840,1330894,1333722,1334051,1334718	0.14111	3.62369	coding
Pred156	chr1	-	1321090	1334718	1321090,1323156,1323333,1325609,1325838,1326145,1326676,1328058,1330773,1333612,1333976,1334398	1322962,1323249,1323445,1325751,1325943,1326245,1326955,1328840,1330894,1333722,1334051,1334718	4.29137	4.04736	coding
Pred157	chr1	-	1321090	1334718	1321090,1323156,1323333,1325609,1325838,1326145,1328058,1330773,1333612,1333976,1334398	1322962,1323249,1323445,1325751,1325943,1326245,1328840,1330894,1333722,1334051,1334718	0.49118	3.58321	coding
Pred158	chr1	-	1321090	1334718	1321090,1323156,1323333,1325609,1325838,1326145,1328169,1328775,1330773,1333612,1333976,1334398	1322962,1323249,1323445,1325751,1325943,1326955,1328183,1328840,1330894,1333722,1334051,1334718	4.49293	3.36228	coding
Pred159	chr1	-	1321090	1334718	1321090,1323156,1323333,1325609,1325838,1326145,1333976,1334398	1322962,1323249,1323445,1325751,1325943,1326955,1334051,1334718	0.71518	4.83861	coding
Pred160	chr1	-	1337276	1342693	1337276,1341188,1342288,1342510	1337636,1341266,1342399,1342693	35.16080	1.32877	coding
Pred161	chr1	-	1337276	1342693	1337276,1340412,1342288,1342510	1337636,1341266,1342399,1342693	1.23192	1.24666	coding
Pred164	chr1	+	1334911	1337425	1334911,1335537,1335984	1335065,1335683,1337425	4.33210	3.71189	coding
Pred165	chr1	-	1337276	1342693	1337276,1340412,1342288,1342510	1338075,1341266,1342399,1342693	2.31362	1.1942	coding
Pred166	chr1	+	1334911	1337425	1334911,1335537,1335984	1335069,1335683,1337425	4.08076	4.01615	coding
Pred168	chr1	+	1334911	1336650	1334911,1335984	1335683,1336650	2.60376	3.71771	coding
Pred169	chr1	-	1353801	1356650	1353801,1356176	1354929,1356650	3.42529	1.61484	coding
Pred170	chr1	-	1353801	1356650	1353801,1356176,1356512	1354929,1356385,1356650	11.45730	1.64148	coding
Pred171	chr1	-	1353801	1356650	1353801,1355431,1356512	1354929,1355972,1356650	5.03620	2.51955	coding
Pred172	chr1	-	1353801	1356650	1353801,1355431,1356195	1354929,1355972,1356650	0.94104	2.96994	coding
Pred173	chr1	-	1353801	1356650	1353801,1356195	1354929,1356650	1.09932	1.47359	coding
Pred174	chr1	+	1361507	1363166	1361507,1362933	1361765,1363166	49.40000	1.29537	coding
Pred175	chr1	+	1370908	1376145	1370908,1372306,1374460	1371201,1372864,1376145	40.58960	4.17084	coding
Pred176	chr1	+	1370908	1376145	1370908,1372701,1374460	1371201,1372864,1376145	11.03580	4.63569	coding
Pred177	chr1	+	1370908	1376145	1370908,1374460	1371201,1376145	0.80030	3.58056	coding
Pred178	chr1	+	1425460	1431581	1425460,1425942,1430864	1425804,1426051,1431581	2.13985	3.57888	coding
Pred179	chr1	+	1407163	1431581	1407163,1412653,1414023,1414428,1416246,1417517,1417924,1420395,1421161,1421489,1421923,1423242,1424583,1425636,1425942,1430864	1407469,1412730,1414125,1414488,1416316,1417683,1417994,1420551,1421218,1421615,1422048,1423294,1424654,1425804,1426051,1431581	4.60335	13.4703	coding
Pred180	chr1	+	1413405	1431581	1413405,1414428,1416246,1417517,1417924,1420395,1421161,1421489,1421923,1424583,1425942,1430864	1414125,1414488,1416316,1417683,1417994,1420551,1421218,1421615,1422048,1425804,1426051,1431581	3.23737	6.62581	coding
Pred181	chr1	+	1413405	1418847	1413405,1414428,1416246,1417517,1417924	1414125,1414488,1416316,1417683,1418847	1.17611	3.13659	coding
Pred182	chr1	+	1447554	1470064	1447554,1451391,1452690,1453095,1454300,1455520,1455927,1458123,1458890,1459218,1459652,1460619,1461840,1463074,1464602,1469305	1447853,1451468,1452792,1453155,1454370,1455686,1455997,1458279,1458947,1459344,1459777,1460671,1461911,1463242,1464711,1470064	8.94230	13.465	coding
Pred183	chr1	+	1447554	1470064	1447554,1451391,1452690,1453095,1454300,1455520,1455927,1464602,1469305	1447853,1451468,1452792,1453155,1454370,1455686,1455997,1464711,1470064	1.44868	6.88783	coding
Pred184	chr1	+	1467448	1470064	1467448	1470064	0.82608	1.23938	coding
Pred185	chr1	-	1470158	1475740	1470158,1470968,1475063,1475669	1470887,1471177,1475170,1475740	22.88600	4.96938	coding
Pred186	chr1	-	1470158	1475740	1470158,1470968,1475669	1470887,1475170,1475740	5.03774	4.47637	coding
Pred187	chr1	-	1477053	1510262	1477053,1479248,1480242,1500152,1509857	1477547,1479367,1480382,1500296,1510262	54.52630	4.63354	coding
Pred188	chr1	-	1497731	1510262	1497731,1509857	1500296,1510262	5.85695	0.268809	coding
Pred189	chr1	-	1477053	1510262	1477053,1480242,1500152,1509857	1477547,1480382,1500296,1510262	3.78001	3.11169	coding
Pred190	chr1	-	1478559	1510262	1478559,1480242,1500152,1509857	1479367,1480382,1500296,1510262	2.28747	3.53812	coding
Pred191	chr1	+	1559153	1565984	1559153,1560174,1560370,1560665,1560925,1562029,1562216,1562453,1562675,1563052,1563398,1563652,1563868,1564512,1564764,1565018,1565671	1559325,1560281,1560565,1560808,1561033,1562134,1562379,1562587,1562824,1563209,1563559,1563779,1564102,1564691,1564946,1565084,1565984	18.02840	6.18304	coding
Pred192	chr1	+	1560370	1565984	1560370,1560665,1560925,1562216,1562453,1562675,1563052,1563398,1563652,1563868,1564512,1564764,1565018,1565671	1560565,1560808,1562134,1562379,1562587,1562824,1563209,1563559,1563779,1564102,1564691,1564946,1565084,1565984	9.36240	6.60478	coding
Pred193	chr1	+	1551284	1564946	1551284,1551887,1560937,1562029,1562216,1562453,1562675,1563052,1563398,1563652,1563868,1564512,1564764	1551480,1551994,1561033,1562134,1562379,1562587,1562824,1563209,1563559,1563779,1564102,1564691,1564946	2.89826	5.91062	coding
Pred195	chr1	+	1559153	1565984	1559153,1563398,1563652,1563868,1564764,1565018,1565671	1559325,1563559,1563779,1564691,1564946,1565084,1565984	3.99944	5.25119	coding
Pred196	chr1	+	1550883	1565984	1550883,1562675,1563398,1563868,1564512,1564764,1565018,1565671	1551013,1563209,1563779,1564102,1564691,1564946,1565084,1565984	4.89698	4.33978	coding
Pred197	chr1	+	1551689	1565984	1551689,1558768,1559153,1563398,1563652,1563868,1564512,1564764,1565018,1565671	1551994,1559079,1559325,1563559,1563779,1564102,1564691,1564946,1565084,1565984	8.13190	7.18987	coding
Pred198	chr1	+	1550883	1565984	1550883,1551887,1558810,1559153,1560370,1560937,1562029,1562216,1562453,1562675,1563052,1563398,1563652,1563868,1564512,1564764,1565018,1565671	1551480,1551994,1559079,1560281,1560808,1561033,1562134,1562379,1562587,1562824,1563209,1563559,1563779,1564102,1564691,1564946,1565084,1565984	7.93934	7.65433	coding
Pred199	chr1	-	1577746	1580625	1577746,1580486	1577869,1580625	20.70140	0.0174546	coding
Pred201	chr1	-	1571099	1647917	1571099,1571298,1571694,1572043,1572258,1572442,1573861,1638847,1639618,1640232,1640476,1640956,1643702,1647784	1571218,1571488,1571843,1572160,1572366,1573245,1573952,1639023,1639684,1640391,1640572,1641079,1643839,1647917	4.22394	11.4653	coding
Pred202	chr1	-	1634171	1639684	1634171,1634518,1634914,1635477,1638963,1639618	1634438,1634708,1635379,1635585,1639023,1639684	3.51825	4.23267	coding
Pred203	chr1	-	1658824	1662665	1658824	1662665	13.52990	1.02999	coding
Pred204	chr1	-	1571099	1647917	1571099,1571298,1571694,1572043,1572258,1572442,1640956,1643702,1647784	1571218,1571488,1571843,1572160,1572366,1572564,1641079,1643839,1647917	3.70148	7.31202	coding
Pred205	chr1	-	1571099	1647917	1571099,1571298,1571694,1572043,1572258,1572442,1577746,1580486,1647894	1571218,1571488,1571843,1572160,1572366,1572564,1577869,1580625,1647917	1.36580	7.02407	coding
Pred206	chr1	-	1592939	1677431	1592939,1599765,1606901,1607502,1607816,1677162	1597458,1599911,1607029,1607638,1608285,1677431	1.82008	3.49454	coding
Pred208	chr1	-	1592939	1624243	1592939,1599765,1601102,1601536,1602947,1606901,1607502,1607816,1623887	1597458,1599911,1601175,1601590,1603068,1607029,1607638,1608285,1624243	4.86531	3.81722	coding
Pred209	chr1	-	1601878	1624243	1601878,1606901,1607502,1607816,1623887	1603068,1607029,1607638,1608285,1624243	3.31926	2.82895	coding
Pred214	chr1	-	1571099	1576737	1571099,1572258,1572442,1572769,1573123,1573861,1575637,1576408	1571843,1572366,1572564,1572875,1573245,1573952,1575813,1576737	0.71253	8.21276	coding
Pred217	chr1	-	1571099	1647917	1571099,1572258,1572442,1572769,1638847,1639618,1640232,1640476,1640956,1643702,1647784	1571843,1572366,1572564,1572875,1639023,1639684,1640391,1640572,1641079,1643839,1647917	2.34494	9.37693	coding
Pred218	chr1	-	1586822	1590469	1586822,1588824,1590374	1586938,1588948,1590469	4.67939	0.704304	coding
Pred220	chr1	-	1592939	1677431	1592939,1599765,1601102,1669759,1670360,1670674,1677162	1597458,1599911,1601175,1669887,1670496,1671143,1677431	0.15654	3.7559	coding
Pred224	chr1	-	1601213	1671143	1601213,1602947,1669759,1670360,1670674	1601590,1603068,1669887,1670496,1671143	3.18135	3.17171	coding
Pred227	chr1	-	1634171	1639684	1634171,1639618	1634438,1639684	1.77683	0.248515	coding
Pred228	chr1	-	1634171	1640391	1634171,1635262,1635477,1638963,1639618,1640232	1635063,1635379,1635585,1639023,1639684,1640391	4.09086	5.77735	coding
Pred229	chr1	-	1592939	1677431	1592939,1599765,1601102,1602947,1606901,1607502,1635262,1635477,1635661,1637080,1669759,1670360,1670674,1675689,1677162	1597458,1599911,1601590,1603068,1607029,1607638,1635379,1635585,1636464,1637171,1669887,1670496,1671143,1676107,1677431	2.69571	6.79623	coding
Pred230	chr1	-	1592939	1677431	1592939,1599765,1601102,1602947,1606901,1607502,1635262,1635477,1636342,1637080,1669759,1670360,1670674,1675689,1677162	1597458,1599911,1601590,1603068,1607029,1607638,1635379,1636094,1636464,1637171,1669887,1670496,1671143,1676107,1677431	0.26776	7.28583	coding
Pred231	chr1	-	1592939	1677431	1592939,1599765,1601102,1602947,1606901,1607502,1635262,1635661,1635988,1636342,1637080,1669759,1670360,1670674,1675689,1677162	1597458,1599911,1601590,1603068,1607029,1607638,1635434,1635783,1636094,1636464,1637171,1669887,1670496,1671143,1676107,1677431	7.12052	7.17729	coding
Pred232	chr1	-	1571099	1647917	1571099,1634518,1634914,1635477,1638963,1639618,1640232,1640476,1640956,1643702,1647784	1571218,1634708,1635379,1635585,1639023,1639684,1640391,1640572,1641079,1643866,1647917	5.08125	6.61422	coding
Pred237	chr1	-	1571099	1647917	1571099,1571298,1571694,1572258,1572442,1572769,1573123,1573861,1575637,1576408,1577022,1577266,1577746,1643702,1647784	1571218,1571488,1571843,1572366,1572564,1572875,1573245,1573952,1575813,1576474,1577181,1577362,1577869,1643866,1647917	9.17558	10.5301	coding
Pred238	chr1	-	1571099	1647917	1571099,1571298,1571694,1572258,1572442,1572769,1573123,1573861,1575637,1576408,1577022,1577266,1577746,1580486,1586822,1588824,1643702,1647784	1571218,1571488,1571843,1572366,1572564,1572875,1573245,1573952,1575813,1576474,1577181,1577362,1577869,1580625,1586938,1588948,1643866,1647917	0.42943	11.1319	coding
Pred242	chr1	-	1571099	1647917	1571099,1571298,1571694,1572258,1572442,1572769,1573123,1573861,1575637,1639618,1640232,1640476,1640956,1643702,1647784	1571218,1571488,1571843,1572366,1572564,1572875,1573245,1573952,1575813,1639684,1640391,1640572,1641079,1643866,1647917	6.11258	10.5301	coding
Pred243	chr1	-	1685548	1696885	1685548,1685722,1685982,1686812,1687696,1687941,1688619,1693390,1696666	1685647,1685822,1686137,1686915,1687782,1688047,1688749,1693474,1696885	7.18069	4.92107	coding
Pred244	chr1	-	1682677	1709888	1682677,1685005,1685722,1685982,1686812,1687696,1687941,1688619,1693390,1696666,1709727	1684499,1685088,1685822,1686137,1686915,1687782,1688047,1688749,1693474,1696885,1709888	2.92013	5.46948	coding
Pred245	chr1	-	1685548	1696885	1685548,1696666	1685647,1696885	0.57045	1.25572	coding
Pred246	chr1	-	1685548	1696885	1685548,1685982,1686812,1687696,1687941,1696666	1685822,1686137,1686915,1687782,1688047,1696885	0.72553	3.68693	coding
Pred247	chr1	-	1682677	1709909	1682677,1685005,1685489,1685982,1686812,1687696,1687941,1688619,1693390,1709727	1684499,1685088,1685822,1686137,1686915,1687782,1688047,1688749,1693474,1709909	2.72785	5.40471	coding
Pred248	chr1	-	1682677	1709909	1682677,1685005,1685489,1709807	1684499,1685088,1685647,1709909	3.60650	1.55245	coding
Pred249	chr1	-	1716729	1822495	1716729,1718760,1735857,1737913,1747194,1770628,1822258	1718492,1718876,1736020,1737977,1747301,1770677,1822495	36.88890	1.81571	coding
Pred251	chr1	-	1716729	1822495	1716729,1720491,1721833,1724683,1735857,1737913,1749275,1756835,1822258	1718492,1720708,1722035,1724750,1736020,1737977,1749314,1756938,1822495	90.84020	3.04796	coding
Pred254	chr1	-	1716729	1822495	1716729,1718760,1720491,1721833,1724683,1749275,1756835,1822258	1718492,1718876,1720708,1722035,1724750,1749314,1756938,1822495	9.90950	1.96435	coding
Pred256	chr1	-	1716729	1822495	1716729,1720491,1721833,1724683,1737913,1747194,1749275,1756835,1770628,1822258	1718876,1720708,1722035,1724750,1737977,1747301,1749314,1756938,1770677,1822495	68.64460	2.39533	coding
Pred263	chr1	-	1944651	1946969	1944651,1946803	1946439,1946969	6.80715	0.241819	coding
Pred266	chr1	+	1950767	1962192	1950767,1959015,1959593,1961421	1950930,1959098,1961201,1962192	6.79385	4.29935	coding
Pred267	chr1	+	1950767	1962192	1950767,1959015,1959593,1960549,1960989,1961421	1950930,1959098,1959731,1960705,1961201,1962192	74.51850	5.66852	coding
Pred268	chr1	+	1950767	1962192	1950767,1956772,1959593,1960989	1956493,1959098,1959731,1962192	5.30727	4.51573	coding
Pred269	chr1	+	1950767	1962192	1950767,1956772,1956956,1959015,1959593,1960989	1950930,1956840,1957177,1959098,1959731,1962192	111.64800	6.36109	coding
Pred270	chr1	+	1950767	1962192	1950767,1956772,1956956,1960989	1950930,1956840,1959731,1962192	0.53856	4.84789	coding
Pred271	chr1	+	1950767	1962192	1950767,1960549,1961421	1950930,1961201,1962192	0.48136	3.20615	coding
Pred272	chr1	+	2005511	2116832	2005511,2116021,2116360	2005714,2116137,2116832	7.27196	1.58158	coding
Pred273	chr1	+	2005085	2116832	2005085,2066700,2075648,2116021,2116360	2005368,2066786,2075780,2116137,2116832	38.97340	1.44635	coding
Pred275	chr1	+	2005085	2116832	2005085,2105335,2106192,2106662,2116021,2116360	2005368,2105455,2106272,2106752,2116137,2116832	1.70641	2.81472	coding
Pred276	chr1	+	1981908	2116832	1981908,1986879,1987922,1990979,2066700,2075648,2116021,2116360	1982140,1987001,1988012,1991030,2066786,2075780,2116137,2116832	5.49814	2.49619	coding
Pred278	chr1	-	2120988	2126214	2120988,2125077,2126126	2121220,2125572,2126214	12.15950	3.79278	coding
Pred279	chr1	+	2005085	2116832	2005085,2100956,2103493,2116360	2005368,2101043,2103827,2116832	55.04820	2.295	coding
Pred280	chr1	+	2036154	2116832	2036154,2075648,2077465,2080310,2082228,2087433,2100956,2103739,2116360	2036334,2075780,2077547,2080363,2082417,2087531,2103629,2103827,2116832	4.25964	5.1155	coding
Pred282	chr1	-	2115916	2126214	2115916,2116360,2121151,2125077,2125436,2126126	2116137,2116952,2121220,2125349,2125572,2126214	13.62200	3.97251	coding
Pred283	chr1	+	2005085	2116832	2005085,2100286,2103739,2105335,2106192,2106662,2115009	2005368,2103629,2103827,2105455,2106272,2106752,2116832	6.44006	4.50687	coding
Pred284	chr1	+	2005511	2116832	2005511,2066700,2075648,2116021,2116360	2005714,2066786,2075780,2116137,2116832	3.81851	1.42216	coding
Pred285	chr1	+	2036154	2116832	2036154,2075648,2077465,2080310,2087433,2103493,2116360	2036334,2075780,2077547,2080363,2088166,2103827,2116832	7.13478	2.77846	coding
Pred287	chr1	+	1981908	2116832	1981908,2075648,2080310,2082228,2087433,2105335,2106192,2106662,2116021,2116360	1982140,2075780,2080363,2082417,2087531,2105455,2106272,2106752,2116137,2116832	54.23360	4.9092	coding
Pred288	chr1	+	2160133	2241651	2160133,2234416,2234723,2235278,2235731,2237458,2238015	2161174,2234542,2234839,2235541,2236024,2237689,2241651	45.86640	13.2763	coding
Pred291	chr1	+	2160133	2241651	2160133,2234416,2234723,2238015	2161174,2234542,2236024,2241651	2.43781	10.5711	coding
Pred295	chr1	-	2252695	2322993	2252695,2255535,2267907,2268155,2288870,2290030,2303919,2305899,2316416,2317245,2318857,2319677,2322896	2253018,2255582,2267987,2268289,2289037,2290154,2304030,2305996,2316504,2317336,2318968,2319776,2322993	7.23392	3.42511	coding
Pred296	chr1	-	2252695	2322993	2252695,2305899,2316416,2317245,2318857,2319677,2322896	2253018,2305996,2316504,2317336,2318968,2319776,2322993	0.88823	1.75018	coding
Pred298	chr1	-	2252695	2322993	2252695,2267907,2268155,2303919,2318857,2319677,2322896	2255582,2267987,2268289,2304030,2318968,2319776,2322993	3.90436	3.04174	coding
Pred299	chr1	-	2252695	2322993	2252695,2267907,2268155,2288870,2290030,2303919,2319677,2322896	2255582,2267987,2268289,2289037,2290154,2304030,2319776,2322993	1.70067	5.21396	coding
Pred300	chr1	-	2281852	2284100	2281852	2284100	6.83678	1.29396	coding
Pred301	chr1	+	2323213	2336874	2323213,2328554,2330853,2332295,2333645,2334473	2327310,2328659,2330953,2332374,2333781,2336874	3.86615	3.61641	coding
Pred302	chr1	-	2336242	2344010	2336242,2337922,2338158,2339890,2341809,2343829	2337273,2338058,2338334,2340297,2341890,2344010	13.12810	3.73739	coding
Pred303	chr1	-	2336242	2344010	2336242,2337922,2339890,2341809,2343829	2337273,2338334,2340297,2341890,2344010	2.43677	3.88879	coding
Pred304	chr1	+	2323213	2336874	2323213,2328554,2330853,2334473	2327310,2328659,2330953,2336874	0.29556	1.31459	coding
Pred305	chr1	+	2323213	2336874	2323213,2327222,2328554,2330853,2332295,2333535,2334473	2323397,2327310,2328659,2330953,2332374,2333781,2336874	21.81530	3.37065	coding
Pred307	chr1	+	2411622	2436891	2411622,2415886,2418345,2418611,2419036,2420645,2421198,2422630,2426294,2426926,2428045,2435383	2411751,2416057,2418439,2418815,2419157,2420817,2421306,2422774,2426387,2427009,2428143,2436891	18.84500	13.0744	coding
Pred309	chr1	+	2407753	2436964	2407753,2411622,2415886,2418345,2418611,2419036,2420645,2421198,2422630,2426926,2429961,2430182,2430522,2431079,2433550	2408151,2411751,2416057,2418439,2418815,2419157,2420817,2421306,2422774,2427009,2430086,2430267,2430669,2431159,2436964	0.61567	15.737	coding
Pred314	chr1	+	2407753	2436964	2407753,2409914,2411172,2428266,2428940,2429961,2430182,2430522,2431079,2433550,2435055	2408151,2410061,2411414,2428449,2429048,2430086,2430267,2430669,2431159,2433848,2436964	0.53789	10.7926	coding
Pred315	chr1	+	2407753	2436964	2407753,2409914,2411172,2428266,2428940,2429961,2430182,2430522,2431079,2433550,2435055	2408151,2410061,2411414,2428449,2429048,2430086,2430267,2430669,2431159,2434349,2436964	8.72068	11.8864	coding
Pred316	chr1	+	2407753	2436964	2407753,2409914,2411172,2428266,2428940,2429961,2430182,2430522,2431079,2433550,2435360	2408151,2410061,2411414,2428449,2429048,2430086,2430267,2430669,2431159,2435082,2436964	3.39256	10.7413	coding
Pred317	chr1	+	2407753	2436964	2407753,2411622,2415886,2426926,2428045,2428266,2428940,2429961,2430182,2430522,2431079,2433550	2408151,2411751,2416057,2427009,2428143,2428449,2429048,2430086,2430267,2430669,2431159,2436964	2.96256	12.3664	coding
Pred319	chr1	+	2407753	2436964	2407753,2409914,2411172,2428266,2428940,2429961,2430182,2430522,2431079,2433550,2435055,2435383	2408151,2410061,2411414,2428449,2429048,2430086,2430267,2430669,2431159,2434349,2435082,2436964	1.02081	11.6423	coding
Pred320	chr1	-	2439974	2458035	2439974,2441300,2441495,2442116,2442776,2443066,2444326,2445440,2445792,2447000,2449602,2449954,2450581,2451239,2451760,2452161,2452539,2453156,2457902	2440499,2441369,2441596,2442221,2442826,2443122,2444478,2445528,2445905,2447156,2449703,2450036,2450763,2451393,2451853,2452345,2452754,2453239,2458035	12.87950	9.63099	coding
Pred321	chr1	-	2439974	2458035	2439974,2441300,2441495,2442116,2442776,2443066,2444326,2445440,2445792,2447000,2449602,2449954,2450581,2451239,2451760,2452161,2452583,2453156,2457902	2440499,2441369,2441596,2442221,2442826,2443122,2444478,2445528,2445905,2447156,2449703,2450036,2450763,2451393,2451853,2452272,2452754,2453239,2458035	1.66929	8.91016	coding
Pred322	chr1	+	2487804	2495188	2487804,2489164,2489781,2491261,2492062,2493111,2494303,2494586	2488172,2489273,2489907,2491417,2492153,2493254,2494335,2495188	2.35026	2.69214	coding
Pred324	chr1	+	2487804	2495265	2487804,2489164,2489781,2491261,2492062,2492932,2494303,2494586	2488172,2489273,2489907,2491417,2492153,2493254,2494335,2495265	3.19193	2.47865	coding
Pred325	chr1	+	2487804	2490438	2487804,2489164,2489781,2490319	2488172,2489273,2489907,2490438	1.23877	1.9041	coding
Pred326	chr1	+	2518248	2522902	2518248,2518529,2519179,2519828,2519988,2520360,2520848	2518387,2518734,2519231,2519892,2520064,2520479,2522902	18.59360	6.05584	coding
Pred327	chr1	+	2518248	2522902	2518248,2519179,2519828,2519988,2520392,2520848	2518387,2519231,2519892,2520064,2520479,2522902	4.76303	2.09866	coding
Pred328	chr1	+	2518248	2522902	2518248,2519988,2520360,2520848	2518387,2520064,2520479,2522902	0.83427	1.84422	coding
Pred329	chr1	+	2518516	2522902	2518516,2519179,2519828,2520392,2520848	2518734,2519231,2519892,2520479,2522902	0.98652	3.92784	coding
Pred331	chr1	-	2980635	2984289	2980635,2983900	2980866,2984289	6.28877	2.23445	coding
Pred332	chr1	+	3541555	3546692	3541555,3541987,3542276,3544063,3544972	3541837,3542079,3542453,3544217,3546692	55.81240	5.13811	coding
Pred333	chr1	+	3541555	3546692	3541555,3542276,3544063,3544972	3542079,3542453,3544217,3546692	5.17373	4.77865	coding
Pred334	chr1	-	3547336	3566671	3547336,3548029,3548776,3549961,3551560,3552507,3553558,3555313,3563229,3563971,3566494	3547681,3548221,3548902,3550067,3551638,3552594,3553662,3555386,3563346,3564124,3566671	6.37422	7.95808	coding
Pred335	chr1	-	3547336	3566671	3547336,3548776,3549961,3551560,3551723,3563971,3566494	3548221,3548902,3550067,3551638,3551858,3564124,3566671	3.03414	7.42832	coding
Pred336	chr1	-	3547336	3566671	3547336,3548029,3548776,3549961,3551560,3551723,3563971,3566494	3547681,3548221,3548902,3550067,3551638,3551858,3564124,3566671	0.96265	7.6733	coding
Pred338	chr1	-	3652549	3663886	3652549,3656796,3659367,3659624,3662170	3654418,3656951,3659475,3659754,3663886	5.35871	1.73985	coding
Pred339	chr1	-	3696783	3713068	3696783,3698075,3699224,3700559,3701650,3703412,3712425	3697900,3698165,3699327,3700675,3701767,3703874,3713068	30.07960	7.03656	coding
Pred340	chr1	-	3696783	3713068	3696783,3698075,3699224,3700559,3712425	3697900,3698165,3699327,3700675,3713068	3.67352	4.95442	coding
Pred342	chr1	-	3728652	3773797	3728652,3765171,3768858,3773452	3729855,3765345,3768985,3773797	2.54661	0.37332	coding
Pred343	chr1	+	3773844	3782962	3773844,3782847	3774281,3782962	24.51720	0.530537	coding
Pred348	chr1	-	3805702	3816857	3805702,3807132,3809446,3816735	3806637,3807621,3809560,3816857	5.81845	2.50511	coding
Pred349	chr1	+	4715104	4843850	4715104,4771959,4829912,4832339,4834486,4842604	4715514,4772759,4830000,4832585,4834618,4843850	3.59236	7.96282	coding
Pred350	chr1	+	4847557	4852182	4847557	4852182	3.92592	-0.750941	noncoding
Pred351	chr1	+	6052765	6160523	6052765,6100576,6101890,6132814,6133792,6142254,6149067,6158544	6052848,6100705,6101932,6132858,6133830,6142334,6149111,6160523	39.96340	1.71295	coding
Pred352	chr1	+	6052765	6160523	6052765,6132814,6133792,6142254,6149067,6158544	6052848,6132858,6133830,6142334,6149111,6160523	3.17715	1.82854	coding
Pred354	chr1	+	6086379	6158613	6086379,6157328,6158544	6086505,6157417,6158613	1.66084	0.933687	coding
Pred356	chr1	+	6086379	6160523	6086379,6100576,6132814,6133792,6142254,6149067,6158544	6086505,6100705,6132858,6133830,6142334,6149111,6160523	0.26047	1.69739	coding
Pred357	chr1	+	6094342	6160523	6094342,6100576,6132814,6133792,6142254,6145263,6147526,6149067,6158544	6094854,6100705,6132858,6133830,6142334,6145308,6147571,6149111,6160523	0.67675	1.71554	coding
Pred359	chr1	+	6052765	6160523	6052765,6101890,6133792,6142254,6149067,6158544	6052848,6101932,6133830,6142334,6149111,6160523	1.74019	1.78828	coding
Pred360	chr1	+	6105980	6160523	6105980,6147526,6149067,6150448,6156695,6157328,6158544	6106243,6147571,6149111,6150535,6156816,6157417,6160523	0.77149	2.16384	coding
Pred361	chr1	+	6105980	6160523	6105980,6147526,6149067,6150448,6154459,6155382,6155589,6156695,6158544	6106243,6147571,6149111,6150535,6154545,6155503,6155684,6157417,6160523	8.62814	4.83848	coding
Pred362	chr1	+	6105980	6160523	6105980,6147526,6149067,6150448,6151322,6156695,6157328,6158544	6106243,6147571,6149111,6150535,6151367,6156816,6157417,6160523	0.85430	2.16479	coding
Pred363	chr1	+	6105980	6160523	6105980,6147526,6149067,6150448,6151322,6154459,6155382,6156695,6157328,6158544	6106243,6147571,6149111,6150535,6151367,6154545,6155684,6156816,6157417,6160523	32.51450	4.79136	coding
Pred366	chr1	+	6094342	6160523	6094342,6100576,6132814,6154459,6155382,6155589,6156695,6157328,6158544	6094854,6100705,6132858,6154545,6155503,6155684,6156816,6157417,6160523	8.35174	4.40495	coding
Pred368	chr1	+	6094342	6160523	6094342,6100576,6132814,6133792,6142254,6156695,6157328,6158544	6094854,6100705,6132858,6133830,6142334,6156816,6157417,6160523	1.97476	2.38559	coding
Pred370	chr1	+	6105980	6160523	6105980,6147526,6149067,6150448,6154459,6155382,6157328,6158544	6106243,6147571,6149111,6150535,6154545,6155503,6157417,6160523	15.96390	3.33189	coding
Pred371	chr1	-	6161852	6204215	6161852,6166293,6166675,6169854,6170453,6203882,6204083	6165487,6166347,6166839,6170050,6170586,6203991,6204215	2.61643	7.30848	coding
Pred372	chr1	-	6161852	6191808	6161852,6166293,6166675,6169854,6170453,6185197,6185583,6185825,6186631,6188105,6188558,6188897,6190263,6191690	6165487,6166347,6166839,6170050,6170586,6185293,6185672,6185918,6186806,6188278,6188669,6189129,6190388,6191808	1.42536	14.6147	coding
Pred373	chr1	-	6161852	6191808	6161852,6166293,6166675,6169854,6170453,6171834,6172968,6181164,6181553,6184007,6184576,6185583,6185825,6186631,6188105,6188558,6188897,6190263,6191690	6165487,6166347,6166839,6170050,6170586,6172337,6173058,6181297,6181633,6184167,6185293,6185672,6185918,6186806,6188278,6188669,6189129,6190388,6191808	11.12050	16.7698	coding
Pred374	chr1	-	6181164	6206931	6181164,6181553,6184007,6185197,6185583,6185825,6186631,6188105,6188558,6188897,6190263,6191690,6194187,6194777,6195289,6196576,6196787,6202187,6204083,6206271,6206724	6181297,6181633,6184167,6185293,6185672,6185918,6186806,6188278,6188669,6189129,6190388,6191808,6194319,6194919,6195463,6196698,6196925,6202388,6204215,6206483,6206931	3.94292	18.4067	coding
Pred375	chr1	-	6181553	6196925	6181553,6184007,6184576,6185159,6185825,6186631,6188105,6188558,6188897,6190263,6191690,6194187,6194777,6195289,6196576,6196787	6181633,6184167,6184721,6185672,6185918,6186806,6188278,6188669,6189129,6190388,6191808,6194319,6194919,6195463,6196698,6196925	2.62200	16.7042	coding
Pred376	chr1	-	6161852	6240183	6161852,6166293,6166454,6204083,6206271,6206724,6208913,6209305,6211091,6212471,6214719,6215658,6219395,6228209,6240004	6165487,6166347,6166569,6204215,6206483,6206931,6209135,6209472,6211215,6212596,6214958,6215777,6219575,6228337,6240183	1.70224	11.3757	coding
Pred378	chr1	-	6161852	6240183	6161852,6166293,6166454,6166675,6169854,6170453,6171834,6194187,6194777,6195289,6196576,6196787,6202187,6202473,6203882,6206271,6206724,6208913,6209305,6211091,6212471,6214719,6215658,6219395,6228209,6240004	6165487,6166347,6166569,6166839,6170050,6170586,6171943,6194319,6194919,6195463,6196698,6196925,6202388,6202665,6204215,6206483,6206931,6209135,6209472,6211215,6212596,6214958,6215777,6219575,6228337,6240183	9.74985	21.0291	coding
Pred379	chr1	-	6161852	6240183	6161852,6166293,6166454,6166675,6169854,6170453,6171834,6172199,6172968,6228209,6240004	6165487,6166347,6166569,6166839,6170050,6170586,6171943,6172337,6173058,6228337,6240183	7.18344	10.5209	coding
Pred380	chr1	-	6181553	6196925	6181553,6184007,6184576,6185159,6185583,6185825,6186631,6188105,6188558,6188897,6194187,6194777,6195289,6196576,6196787	6181633,6184167,6184721,6185293,6185672,6185918,6186806,6188278,6188669,6189129,6194319,6194919,6195463,6196698,6196925	3.95987	15.0519	coding
Pred382	chr1	-	6245080	6259679	6245080,6252989,6257711,6259621	6246876,6253114,6257816,6259679	30.46300	1.88539	coding
Pred383	chr1	-	6245080	6259679	6245080,6253006,6257711,6259621	6246876,6253114,6257816,6259679	2.91330	1.55405	coding
Pred384	chr1	+	6268677	6270959	6268677,6269174,6269327,6269473,6269983,6270282,6270429,6270929	6269085,6269256,6269403,6269599,6270030,6270355,6270498,6270959	3.45044	5.88252	coding
Pred385	chr1	+	6268677	6270959	6268677,6269174,6269473,6269983,6270282,6270429,6270929	6269085,6269403,6269599,6270030,6270355,6270498,6270959	1.41147	5.74905	coding
Pred388	chr1	-	6307413	6310123	6307413	6310123	4.04410	2.29171	coding
Pred390	chr1	-	6324332	6453826	6324332,6341161,6354923,6387358,6393536,6399492,6409808,6453316	6324755,6341346,6355040,6387473,6393628,6399649,6409926,6453826	31.67480	3.57429	coding
Pred391	chr1	-	6324332	6419004	6324332,6341161,6354923,6418885	6324755,6341346,6355040,6419004	0.58936	2.0877	coding
Pred394	chr1	-	6324332	6445883	6324332,6341161,6354923,6387358,6393536,6399492,6409808,6445553	6324755,6341346,6355040,6387473,6393628,6399649,6409926,6445883	15.42250	3.57985	coding
Pred395	chr1	-	6324332	6419004	6324332,6341161,6354923,6378551,6418885	6324755,6341346,6355040,6378638,6419004	0.41726	1.93172	coding
Pred398	chr1	-	6324332	6419004	6324332,6341161,6354923,6378551,6387358,6393536,6418885	6324755,6341346,6355040,6378638,6387473,6393628,6419004	66.80720	2.58715	coding
Pred399	chr1	-	6324332	6453438	6324332,6393536,6399492,6453316	6324755,6393628,6399649,6453438	10.78680	3.0526	coding
Pred402	chr1	-	6324332	6453826	6324332,6393536,6399492,6409808,6418885,6453320	6324755,6393628,6399649,6409926,6419004,6453826	0.33140	3.68631	coding
Pred403	chr1	-	6521220	6526255	6521220,6522688,6522922,6524434,6524611,6525147,6525499,6526128	6522234,6522723,6523207,6524513,6524779,6525282,6525620,6526255	11.79480	8.74667	coding
Pred404	chr1	-	6521220	6526255	6521220,6522688,6524434,6524611,6525147,6525499,6526128	6522234,6523187,6524513,6524779,6525282,6525620,6526255	9.36100	8.04231	coding
Pred405	chr1	-	6521220	6526255	6521220,6522688,6525499	6522234,6523187,6526255	0.43900	5.22382	coding
Pred406	chr1	-	6524170	6526255	6524170,6525147,6525499	6524779,6525282,6526255	3.80472	3.7986	coding
Pred407	chr1	-	6527298	6529301	6527298,6529101	6528646,6529301	30.93800	7.42904	coding
Pred408	chr1	-	6526151	6545529	6526151,6527884,6529394,6529603,6530295,6530565,6530794,6531049,6531547,6532586,6533045,6533310,6534072,6534510,6535521,6535990,6537588,6545383	6527632,6527958,6529510,6529736,6530415,6530703,6530944,6531160,6531868,6532682,6533234,6533514,6534224,6535198,6535582,6536096,6537718,6545529	4.23200	10.6109	coding
Pred409	chr1	-	6526151	6557484	6526151,6527884,6529394,6529603,6530295,6530565,6530794,6531049,6531547,6531817,6532586,6533045,6533310,6534072,6534510,6535106,6535521,6535990,6537588,6556552,6557379	6527632,6527958,6529510,6529736,6530415,6530703,6530944,6531160,6531697,6531868,6532682,6533234,6533514,6534224,6534647,6535198,6535582,6536096,6537718,6556629,6557484	22.52470	11.991	coding
Pred410	chr1	-	6526151	6531643	6526151,6527884,6529394,6530295,6530565,6530794,6531049	6527632,6529301,6529736,6530415,6530703,6530944,6531643	7.03538	8.27839	coding
Pred411	chr1	-	6521220	6526255	6521220,6522688,6524434,6524611,6525147,6525499,6526128	6522234,6523030,6524513,6524779,6525282,6525620,6526255	2.62845	7.94797	coding
Pred412	chr1	-	6521220	6526255	6521220,6522053,6522688,6522922,6525499	6521822,6522234,6522723,6523207,6526255	4.47832	5.74383	coding
Pred413	chr1	-	6521220	6526255	6521220,6522688,6522922,6524611,6525147	6522234,6522726,6524513,6524779,6526255	6.03444	2.32787	coding
Pred414	chr1	-	6521220	6526255	6521220,6522053,6522922,6524611,6525147	6521822,6522723,6524513,6524779,6526255	11.46650	2.62097	coding
Pred415	chr1	-	6526151	6556756	6526151,6527884,6529394,6529603,6530295,6530565,6530794,6531049,6531547,6531817,6532586,6533045,6533310,6534072,6534510,6535106,6535521,6535990,6537588,6556552	6527632,6527958,6529510,6529736,6530415,6530703,6530944,6531160,6531697,6531868,6532682,6533234,6533514,6534224,6534647,6535198,6535582,6536096,6537718,6556756	8.55157	11.8116	coding
Pred416	chr1	-	6526151	6537718	6526151,6527884,6529394,6529603,6530295,6530565,6530794,6531049,6531547,6531817,6532586,6533045,6534072,6534510,6535521,6535990,6537588	6527632,6527958,6529510,6529736,6530415,6530703,6530944,6531160,6531697,6531868,6532682,6533514,6534224,6535198,6535582,6536096,6537718	1.15210	9.83036	coding
Pred418	chr1	+	6640068	6649339	6640068,6640600,6642117,6645978,6646754,6647264,6647537,6648119,6648337,6648815,6648975	6640196,6641359,6642359,6646090,6646847,6647351,6647692,6648256,6648502,6648904,6649339	6.05005	6.62421	coding
Pred419	chr1	+	6640068	6649339	6640068,6640600,6642117,6648119,6648815	6640196,6641359,6642359,6648256,6649339	1.23514	4.85915	coding
Pred420	chr1	-	6650784	6662929	6650784,6655544,6659106,6661856	6653718,6655617,6659512,6662929	18.40990	5.16585	coding
Pred421	chr1	-	6650784	6662929	6650784,6659106,6661856	6653718,6659512,6662929	0.72054	5.24973	coding
Pred422	chr1	+	6673755	6684092	6673755,6676816,6679862,6681470	6674165,6676918,6680397,6684092	4.48108	5.17154	coding
Pred423	chr1	+	6685209	6693621	6685209,6688558,6690347,6692450,6692855	6685352,6688751,6690413,6692555,6693621	10.98720	3.17607	coding
Pred424	chr1	-	6694227	6761966	6694227,6705930,6711588,6712888,6713970,6727768,6738453,6740967,6761788	6694844,6706038,6711662,6713011,6714099,6727870,6738527,6741097,6761966	1.27651	3.1442	coding
Pred425	chr1	-	6694227	6761966	6694227,6705848,6711588,6712888,6713970,6727768,6738453,6740967,6761788	6694844,6706038,6711662,6713011,6714099,6727870,6738527,6741097,6761966	0.56720	3.0247	coding
Pred426	chr1	-	6694227	6741097	6694227,6696176,6713970,6727768,6738453,6740967	6695760,6696306,6714099,6727870,6738527,6741097	1.66117	3.31462	coding
Pred428	chr1	-	6694227	6761966	6694227,6696176,6697257,6761788	6695760,6696306,6697400,6761966	1.07042	1.98825	coding
Pred429	chr1	-	6694227	6741097	6694227,6696176,6697257,6697506,6698354,6699961,6705100,6705848,6711588,6712888,6713970,6727768,6738453,6740967	6695760,6696306,6697400,6697564,6698424,6700117,6705186,6706038,6711662,6713011,6714099,6727870,6738527,6741097	7.42860	8.652	coding
Pred430	chr1	-	6694227	6761966	6694227,6696176,6697257,6697506,6698354,6699961,6704617,6705100,6705848,6711588,6738453,6740967,6761788	6695760,6696306,6697400,6697564,6698424,6700117,6704734,6705186,6706038,6711662,6738527,6741097,6761966	10.39320	5.28888	coding
Pred431	chr1	+	6845383	6932097	6845383,6880240,6885151,6931816	6845635,6880310,6885270,6932097	5.42189	0.794629	coding
Pred432	chr1	+	7796403	7829763	7796403,7796990,7797314,7798018,7804894,7805904,7807769,7811258,7812518,7815697,7826518	7796600,7797069,7797630,7798542,7805082,7806151,7807841,7811452,7812593,7815728,7829763	5.99307	9.25222	coding
Pred435	chr1	+	6845383	7829763	6845383,6885151,7151363,7309550,7527889,7700459,7721785,7792507,7796403,7796990,7797314,7798018,7804894,7805904,7807769,7809830,7811258,7812518,7826518	6845635,6885270,7151431,7309686,7527961,7700613,7721926,7792659,7796600,7797069,7797630,7798542,7805082,7806151,7807841,7809851,7811452,7812593,7829763	6.85135	13.6518	coding
Pred436	chr1	+	6845383	7829763	6845383,6885151,7151363,7309550,7527889,7700459,7721785,7723412,7730970,7737658,7792507,7796403,7805904,7807769,7809830,7811258,7812518,7826518	6845635,6885270,7151431,7309686,7527961,7700613,7721926,7725259,7731097,7737793,7792659,7796600,7806151,7807841,7809851,7811452,7812593,7829763	7.23882	16.6879	coding
Pred439	chr1	+	6845383	7829763	6845383,6885151,7151363,7309550,7527889,7700459,7721785,7723412,7730970,7798018,7804894,7805904,7807769,7809830,7811258,7812518,7826518	6845635,6885270,7151431,7309686,7527961,7700613,7721926,7725259,7731097,7798542,7805082,7806151,7807841,7809851,7811452,7812593,7829763	0.56567	17.6324	coding
Pred443	chr1	+	7831328	7841491	7831328,7833501,7837219,7838177,7839685	7831445,7833571,7837378,7838229,7841491	16.84010	1.91167	coding
Pred444	chr1	+	7844713	7890221	7844713,7845500,7846780,7848104,7854016,7858584,7861172,7863106,7863751,7868952,7869952,7870497,7879344,7880174,7880526,7886539,7887177,7889893	7845065,7845646,7846896,7848306,7854068,7858733,7861251,7863213,7863908,7869058,7870081,7870648,7879480,7880299,7880700,7886770,7887875,7890221	6.12405	10.8065	coding
Pred445	chr1	+	7844713	7905236	7844713,7845500,7846780,7848104,7854016,7858584,7861172,7863106,7863751,7868952,7869952,7870497,7879344,7880174,7880526,7886539,7887177,7889896,7895821,7897058,7902731	7845065,7845646,7846896,7848306,7854068,7858733,7861251,7863213,7863908,7869058,7870081,7870627,7879480,7880299,7880700,7886770,7887875,7890221,7896005,7897209,7905236	0.44535	12.4172	coding
Pred448	chr1	+	7844379	7864017	7844379,7844713,7845500,7848104,7854019,7858584,7861172,7863106,7863751	7844436,7845065,7845646,7848306,7854068,7858733,7861251,7863213,7864017	0.48833	3.55137	coding
Pred449	chr1	+	7844713	7905236	7844713,7845500,7846780,7848104,7854016,7858584,7861172,7863106,7863751,7869952,7870497,7879344,7880174,7880526,7886539,7887177,7889896,7895821,7897058,7902731	7845065,7845646,7846896,7848306,7854068,7858733,7861251,7863213,7863908,7870081,7870648,7879480,7880299,7880700,7886770,7887875,7890221,7896005,7897209,7905236	6.21468	11.431	coding
Pred450	chr1	+	7844713	7905236	7844713,7845500,7846780,7848104,7854016,7858584,7863751,7887177,7889896,7895821,7897058,7902731	7845065,7845646,7846896,7848306,7854068,7858733,7863908,7887875,7890221,7896005,7897209,7905236	0.95227	8.98629	coding
Pred451	chr1	+	8043018	8045341	8043018	8045341	0.96584	0.459766	coding
Pred452	chr1	+	8021713	8045341	8021713,8022822,8025383,8029404,8030953,8037711,8044953	8021795,8022935,8025485,8029464,8031023,8037798,8045341	105.08000	2.4538	coding
Pred453	chr1	+	8021713	8045341	8021713,8037711,8044953	8021853,8037798,8045341	17.30350	1.19927	coding
Pred454	chr1	+	8021713	8045341	8021713,8025383,8029404,8030953,8044953	8021795,8025485,8029464,8031023,8045341	6.61078	2.15114	coding
Pred455	chr1	+	8021713	8032014	8021713,8022822,8025383,8030953	8021853,8022935,8025485,8032014	3.25361	1.51798	coding
Pred457	chr1	+	8021713	8045341	8021713,8025383,8029404,8044953	8021795,8025485,8029464,8045341	1.01847	1.3015	coding
Pred458	chr1	-	8071779	8086393	8071779,8075367,8075554,8086217	8074456,8075444,8075752,8086393	4.43347	6.99231	coding
Pred459	chr1	-	8073486	8075752	8073486,8075367,8075554	8074456,8075444,8075752	2.40163	5.17043	coding
Pred460	chr1	-	8071779	8086393	8071779,8075554,8086217	8074456,8075752,8086393	1.99528	6.30015	coding
Pred461	chr1	+	8390197	8404226	8390197,8395496,8397875,8399552,8403806	8390996,8395650,8398052,8399758,8404226	6.16912	6.86732	coding
Pred462	chr1	+	8384389	8404226	8384389,8385357,8385877,8390268,8395496,8397875,8399552,8403806	8384786,8385450,8386102,8390996,8395650,8398052,8399758,8404226	7.30488	9.14785	coding
Pred463	chr1	+	8384389	8404226	8384389,8385877,8390268,8395496,8397875,8399552,8403806	8384786,8386102,8390996,8395650,8398052,8399758,8404226	3.96427	9.98264	coding
Pred464	chr1	-	8412465	8483747	8412465,8415478,8416159,8422742,8424115,8424805,8425871,8482786,8483620	8415180,8415659,8416306,8422904,8424315,8424898,8426034,8482867,8483747	18.38310	5.06041	coding
Pred467	chr1	-	8412465	8877699	8412465,8415478,8416159,8418255,8419823,8420171,8557464,8568685,8601272,8616533,8617476,8674619,8684368,8716031,8877218	8415180,8415659,8416306,8418976,8420046,8421550,8557589,8568734,8601377,8616630,8617582,8674745,8684439,8716500,8877699	21.40650	15.0295	coding
Pred469	chr1	-	8420171	8585844	8420171,8421822,8422742,8424115,8482786,8525984,8555122,8557464,8568685,8585817	8421550,8421936,8422904,8424315,8482867,8526083,8555222,8557589,8568734,8585844	17.27350	11.4466	coding
Pred470	chr1	-	8923172	8938780	8923172,8923949,8925343,8926337,8927175,8928046,8934882,8938638	8923402,8924151,8925541,8926560,8927309,8928116,8934976,8938780	14.89020	11.9512	coding
Pred473	chr1	-	8923172	8938780	8923172,8923949,8925343,8934882,8938638	8923402,8924151,8925541,8934976,8938780	6.37844	6.10524	coding
Pred474	chr1	-	8923172	8938780	8923172,8923949,8925343,8926337,8927175,8928046,8938638	8923402,8924151,8925541,8926560,8927309,8928116,8938780	146.11900	11.2869	coding
Pred475	chr1	-	8923172	8938780	8923172,8923949,8925343,8938638	8923402,8924151,8925541,8938780	67.43600	5.35408	coding
Pred476	chr1	-	8921062	8938780	8921062,8923293,8931949,8934882,8938638	8921488,8923402,8932045,8934976,8938780	2.53628	2.20155	coding
Pred477	chr1	-	8921062	8938780	8921062,8922945,8923293,8931949,8934882,8938638	8921488,8923004,8923402,8932045,8934976,8938780	177.21800	3.3447	coding
Pred479	chr1	-	8921062	8931356	8921062,8922945,8925343,8930510	8921488,8923004,8925541,8931356	4.17007	1.59035	coding
Pred480	chr1	-	8923172	8938780	8923172,8923949,8925343,8927175,8928046,8930510,8934882,8938638	8923402,8924151,8925541,8927309,8928116,8932045,8934976,8938780	2.10008	8.2407	coding
Pred481	chr1	-	8921062	8931356	8921062,8922945,8926337,8928046,8930510	8921488,8923004,8927309,8928116,8931356	2.22171	4.05739	coding
Pred482	chr1	-	8921062	8938780	8921062,8922945,8926337,8927175,8928046,8930510,8931949,8934882,8938638	8921488,8923004,8926560,8927309,8928116,8930569,8932045,8934976,8938780	37.99050	8.27803	coding
Pred483	chr1	-	8921062	8938780	8921062,8922945,8926337,8927175,8928046,8930510,8934882,8938638	8921488,8923004,8926560,8927309,8928116,8930569,8934976,8938780	16.60440	6.99219	coding
Pred484	chr1	-	8921062	8938780	8921062,8922945,8926337,8927175,8928046,8930510,8934882,8938638	8921488,8923004,8926560,8927309,8928116,8930558,8934976,8938780	12.16340	6.68422	coding
Pred485	chr1	-	8921062	8938780	8921062,8922945,8926337,8927175,8928046,8930510,8931949,8934882,8938638	8921488,8923004,8926560,8927309,8928116,8930558,8932045,8934976,8938780	4.25760	7.53126	coding
Pred486	chr1	-	8921062	8938780	8921062,8922945,8926337,8927175,8928046,8930510,8938638	8921488,8923004,8926560,8927309,8928116,8930558,8938780	1.36147	5.78241	coding
Pred487	chr1	-	9097006	9129653	9097006,9097955,9098489,9098886,9099610,9099858,9100122,9101843,9107668,9117506,9118210,9129562	9097848,9098083,9098565,9098988,9099721,9100046,9100248,9101996,9107793,9117667,9118309,9129653	3.80480	8.93729	coding
Pred488	chr1	-	9097006	9129887	9097006,9097955,9098489,9098886,9099610,9099858,9100122,9101843,9107668,9117506,9118210,9129562	9097848,9098083,9098565,9098988,9099721,9100046,9100248,9101996,9107793,9117667,9118309,9129887	0.73207	8.84664	coding
Pred489	chr1	-	9101427	9129653	9101427,9107668,9117506,9118210,9129562	9101996,9107793,9117667,9118309,9129653	0.70509	3.47777	coding
Pred491	chr1	-	9097006	9148510	9097006,9097955,9098489,9098886,9099610,9099858,9100122,9101843,9107668,9117506,9118210,9129562,9148430	9097848,9098083,9098565,9098988,9099721,9100046,9100248,9101996,9107793,9117667,9118309,9129653,9148510	0.43275	8.90449	coding
Pred492	chr1	+	9352940	9429588	9352940,9415801,9427506	9353130,9416644,9429588	4.25005	4.94433	coding
Pred493	chr1	+	9599527	9642830	9599527,9613683,9627341,9630315,9633403,9640011,9642356	9599806,9613863,9627419,9630416,9633470,9640292,9642830	5.73525	3.68669	coding
Pred494	chr1	+	9648976	9665006	9648976,9655947,9656916,9658506,9661162,9662126	9649101,9656068,9657111,9658683,9661512,9665006	7.11374	9.73575	coding
Pred497	chr1	-	9789079	9793604	9789079,9791263,9791818,9793458	9790763,9791448,9791954,9793604	220.38600	4.35437	coding
Pred498	chr1	-	9789079	9793604	9789079,9793458	9790763,9793604	30.42620	1.89612	coding
Pred500	chr1	-	9789079	9884550	9789079,9791263,9794029,9795005,9795524,9797555,9801151,9803941,9804452,9809518,9809821,9811530,9815171,9833329,9883700	9790763,9793604,9794200,9795232,9795673,9797612,9801314,9804063,9804701,9809704,9809971,9811739,9815367,9833452,9884550	58.76100	15.8224	coding
Pred501	chr1	-	9789079	9793604	9789079,9793458	9789171,9793604	15.75650	0.913113	coding
Pred504	chr1	-	9789079	9884550	9789079,9791263,9794029,9795005,9795524,9797555,9801151,9803941,9804452,9809518,9811530,9815171,9833329,9883700	9790763,9793604,9794200,9795232,9796100,9797612,9801314,9804063,9804701,9809971,9811739,9815367,9833452,9884550	37.68130	14.9506	coding
Pred505	chr1	-	9789079	9884550	9789079,9791263,9795524,9795942,9833329,9883700	9790763,9795232,9795673,9796100,9833452,9884550	7.00048	5.19255	coding
Pred506	chr1	-	9789079	9884550	9789079,9791263,9794029,9795942,9833329,9883700	9790763,9793604,9795673,9796100,9833452,9884550	0.75360	4.82955	coding
Pred507	chr1	-	9908333	9970316	9908333,9931244,9932026,9937962,9970152	9910834,9931335,9932146,9938047,9970316	18.15800	2.2627	coding
Pred508	chr1	-	9908333	9970316	9908333,9931244,9932026,9970152	9910834,9931335,9932146,9970316	4.27661	2.13117	coding
Pred509	chr1	+	10057254	10076077	10057254,10067627,10068230,10075839	10057389,10067806,10068332,10076077	4.97885	2.75263	coding
Pred510	chr1	+	10093015	10241294	10093015,10132085,10155518,10161165,10163005,10165573,10177516,10179570,10182019,10186851,10189449,10190557,10190772,10192426,10195045,10197124,10204997,10207020,10209241,10211383,10218413,10221199,10228193,10231195,10238701,10239473,10239952	10093752,10132272,10155654,10161253,10163150,10165802,10177658,10179671,10182134,10186935,10189506,10190674,10190871,10192540,10195244,10197263,10205097,10207148,10209340,10211619,10218540,10221344,10228328,10231387,10238876,10239620,10241294	5.94623	13.0245	coding
Pred511	chr1	+	10093015	10241294	10093015,10132085,10155518,10161165,10163005,10165573,10177516,10179570,10238701,10239473,10239952	10093752,10132272,10155654,10161253,10163150,10165802,10177658,10179671,10238876,10239620,10241294	4.17614	5.80677	coding
Pred512	chr1	+	10093015	10241294	10093015,10132085,10186851,10189449,10190557,10190772,10192426,10195045,10197124,10204997,10207020,10209241,10211383,10218413,10221199,10228193,10231195,10238701,10239473,10239952	10093752,10132272,10186935,10189506,10190674,10190871,10192540,10195244,10197263,10205097,10207148,10209340,10211619,10218540,10221344,10228328,10231387,10238876,10239620,10241294	5.04587	10.0923	coding
Pred522	chr1	+	10270763	10441659	10270763,10292307,10316304,10318550,10321962,10327437,10405902,10407818,10408706,10412688,10434373,10434911,10435312,10436602	10270936,10292492,10316381,10318730,10322028,10327616,10406011,10407885,10408791,10412794,10434523,10435104,10435431,10441659	1.99419	6.31742	coding
Pred523	chr1	+	10270763	10441659	10270763,10356954,10357231,10380100,10383941,10384815,10386168,10394577,10420986,10421749,10423340,10425157,10425466,10428524,10431198,10434373,10434911,10435312,10436602	10270936,10357135,10357304,10380194,10384120,10384953,10386417,10394696,10421101,10421883,10423402,10425303,10425706,10428596,10431320,10434523,10435104,10435431,10441659	10.95090	10.891	coding
Pred525	chr1	+	10271673	10441659	10271673,10355717,10394577,10396714,10397131,10397428,10399826,10402107,10403289,10405902,10407818,10408706,10412688,10420986,10421749,10423340,10425157,10425466,10428524,10431198,10434373,10434911,10435312,10436602	10271796,10355824,10394696,10396800,10397261,10397591,10399917,10402226,10403345,10406011,10407885,10408791,10412794,10421101,10421883,10423402,10425303,10425706,10428596,10431320,10434523,10435104,10435431,10441659	8.70459	12.937	coding
Pred527	chr1	+	10292307	10441654	10292307,10316304,10318550,10321962,10327437,10328209,10331559,10351139,10352104,10355143,10355717,10356639,10408706,10412688,10420986,10421749,10423340,10425157,10425466,10428524,10431198,10434373,10434911,10435312,10436602	10292492,10316381,10318730,10322028,10327616,10328321,10331637,10351219,10352180,10355223,10355824,10356723,10408791,10412794,10421101,10421883,10423402,10425303,10425706,10428596,10431320,10434523,10435104,10435431,10441654	13.80480	11.2124	coding
Pred530	chr1	+	10271673	10441659	10271673,10355717,10356639,10356954,10357231,10380100,10381766,10435312,10436602	10271796,10355824,10356723,10357135,10357304,10380194,10381915,10435431,10441659	24.54880	3.61581	coding
Pred533	chr1	+	10270763	10441659	10270763,10356954,10357231,10380100,10383941,10384815,10386168,10394577,10425157,10425466,10428524,10431198,10434373,10434911,10435312,10436602	10270936,10357135,10357304,10380194,10384120,10384953,10386417,10394696,10425303,10425706,10428596,10431320,10434523,10435104,10435431,10441659	0.11107	10.262	coding
Pred535	chr1	+	10270763	10441659	10270763,10356954,10357231,10380100,10381766,10383941,10399826,10402107,10403289,10420986,10421749,10423340,10425157,10425466,10428524,10431198,10434373,10434911,10435312,10436602	10270936,10357135,10357304,10380194,10381915,10384120,10399917,10402226,10403345,10421101,10421883,10423402,10425303,10425706,10428596,10431320,10434523,10435104,10435431,10441659	0.31142	11.9556	coding
Pred536	chr1	+	10459174	10480200	10459174,10464217,10468127,10471474,10473118,10477043,10477432,10478882,10479473,10479686	10459182,10464336,10468197,10471609,10473308,10477174,10477566,10478982,10479596,10480200	21.18020	9.48481	coding
Pred537	chr1	+	10459084	10480200	10459084,10464217,10468127,10471474,10477432,10478882,10479473,10479686	10459182,10464336,10468197,10471609,10477566,10478982,10479596,10480200	0.80101	5.98219	coding
Pred538	chr1	+	10459084	10480200	10459084,10459685,10460449,10463127,10464217,10468127,10471474,10477432,10478882,10479473,10479686	10459182,10459761,10460629,10463193,10464336,10468197,10471609,10477566,10478982,10479596,10480200	7.52728	9.46796	coding
Pred539	chr1	+	10459174	10480200	10459174,10459685,10460449,10463127,10464217,10468127,10471474,10477432,10478882,10479473	10459182,10459761,10460629,10463193,10464336,10468197,10471609,10477566,10478982,10480200	2.26304	8.92454	coding
Pred540	chr1	+	10459174	10480200	10459174,10459685,10460449,10463127,10464217,10468127,10471474,10473118,10477043,10478882,10479473,10479686	10459182,10459761,10460629,10463193,10464336,10468197,10471609,10473308,10477174,10478982,10479596,10480200	8.75458	11.1537	coding
Pred541	chr1	+	10509970	10512208	10509970,10511433	10510379,10512208	5.28886	2.04539	coding
Pred542	chr1	-	10520604	10532613	10520604,10523114,10523487,10527246,10529233,10532379	10521759,10523266,10523677,10527389,10529395,10532613	6.76954	5.02649	coding
Pred543	chr1	-	10520604	10532613	10520604,10523114,10523487,10529233,10532379	10521759,10523266,10523677,10529395,10532613	0.29758	4.0575	coding
Pred544	chr1	+	10535002	10638484	10535002,10637870	10535059,10638484	11.27270	-0.826197	noncoding
Pred545	chr1	+	10535002	10638484	10535002,10555330,10596269,10637870	10535059,10555378,10596354,10638484	7.35000	0.392794	coding
Pred546	chr1	+	10535002	10638484	10535002,10555330,10637870	10535059,10555378,10638484	1.02164	-0.831296	noncoding
Pred547	chr1	+	10588311	10690813	10588311,10596287,10659294,10678388,10683075,10684396,10687328,10689587	10588416,10596354,10659423,10678474,10683178,10684494,10687420,10690813	21.88690	8.74222	coding
Pred548	chr1	+	11072678	11085548	11072678,11073772,11076900,11078789,11080485,11082180	11072800,11074022,11077064,11078930,11080656,11085548	14.46890	4.10572	coding
Pred549	chr1	+	11072678	11085548	11072678,11073772,11078789,11080485,11082180	11072800,11074022,11078930,11080656,11085548	3.68252	5.90107	coding
Pred550	chr1	-	11114648	11120091	11114648,11115018,11115837,11116067,11116660,11118856,11119281,11119833	11114942,11115141,11115983,11116151,11116814,11118949,11119402,11120091	33.87550	7.34552	coding
Pred551	chr1	-	11114648	11120091	11114648,11119281,11119833	11114942,11119402,11120091	2.43948	1.5896	coding
Pred552	chr1	-	11114648	11120091	11114648,11116067,11116660,11118856,11119281,11119833	11115141,11116151,11116814,11118949,11119402,11120091	7.77928	5.90546	coding
Pred553	chr1	-	11114648	11120091	11114648,11115018,11115837,11116660,11118856,11119281,11119833	11114942,11115141,11116151,11116814,11118949,11119402,11120091	2.17816	6.34552	coding
Pred555	chr1	-	11114648	11116841	11114648,11116660	11114942,11116841	9.86580	1.04943	coding
Pred558	chr1	-	11126677	11159938	11126677,11128064,11128701,11129615,11130956,11132143,11133990,11134287,11136898,11139767,11140555,11140820,11141138,11142744,11147504,11147856,11148179,11150610,11151070,11151549,11155814,11158076,11159777	11126805,11128141,11128763,11129787,11131030,11132228,11134065,11134383,11137708,11139879,11140606,11140969,11141295,11142935,11147648,11147967,11148255,11150725,11151236,11151654,11155938,11158213,11159938	7.46694	9.15795	coding
Pred559	chr1	-	11126677	11159938	11126677,11128064,11128701,11129615,11130956,11132143,11133990,11134287,11136898,11137421,11151070,11151549,11155814,11158076,11159777	11126805,11128141,11128763,11129787,11131030,11132228,11134065,11134383,11137005,11137708,11151236,11151654,11155938,11158213,11159938	3.92123	11.0836	coding
Pred560	chr1	-	11139767	11159938	11139767,11140555,11141138,11142744,11147504,11147856,11148179,11150610,11151070,11151549,11155814,11158076,11159777	11139879,11140969,11141295,11142935,11147648,11147967,11148255,11150725,11151236,11151654,11155938,11158213,11159938	1.26393	7.63499	coding
Pred561	chr1	-	11126677	11159938	11126677,11128064,11139767,11140555,11141138,11142744,11147504,11147856,11148179,11150610,11151070,11151549,11155814,11158076,11159777	11126805,11128141,11139879,11140969,11141295,11142935,11147648,11147967,11148255,11150725,11151236,11151654,11155938,11158213,11159938	0.71169	7.60361	coding
Pred563	chr1	-	11126677	11159938	11126677,11128064,11128701,11137421,11137657,11139767,11140555,11140820,11141138,11142744,11147504,11147856,11148179,11150610,11151070,11151549,11155814,11158076,11159777	11126805,11128141,11128763,11137500,11137708,11139879,11140606,11140969,11141295,11142935,11147648,11147967,11148255,11150725,11151236,11151654,11155938,11158213,11159938	2.22881	8.87563	coding
Pred565	chr1	-	11166588	11191615	11166588,11168237,11169346,11169705,11172908,11174374,11174869,11175452,11177060,11181302,11182035,11184554,11186678,11187066,11187680,11188060,11188510,11188911,11189794,11190585	11167557,11168343,11169427,11169786,11172974,11174510,11174944,11175525,11177143,11181425,11182183,11184690,11186853,11187201,11187863,11188183,11188609,11189008,11189895,11191615	2.23589	12.3419	coding
Pred567	chr1	-	11166588	11322608	11166588,11199589,11204704,11205024,11206732,11210182,11217208,11227498,11259314,11259597,11264617,11269368,11270870,11272368,11272852,11273455,11276204,11288724,11290981,11291356,11292492,11293454,11294199,11297899,11298458,11300359,11301609,11303170,11307681,11307875,11313895,11316048,11316989,11318541,11319304,11322501	11167557,11199715,11204812,11205102,11206848,11210283,11217348,11227574,11259460,11259760,11264760,11269515,11270963,11272531,11272965,11273623,11276291,11288975,11291111,11291491,11292585,11293544,11294322,11298105,11298674,11300604,11301738,11303357,11307790,11308151,11314030,11316249,11317222,11318650,11319480,11322608	0.64860	25.527	coding
Pred570	chr1	-	11166588	11322608	11166588,11168237,11169346,11169705,11172908,11174374,11174869,11175452,11177060,11181302,11182035,11184554,11186678,11187066,11187680,11188060,11188510,11188911,11204704,11205024,11206732,11210182,11217208,11227498,11259314,11259597,11264617,11269368,11270870,11272368,11272852,11273455,11276204,11288724,11290981,11291356,11292492,11293454,11294199,11297899,11298458,11300359,11301609,11303170,113…	11167557,11168343,11169427,11169786,11172974,11174510,11174944,11175525,11177143,11181425,11182183,11184690,11186853,11187201,11187863,11188183,11188609,11189008,11204812,11205102,11206848,11210283,11217348,11227574,11259460,11259760,11264760,11269515,11270963,11272531,11272965,11273623,11276291,11288975,11291111,11291491,11292585,11293544,11294322,11298105,11298674,11300604,11301738,11303357,113…	2.54757	27.885	coding
Pred572	chr1	-	11166588	11322608	11166588,11168237,11169346,11169705,11172908,11174374,11174869,11175452,11177060,11181302,11182035,11189794,11190585,11205024,11206732,11210182,11217208,11227498,11259314,11259597,11264617,11269368,11270870,11272368,11272852,11273455,11276204,11288724,11290981,11291356,11292492,11293454,11294199,11297899,11298458,11300359,11301609,11303170,11307681,11307875,11313895,11316048,11316989,11318541,113…	11167557,11168343,11169427,11169786,11172974,11174510,11174944,11175525,11177143,11181425,11182183,11189895,11190834,11205102,11206848,11210283,11217348,11227574,11259460,11259760,11264760,11269515,11270963,11272531,11272965,11273623,11276291,11288975,11291111,11291491,11292585,11293544,11294322,11298105,11298674,11300604,11301738,11303357,11307790,11308151,11314030,11316249,11317222,11318650,113…	1.17918	26.9692	coding
Pred573	chr1	-	11166588	11322608	11166588,11168237,11169346,11169705,11172908,11174374,11174869,11175452,11177060,11181302,11182035,11184554,11186678,11187066,11193136,11322501	11167557,11168343,11169427,11169786,11172974,11174510,11174944,11175525,11177143,11181425,11182183,11184690,11186853,11187201,11193254,11322608	3.32538	9.75099	coding
Pred574	chr1	-	11166588	11322608	11166588,11168237,11169346,11169705,11172908,11174374,11174869,11175452,11177060,11181302,11182035,11184554,11186678,11187066,11187680,11188060,11188510,11188911,11189794,11190585,11193136,11194407,11259597,11264617,11269368,11270870,11272368,11272852,11273455,11276204,11288724,11290981,11291356,11292492,11293454,11294199,11297899,11298458,11300359,11301609,11303170,11307681,11307875,11313895,113…	11167557,11168343,11169427,11169786,11172974,11174510,11174944,11175525,11177143,11181425,11182183,11184690,11186853,11187201,11187863,11188183,11188609,11189008,11189895,11190834,11193254,11194523,11259760,11264760,11269515,11270963,11272531,11272965,11273623,11276291,11288975,11291111,11291491,11292585,11293544,11294322,11298105,11298674,11300604,11301738,11303357,11307790,11308151,11314030,113…	0.36424	27.3966	coding
Pred575	chr1	-	11166588	11322608	11166588,11168237,11169346,11169705,11172908,11174374,11174869,11175452,11177060,11181302,11182035,11184554,11186678,11187066,11187680,11188060,11188510,11188911,11189794,11190585,11193136,11194407,11199360,11199589,11264617,11269368,11270870,11272368,11272852,11273455,11276204,11288724,11290981,11291356,11292492,11293454,11294199,11297899,11298458,11300359,11301609,11303170,11307681,11307875,113…	11167557,11168343,11169427,11169786,11172974,11174510,11174944,11175525,11177143,11181425,11182183,11184690,11186853,11187201,11187863,11188183,11188609,11189008,11189895,11190834,11193254,11194523,11199492,11199715,11264760,11269515,11270963,11272531,11272965,11273623,11276291,11288975,11291111,11291491,11292585,11293544,11294322,11298105,11298674,11300604,11301738,11303357,11307790,11308151,113…	4.88541	27.0916	coding
Pred576	chr1	+	11333254	11348490	11333254,11345700	11334117,11348490	2.83492	6.55799	coding
Pred577	chr1	+	11539294	11597639	11539294,11596380	11539429,11597639	3.34545	2.49406	coding
Pred578	chr1	-	11709143	11714401	11709143,11709835,11710001,11710522,11714375	11709282,11709931,11710131,11710891,11714401	140.03100	4.90801	coding
Pred579	chr1	-	11708449	11714739	11708449,11709143,11709835,11714431	11708885,11709282,11709931,11714739	96.03670	2.19749	coding
Pred581	chr1	-	11708449	11714739	11708449,11710001,11714375	11709940,11710891,11714739	7.89818	4.27958	coding
Pred582	chr1	+	11714431	11723383	11714431,11718323,11718792,11721186	11714638,11718421,11718928,11723383	35.25120	1.06224	coding
Pred585	chr1	+	11714431	11723383	11714431,11718323,11718792,11721186	11714638,11718685,11718928,11723383	8.11534	1.31074	coding
Pred587	chr1	-	11708449	11714739	11708449,11710001,11714375	11709940,11710131,11714739	5.24647	2.48894	coding
Pred589	chr1	+	11714913	11718713	11714913,11715384,11718323,11718589	11715009,11716157,11718421,11718713	16.99270	3.17312	coding
Pred593	chr1	+	11714431	11723383	11714431,11715862,11718792,11721186	11715009,11716157,11718928,11723383	20.26810	1.39446	coding
Pred595	chr1	+	11714431	11723383	11714431,11715862,11718792,11721186	11714638,11716157,11718928,11723383	5.77063	1.48636	coding
Pred596	chr1	+	11724149	11734407	11724149,11728712,11731322,11731984,11733333,11733671	11724312,11729001,11731449,11732080,11733469,11734407	7.03410	5.01353	coding
Pred597	chr1	-	11734537	11741495	11734537,11740409,11740618,11741095	11734873,11740528,11740670,11741495	0.98633	0.881223	coding
Pred598	chr1	-	11734537	11741495	11734537,11735138,11737599,11740409,11740618,11741095	11734873,11735231,11737671,11740528,11740670,11741495	3.63718	2.30655	coding
Pred599	chr1	-	11734537	11741495	11734537,11735138,11740618,11741095	11734873,11735231,11740670,11741495	0.15479	0.598391	coding
Pred600	chr1	-	11734537	11751678	11734537,11735138,11735714,11736102,11736904,11737599,11740409,11740618,11751469	11734873,11735231,11735788,11736197,11737005,11737671,11740528,11740670,11751678	15.34310	3.97259	coding
Pred602	chr1	+	11782186	11785914	11782186	11785914	0.56321	0.449321	coding
Pred603	chr1	+	11796141	11810827	11796141,11805859,11807496,11808471,11810133	11796292,11805894,11807602,11808667,11810827	7.15113	3.14245	coding
Pred604	chr1	+	11832138	11849641	11832138,11849326	11832316,11849641	1.90461	1.77508	coding
Pred606	chr1	+	11866206	11876844	11866206,11867187,11875902,11876671	11866406,11867247,11875968,11876844	0.89735	2.26315	coding
Pred608	chr1	+	11866206	11903200	11866206,11867187,11875902,11876671,11879544,11882751,11883763,11887171,11888162,11888514,11889252,11893571,11893933,11894292,11894540,11896023,11897055,11897399,11898391,11898591,11900199	11866406,11867247,11875968,11876737,11879611,11882858,11883890,11887278,11888276,11888681,11889379,11893695,11894087,11894452,11894647,11896210,11897213,11897556,11898499,11898717,11903200	3.04887	8.30203	coding
Pred609	chr1	+	11866206	11903200	11866206,11867187,11875902,11876671,11879544,11882751,11883763,11884542,11886212,11887171,11898591,11900199	11866406,11867247,11875968,11876737,11879611,11882858,11883890,11884610,11886271,11887278,11898717,11903200	1.06953	3.87736	coding
Pred611	chr1	+	11866206	11903200	11866206,11887171,11888162,11888514,11889252,11893571,11893933,11894292,11894540,11896023,11897055,11897399,11898391,11898591,11900199	11866406,11887278,11888276,11888681,11889379,11893695,11894087,11894452,11894647,11896210,11897213,11897556,11898499,11898717,11903200	6.39991	5.85088	coding
Pred612	chr1	+	11866206	11903200	11866206,11867187,11875902,11876671,11894540,11896023,11897055,11897399,11898391,11898591,11900199	11866406,11867247,11875968,11876737,11894647,11896210,11897213,11897556,11898499,11898717,11903200	5.61323	5.41287	coding
Pred614	chr1	+	11866206	11903200	11866206,11867187,11875902,11876671,11879544,11882751,11883763,11884542,11886212,11887145,11888162,11901111	11866406,11867247,11875968,11876737,11879611,11882858,11883890,11884610,11886271,11887278,11888276,11903200	1.38616	3.65608	coding
Pred615	chr1	+	11866206	11903200	11866206,11867187,11875902,11876671,11879544,11882751,11883763,11884542,11886212,11887145,11888162,11902577	11866406,11867247,11875968,11876737,11879611,11882858,11883890,11884610,11886271,11887278,11888276,11903200	2.78208	3.21388	coding
Pred617	chr1	+	11866206	11903200	11866206,11867187,11875902,11876671,11879544,11882751,11883763,11884542,11886212,11887145,11888162,11888514,11889252,11893571,11893933,11894292,11894540,11896023,11897055,11900199	11866406,11867247,11875968,11876737,11879611,11882858,11883890,11884610,11886271,11887278,11888276,11888681,11889379,11893695,11894087,11894452,11894647,11896210,11897213,11903200	1.83104	7.92909	coding
Pred618	chr1	-	11980123	11986480	11980123,11982692,11985261	11980389,11983546,11986480	12.86450	11.4055	coding
Pred619	chr1	-	11982231	11986480	11982231,11985261	11983546,11986480	1.56198	10.8523	coding
Pred620	chr1	+	11994745	12035593	11994745,12008032,12009829,12010413,12012679,12014886,12016973,12017898,12018572,12020702,12023588,12024231,12024700,12025536,12026307,12027043,12030726,12032928,12034709	11994912,12008124,12009963,12010577,12012792,12014950,12017071,12018000,12018704,12020824,12023693,12024357,12024842,12025650,12026373,12027148,12030873,12033054,12035593	16.76270	17.7436	coding
Pred621	chr1	+	11994745	12035593	11994745,12008032,12010413,12012679,12014886,12016973,12017898,12025536,12034709	11994912,12008124,12010577,12012792,12014950,12017071,12018000,12025650,12035593	0.65717	6.65538	coding
Pred622	chr1	+	12040237	12073571	12040237,12052611,12059044,12061457,12061825,12062038,12064048,12064565,12064881,12065767,12066594,12067109,12069648,12071552	12040541,12052747,12059152,12061611,12061893,12062160,12064175,12064670,12064984,12065988,12066750,12067306,12069783,12073571	19.03270	11.5977	coding
Pred623	chr1	+	12040237	12073571	12040237,12042026,12049221,12052611,12056212,12057353,12064565,12064881,12065767,12066594,12067109,12069648,12071552	12040541,12042171,12049400,12052747,12056375,12057478,12064670,12064984,12065988,12066750,12067306,12069783,12073571	9.37211	10.8934	coding
Pred624	chr1	+	12040237	12073571	12040237,12049221,12057353,12058826,12061825,12062038,12069648,12071552	12040541,12049400,12057478,12059152,12061893,12062160,12069783,12073571	1.52002	6.33803	coding
Pred625	chr1	+	12040237	12073571	12040237,12052611,12056212,12057353,12071552	12040541,12052747,12056375,12057478,12073571	0.39826	3.35585	coding
Pred626	chr1	+	12040237	12073571	12040237,12049221,12052611,12056212,12057353,12058826,12059044,12064565,12064881,12065767,12066594,12067109,12069648,12071552	12040541,12049400,12052747,12056375,12057478,12058935,12059152,12064670,12064984,12065988,12066750,12067306,12069783,12073571	12.78570	11.8201	coding
Pred627	chr1	+	12040237	12073571	12040237,12049221,12057353,12058826,12061457,12069648,12071552	12040541,12049400,12057478,12059152,12061611,12069783,12073571	4.44773	6.6573	coding
Pred628	chr1	+	12079511	12092106	12079511,12081701,12082151,12082889,12089089,12089279,12089821,12090084,12091322,12091778	12079609,12081897,12082499,12082974,12089198,12089338,12089951,12090181,12091460,12092106	10.22280	6.54231	coding
Pred629	chr1	+	12079511	12092106	12079511,12081701,12082151,12082889,12089089,12089279,12091322,12091778	12079609,12081897,12082499,12082974,12089198,12090181,12091460,12092106	3.39274	6.37699	coding
Pred630	chr1	+	12079511	12092106	12079511,12091322,12091778	12079609,12091460,12092106	0.90731	0.490591	coding
Pred631	chr1	+	12079511	12092106	12079511,12081701,12089821,12091322,12091778	12079609,12081897,12090181,12091460,12092106	0.13828	2.77868	coding
Pred633	chr1	+	12290112	12572096	12290112,12520294,12557553,12566906,12568946	12290177,12520451,12557685,12567147,12572096	12.19420	3.68622	coding
Pred634	chr1	-	12627939	12677820	12627939,12632755,12638745,12639320,12640550,12677158	12628453,12632881,12638984,12639440,12640694,12677820	9.66033	4.75696	coding
Pred636	chr1	-	12627939	12676788	12627939,12632755,12638745,12676563	12628453,12632881,12638984,12676788	2.73790	2.12631	coding
Pred637	chr1	-	13182960	13183967	13182960	13183967	2.46550	6.20411	coding
Pred638	chr1	+	13910251	13944450	13910251,13933667,13936881,13940181,13940794,13942399	13910595,13933801,13937011,13940220,13940900,13944450	3.55594	1.54539	coding
Pred640	chr1	+	14146461	14150513	14146461	14150513	0.62732	0.318905	coding
Pred641	chr1	+	14075855	14151572	14075855,14142921,14149653	14075982,14143065,14151572	11.67900	0.334532	coding
Pred643	chr1	+	14075855	14114573	14075855,14095612,14099572,14104912,14113009	14075982,14095668,14099683,14109326,14114573	1.86450	12.1481	coding
Pred644	chr1	+	14075855	14151572	14075855,14095612,14099572,14104912,14142921,14149653	14075982,14095668,14099683,14109326,14143065,14151572	6.90830	12.371	coding
Pred646	chr1	+	14925212	15444543	14925212,14925478,15287179,15361244,15370484,15429854,15430518,15438922,15440966	14925406,14925719,15287371,15361381,15370655,15429956,15430685,15439037,15444543	7.02261	5.66439	coding
Pred647	chr1	+	15272414	15394651	15272414,15370484,15382586,15386667,15390067,15392125	15272669,15370655,15382776,15386798,15390118,15394651	12.85430	6.88254	coding
Pred648	chr1	+	15250624	15394651	15250624,15287179,15361244,15386667,15390067,15392125	15251068,15287371,15361381,15386798,15390118,15394651	6.34009	4.3668	coding
Pred649	chr1	+	15287179	15394651	15287179,15361244,15386667,15390067,15392125	15287371,15361381,15386798,15390118,15394651	7.07827	4.01498	coding
Pred655	chr1	+	14925212	15444543	14925212,15370484,15382586,15386667,15390067,15392125,15420675,15421310,15428038,15429854,15430518,15438922,15440966	14925719,15370655,15382776,15386793,15390118,15392249,15420881,15421429,15428270,15429956,15430685,15439037,15444543	6.42809	8.09549	coding
Pred657	chr1	+	15736390	15756839	15736390,15752366,15753645,15755088	15736775,15752514,15753780,15756839	54.41500	6.32877	coding
Pred658	chr1	+	15736390	15756839	15736390,15752366,15755088	15736775,15752514,15756839	3.95446	4.40465	coding
Pred659	chr1	+	15736390	15756839	15736390,15755088	15736775,15756839	1.06722	2.27055	coding
Pred660	chr1	-	15818796	15850790	15818796,15820386,15821767,15831105,15832484,15833393,15834367,15844604,15850563	15819530,15820496,15821947,15831253,15832574,15833570,15834402,15844890,15850790	6.35505	5.41215	coding
Pred662	chr1	-	15818796	15850790	15818796,15820386,15821767,15831105,15832484,15833393,15844744,15850563	15819530,15820496,15821947,15831253,15832574,15833570,15844890,15850790	0.76500	4.47215	coding
Pred663	chr1	+	15986363	15988216	15986363	15988216	2.31340	11.884	coding
Pred664	chr1	+	15992765	15995535	15992765	15995535	2.61490	0.0171205	coding
Pred666	chr1	+	16010826	16061262	16010826,16042731,16043201,16044387,16045032,16046228,16047823,16051811,16053508,16054573,16054761,16055163,16056291,16057026,16057686,16058844,16059106,16060291	16011113,16042838,16043311,16044487,16045120,16046415,16047883,16052040,16054327,16054643,16054852,16055228,16056424,16057217,16057752,16059024,16059223,16061262	45.68830	18.445	coding
Pred667	chr1	+	16010826	16061262	16010826,16051811,16058383,16058844,16059106,16060291	16011113,16052040,16058543,16059024,16059223,16061262	11.57960	8.43499	coding
Pred668	chr1	+	16010826	16061262	16010826,16042731,16043201,16044387,16046228,16051811,16058383,16058844,16059106,16060291	16011113,16042838,16043311,16044487,16046415,16052040,16058543,16059024,16059223,16061262	15.53020	12.6705	coding
Pred669	chr1	+	16010826	16061262	16010826,16042731,16043201,16044387,16045032,16046228,16047823,16051811,16053508,16054573,16056291,16057026,16057686,16058383,16060291	16011113,16042838,16043311,16044487,16045120,16046415,16047883,16052040,16054327,16055685,16056424,16057217,16057752,16059223,16061262	4.26667	17.7075	coding
Pred670	chr1	+	16010826	16061262	16010826,16042731,16043201,16044387,16054761,16056291,16057026,16057686,16058383,16060291	16011113,16042838,16043311,16044487,16055685,16056424,16057217,16057752,16059223,16061262	0.37716	14.3962	coding
Pred675	chr1	+	16010826	16061262	16010826,16042731,16043201,16044387,16045032,16046228,16047823,16055163,16055596,16056291,16057026,16057686,16058383,16060291	16011113,16042838,16043311,16044487,16045120,16046415,16047883,16055228,16055685,16056424,16057217,16057752,16059223,16061262	13.77890	16.742	coding
Pred678	chr1	-	16133656	16134194	16133656	16134194	64.68220	1.72893	coding
Pred679	chr1	-	16160709	16174642	16160709,16174602	16163401,16174642	3.33776	0.474891	coding
Pred680	chr1	+	16174358	16266950	16174358,16199310,16263657,16264306,16265212,16265790	16174642,16199631,16264140,16264501,16265371,16266950	2.16314	8.93957	coding
Pred681	chr1	+	16174358	16266950	16174358,16199310,16263657,16264306,16265212,16265790	16174645,16199631,16264140,16264501,16265371,16266950	13.65740	8.07041	coding
Pred682	chr1	-	16274237	16302627	16274237,16299533,16302477	16274992,16299620,16302627	0.22867	1.12931	coding
Pred683	chr1	-	16268365	16302627	16268365,16268825,16269023,16269558,16269893,16272648,16273429,16274785,16299533,16302477	16268747,16268915,16269233,16269689,16270014,16272811,16273618,16274992,16299620,16302627	3.34280	5.37924	coding
Pred684	chr1	-	16268365	16302627	16268365,16268825,16269893,16270794,16271191,16271431,16272209,16272648,16273429,16274789,16299533,16302477	16268747,16268936,16270390,16271095,16271334,16271697,16272335,16272789,16273618,16274992,16299620,16302627	1.90763	8.01455	coding
Pred685	chr1	-	16268365	16302627	16268365,16268825,16269023,16269558,16269893,16271191,16271431,16272209,16272648,16273429,16274789,16299533,16302477	16268747,16268915,16269233,16269689,16270014,16271334,16271697,16272335,16272789,16273618,16274992,16299620,16302627	0.50887	6.93589	coding
Pred686	chr1	-	16268365	16302627	16268365,16268825,16269023,16269558,16269893,16270093,16270302,16270794,16271191,16271431,16272209,16272648,16273429,16274789,16299533,16302477	16268747,16268915,16269233,16269689,16270014,16270210,16270390,16271095,16271334,16271697,16272335,16272789,16273618,16274992,16299620,16302627	12.37900	9.95167	coding
Pred693	chr1	+	16330730	16333180	16330730,16332413	16330880,16333180	6.98807	2.94302	coding
Pred694	chr1	-	16340522	16345285	16340522,16343568,16344259	16342254,16343702,16345285	2.51652	4.22605	coding
Pred695	chr1	-	16340522	16345285	16340522,16343583,16344259	16342254,16343702,16345285	0.56996	3.92371	coding
Pred696	chr1	-	16361813	16400127	16361813,16362730,16386363,16388593,16388993,16390015,16399915	16361953,16362841,16386546,16388687,16389029,16390131,16400127	5.37954	3.95056	coding
Pred697	chr1	-	16384264	16400127	16384264,16385988,16386363,16388593,16388993,16390015,16399915	16385212,16386099,16386546,16388687,16389029,16390131,16400127	16.96610	5.71283	coding
Pred698	chr1	-	16361813	16400127	16361813,16362730,16388593,16388993,16390015,16399915	16361953,16362841,16388687,16389029,16390131,16400127	4.24419	4.28146	coding
Pred699	chr1	+	16355006	16358786	16355006,16355620,16356225,16356459,16356955,16358204,16358697	16355340,16355794,16356295,16356570,16357169,16358338,16358786	3.47895	5.33851	coding
Pred700	chr1	-	16361813	16400127	16361813,16385988,16386363,16388593,16399915	16361953,16386099,16386546,16388687,16400127	3.05778	3.08949	coding
Pred701	chr1	-	16558182	16563659	16558182,16559004,16560106,16563125	16558792,16559141,16560259,16563659	5.72616	4.43509	coding
Pred703	chr1	-	16576559	16678948	16576559,16578782,16579590,16580129,16582205,16583100,16621277,16632297,16641663,16642931,16678749	16578280,16578899,16579647,16580226,16582316,16583254,16621412,16632414,16641930,16643088,16678948	3.70365	8.76528	coding
Pred704	chr1	-	16576559	16678948	16576559,16578782,16579590,16580129,16582205,16583100,16621277,16632297,16641663,16678749	16578280,16578899,16579647,16580226,16582316,16583254,16621412,16632414,16641930,16678948	3.71878	9.18575	coding
Pred705	chr1	+	16693582	16724639	16693582,16719725,16721532	16693803,16719977,16724639	10.77490	2.25773	coding
Pred706	chr1	+	16693582	16724639	16693582,16719725,16721532,16721615	16693803,16719977,16721565,16724639	3.35061	2.18001	coding
Pred707	chr1	+	16693582	16722607	16693582,16719722,16721615	16693803,16719977,16722607	1.01855	2.24831	coding
Pred708	chr1	+	16767166	16786572	16767166,16775587,16778332,16782312,16785336	16767270,16775696,16778510,16782388,16786572	0.34605	1.99408	coding
Pred709	chr1	+	16767166	16786572	16767166,16770126,16774364,16774554,16775587,16778332,16782312,16785336	16767348,16770227,16774469,16774636,16775696,16778510,16782388,16786572	6.89334	4.41764	coding
Pred710	chr1	-	16795417	16803569	16795417,16802893,16803424	16802557,16802999,16803569	3.76799	1.08186	coding
Pred712	chr1	-	16804749	16817579	16804749,16809781,16812920,16817112,16817359,16817504	16804932,16809981,16813156,16817278,16817421,16817579	4.49410	5.26641	coding
Pred713	chr1	-	16804749	16817579	16804749,16809781,16810727,16812063,16817112,16817359,16817504	16804932,16809981,16810959,16812160,16817278,16817421,16817579	2.97926	4.8849	coding
Pred714	chr1	-	16804749	16817579	16804749,16809781,16810727,16811317,16812063,16812920,16817359,16817504	16804932,16809981,16810959,16811401,16812160,16813156,16817421,16817579	0.88278	7.73528	coding
Pred715	chr1	-	16804749	16817579	16804749,16809781,16810727,16811317,16812063,16812920,16817504	16804932,16809981,16810959,16811401,16812160,16813156,16817579	3.87242	7.17726	coding
Pred716	chr1	+	16862254	16864669	16862254	16864669	0.65110	2.3016	coding
Pred717	chr1	-	16888922	16890082	16888922	16890082	4.14785	-1.18219	noncoding
Pred718	chr1	-	16931912	16939982	16931912,16935002,16939832	16934186,16935274,16939982	3.82579	0.610272	coding
Pred719	chr1	-	16959589	16969640	16959589,16961521,16969522	16959841,16961663,16969640	202.00600	1.43598	coding
Pred729	chr1	-	16944757	16959841	16944757,16951872,16952847,16953639,16959783	16945598,16952500,16952994,16953784,16959841	77.66090	3.56467	coding
Pred733	chr1	-	16956164	16971178	16956164,16959783,16971140	16957604,16959841,16971178	1.48187	0.000623506	coding
Pred737	chr1	+	17249157	17280852	17249157,17279796,17280717	17249293,17279976,17280852	0.67012	2.49866	coding
Pred738	chr1	+	17248444	17299474	17248444,17280717,17281228,17281806,17282491,17285077,17287252,17292217,17292493,17292902,17294697,17295610,17296279,17296747,17297130,17297959,17298854	17248573,17280852,17281372,17282045,17282651,17285245,17287625,17292387,17292614,17293066,17294913,17295835,17296429,17296948,17297262,17298142,17299474	10.13260	17.0857	coding
Pred739	chr1	+	17249157	17280852	17249157,17264135,17264894,17265403,17266388,17275293,17277447,17279796,17280717	17249293,17264232,17264978,17265637,17266588,17275421,17277617,17279976,17280852	0.47492	8.28662	coding
Pred741	chr1	+	17249157	17280852	17249157,17264135,17264894,17265403,17266388,17270594,17274825,17275293,17277447,17280717	17249293,17264232,17264978,17265637,17266588,17270777,17275019,17275421,17279976,17280852	2.66260	6.58748	coding
Pred743	chr1	+	17249157	17280852	17249157,17264135,17264894,17265403,17270594,17271956,17272753,17279796,17280717	17249293,17264232,17264978,17265637,17270777,17272101,17272900,17279976,17280852	1.61820	7.43714	coding
Pred744	chr1	+	17249157	17280852	17249157,17266388,17270594,17271956,17272753,17279796,17280717	17249293,17266588,17270777,17272101,17272900,17279976,17280852	4.90409	7.91825	coding
Pred745	chr1	+	17249157	17280852	17249157,17264135,17264894,17273255,17274825,17275293,17279796,17280717	17249293,17264232,17264978,17273486,17275019,17275421,17279976,17280852	2.14483	7.47441	coding
Pred746	chr1	+	17266388	17299474	17266388,17270594,17271956,17272753,17279796,17280717,17281806,17282491,17285077,17287252,17292217,17292493,17292902,17294697,17297130,17298854	17266588,17270777,17272101,17272900,17279976,17280852,17282045,17282651,17285245,17287625,17292387,17292614,17293066,17294913,17298142,17299474	0.54681	17.3853	coding
Pred747	chr1	+	17266388	17299474	17266388,17270594,17271956,17272753,17279796,17280717,17292217,17292493,17292902,17294697,17297130,17298854	17266588,17270777,17272101,17272900,17279976,17280852,17292387,17292614,17293066,17294913,17298142,17299474	1.05684	12.65	coding
Pred748	chr1	+	17266388	17299474	17266388,17270594,17271956,17272753,17279796,17280717,17295610,17296279,17296747,17297130,17298854	17266588,17270777,17272101,17272900,17279976,17280852,17295835,17296429,17296948,17298142,17299474	1.79857	12.1181	coding
Pred749	chr1	+	17266388	17299474	17266388,17270594,17271956,17272753,17273255,17274825,17275293,17277447,17296747,17297130,17298854	17266588,17270777,17272101,17272900,17273486,17275019,17275421,17277617,17296948,17297262,17299474	4.11509	11.8375	coding
Pred750	chr1	-	17312452	17316498	17312452,17312957,17313299,17313540,17314632,17314816,17316185,17316381	17312853,17313127,17313451,17313764,17314729,17314969,17316265,17316498	47.17140	5.82386	coding
Pred751	chr1	-	17321981	17326807	17321981,17322748,17322880,17323514,17326505,17326740	17322659,17322795,17322991,17323670,17326637,17326807	1.84969	3.96765	coding
Pred753	chr1	-	17312452	17338423	17312452,17312957,17318737,17322880,17323514,17326505,17326740,17326894,17328528,17328790,17330826,17331201,17331508,17331868,17332178,17338223	17312853,17313127,17319076,17322991,17323670,17326637,17326807,17327029,17328598,17328868,17330906,17331316,17331567,17332051,17332273,17338423	4.04011	8.02636	coding
Pred754	chr1	-	17312452	17338423	17312452,17312957,17314632,17316185,17316621,17318228,17318503,17318737,17318980,17320123,17322470,17322748,17322880,17323514,17326505,17326740,17326894,17328528,17328790,17330826,17331201,17331508,17331868,17332178,17338223	17312853,17313764,17314969,17316265,17316782,17318353,17318624,17318897,17319076,17320330,17322659,17322795,17322991,17323670,17326637,17326807,17327029,17328598,17328868,17330906,17331316,17331567,17332051,17332273,17338423	15.40480	17.6502	coding
Pred755	chr1	-	17312452	17338423	17312452,17313299,17313540,17314632,17314816,17316185,17316621,17318228,17318503,17318737,17318980,17320123,17322470,17322748,17322880,17323514,17326505,17326740,17326894,17328528,17328790,17330826,17331201,17331508,17331868,17332178,17338223	17312853,17313451,17313764,17314729,17314969,17316498,17316782,17318353,17318624,17318897,17319076,17320330,17322659,17322795,17322991,17323670,17326637,17326807,17327029,17328598,17328868,17330906,17331316,17331567,17332051,17332273,17338423	34.06920	18.9966	coding
Pred756	chr1	-	17321981	17327342	17321981,17322748,17322880,17323514,17326505,17326740	17322659,17322795,17322991,17323670,17326637,17327342	2.46141	4.37478	coding
Pred757	chr1	-	17312452	17338423	17312452,17313299,17313540,17314632,17314816,17316185,17318228,17318503,17318737,17318980,17320123,17322470,17322748,17322880,17323514,17326505,17326740,17326894,17328528,17328790,17330826,17331201,17331508,17331868,17332178,17338223	17312853,17313451,17313764,17314729,17314969,17316782,17318353,17318624,17318897,17319076,17320330,17322659,17322795,17322991,17323670,17326637,17326807,17327029,17328598,17328868,17330906,17331316,17331567,17332051,17332273,17338423	3.13335	19.2017	coding
Pred758	chr1	-	17345226	17380665	17345226,17349102,17350467,17354243,17355094,17359554,17371255,17380442	17345453,17349225,17350569,17354360,17355231,17359640,17371383,17380665	33.97190	7.06244	coding
Pred763	chr1	-	17393256	17445948	17393256,17396582,17445774	17395772,17396711,17445948	1.86940	3.31857	coding
Pred764	chr1	-	17393256	17445948	17393256,17396582,17397900,17422403,17429481,17431372,17445774	17395772,17396711,17397986,17422465,17429554,17431556,17445948	1.69325	5.99225	coding
Pred765	chr1	-	17393256	17445948	17393256,17396582,17397900,17401350,17402173,17405758,17409039,17410220,17411093,17413015,17418902,17422403,17429481,17431372,17445774	17395772,17396711,17397986,17401444,17402318,17405910,17409147,17410332,17411197,17413194,17419028,17422465,17429554,17431556,17445948	26.92790	13.2392	coding
Pred768	chr1	-	17393256	17445948	17393256,17396582,17397900,17401350,17422403,17429481,17431372,17445774	17395772,17396711,17397986,17401444,17422465,17429554,17431556,17445948	0.64471	7.14926	coding
Pred769	chr1	-	17393256	17445948	17393256,17396582,17397900,17401350,17431372,17445774	17395772,17396711,17397986,17401444,17431556,17445948	0.45443	6.27066	coding
Pred770	chr1	-	17405525	17445948	17405525,17409039,17413015,17418902,17420061,17422403,17429481,17431372,17445774	17405910,17409147,17413194,17419028,17420179,17422465,17429554,17431556,17445948	9.78063	6.39625	coding
Pred772	chr1	-	17393256	17445948	17393256,17396582,17397900,17401350,17402173,17405758,17411093,17445774	17395772,17396711,17397986,17401444,17402318,17405910,17411197,17445948	7.09235	7.83193	coding
Pred773	chr1	-	17393256	17445948	17393256,17396582,17410220,17411093,17445774	17395772,17396711,17410332,17411197,17445948	0.48752	4.76657	coding
Pred774	chr1	-	17405525	17445948	17405525,17409039,17413015,17420061,17422403,17429481,17431372,17445774	17405910,17409147,17413194,17420179,17422465,17429554,17431556,17445948	1.00997	6.88907	coding
Pred776	chr1	-	17733251	17765057	17733251,17736469,17738617,17739568,17740032,17742975,17747209,17748698,17749200,17752036,17755601,17764725	17735690,17736547,17738690,17739674,17740213,17743142,17747324,17748787,17749332,17752180,17755695,17765057	8.69434	3.91288	coding
Pred778	chr1	-	17733251	17766220	17733251,17736469,17738617,17739568,17740032,17742975,17747209,17748698,17749200,17755601,17764725,17766040	17735690,17736547,17738690,17739674,17740213,17743142,17747324,17748787,17749332,17755695,17765018,17766220	1.36440	3.9353	coding
Pred779	chr1	+	17952450	18024369	17952450,17953824,17958815,17961042,17961329,17964382,17965056,17966696,17975048,17981130,17982373,17983048,17990941,18014067,18021652,18023342	17952543,17953998,17958961,17961057,17961511,17964498,17965184,17966797,17975170,17981217,17982597,17983203,17991090,18014242,18021775,18024369	17.76130	14.1712	coding
Pred780	chr1	+	18020541	18024369	18020541,18023342	18021775,18024369	3.36429	4.39105	coding
Pred781	chr1	+	17914910	17966476	17914910,17928621,17930002,17934296,17942588,17945833,17948358,17949490,17950881,17952450,17953824,17958815,17961329,17964382,17965056	17914974,17928713,17930086,17934472,17942697,17945940,17948436,17949670,17950998,17952543,17953998,17958961,17961511,17964498,17966476	4.73469	12.944	coding
Pred782	chr1	+	17907047	18024369	17907047,17913954,17914940,17928621,17930002,17990941,18014067,18021652,18023342	17907127,17914140,17914974,17928713,17930086,17991090,18014242,18021775,18024369	6.68018	5.48382	coding
Pred783	chr1	+	17941582	18024369	17941582,17945833,17983048,17990941,18014067,18021652,18023342	17942697,17945940,17983203,17991090,18014242,18021775,18024369	0.75415	7.28018	coding
Pred784	chr1	+	17952450	18024369	17952450,17953824,17958815,17961042,17961329,17964382,17965056,17966326,17966696,17981130,17982373,17983048,17990941,18014067,18021652,18023342	17952543,17953998,17958961,17961057,17961511,17964498,17965184,17966476,17966797,17981217,17982597,17983203,17991090,18014242,18021775,18024369	0.47710	12.8549	coding
Pred786	chr1	+	17914910	17966476	17914910,17928621,17930002,17942588,17945833,17948358,17949490,17950881,17952450,17953824,17958815,17961042,17961329,17964382,17965056,17966326	17914974,17928713,17930086,17942697,17945940,17948436,17949670,17950998,17952543,17953998,17958961,17961057,17961511,17964498,17965184,17966476	9.46873	12.2185	coding
Pred788	chr1	+	17866329	18024369	17866329,17907047,17913954,17914910,17928621,17930002,17934296,17939552,17942588,17990941,18014067,18021652,18023342	17866445,17907127,17914140,17914974,17928713,17930086,17934472,17939669,17942697,17991090,18014242,18021775,18024369	9.49945	7.34935	coding
Pred789	chr1	+	17944810	18024369	17944810,17949490,17990941,18014067,18021652,18023342	17945017,17949670,17991090,18014242,18021775,18024369	0.76140	6.48839	coding
Pred791	chr1	+	17866329	18024369	17866329,17945833,17981130,17982373,17983048,17990941,18014067,18021652,18023342	17866445,17945940,17981217,17982597,17983203,17991090,18014242,18021775,18024369	4.04545	7.82336	coding
Pred794	chr1	+	17866329	18024369	17866329,17948358,17949490,17950881,17952450,17953824,17958815,17961042,17961329,17964382,17965056,17975048,17981130,17982373,17983048,17990941,18014067,18021652,18023342	17866445,17948436,17949670,17950998,17952543,17953998,17958961,17961057,17961511,17964498,17965184,17975170,17981217,17982597,17983203,17991090,18014242,18021775,18024369	4.91528	15.2618	coding
Pred796	chr1	+	18434239	18704976	18434239,18554391,18618359,18661385,18688608,18691716,18702803,18703293,18703886,18704749	18434692,18554504,18618481,18661504,18688724,18692191,18702889,18703486,18703925,18704976	62.12580	12.1655	coding
Pred797	chr1	+	18687860	18704976	18687860,18704749	18688724,18704976	0.84522	0.356272	coding
Pred799	chr1	+	18434239	18704976	18434239,18554391,18691716,18702803,18703293,18703886,18704749	18434692,18554504,18692191,18702889,18703486,18703925,18704976	0.25056	9.01045	coding
Pred801	chr1	+	18434239	18704976	18434239,18661385,18702803,18703293,18704749	18434692,18661504,18702889,18703486,18704976	0.40392	3.53784	coding
Pred802	chr1	-	19197925	19229293	19197925,19200956,19201875,19202808,19203701,19203909,19205793,19208193,19209617,19209772,19211966,19212957,19215855,19216505,19228955	19199451,19201075,19201997,19202961,19203749,19204106,19205867,19208381,19209692,19209922,19212122,19213005,19215948,19216599,19229293	16.08480	11.3321	coding
Pred803	chr1	-	19197925	19229293	19197925,19199297,19200956,19201875,19202808,19203701,19203909,19209772,19211966,19212957,19215855,19216505,19228955	19198284,19199451,19201075,19201997,19202961,19203749,19204106,19209922,19212122,19213005,19215948,19216599,19229293	0.12495	9.30903	coding
Pred805	chr1	-	19197925	19229293	19197925,19200956,19201875,19202808,19212957,19215855,19216505,19228955	19199451,19201075,19201997,19202961,19213005,19215948,19216599,19229293	1.53532	4.89192	coding
Pred807	chr1	-	19230773	19282826	19230773,19236835,19237877,19238456,19243396,19244855,19246171,19247554,19282161	19235160,19236966,19237970,19238577,19243536,19244996,19246267,19247615,19282826	9.41293	11.7022	coding
Pred809	chr1	-	19401001	19426171	19401001,19403233,19404469,19407842,19410997,19412638,19413172,19414309,19415252,19419312,19419806,19420442,19421399,19422038,19423016,19423686,19426090	19401390,19403396,19404560,19408067,19411192,19412764,19413315,19414423,19415471,19419412,19419980,19420633,19421519,19422146,19423144,19423774,19426171	2.11897	13.3344	coding
Pred811	chr1	-	19401001	19536746	19401001,19403233,19404469,19407842,19410997,19412638,19413172,19414309,19525292,19526144,19528211,19536566	19401390,19403396,19404560,19408067,19411192,19412764,19413315,19414423,19525422,19526248,19528309,19536746	2.85878	8.7565	coding
Pred812	chr1	-	19401001	19408140	19401001,19403233,19404469,19407842	19401390,19403396,19404560,19408140	1.33517	4.11651	coding
Pred813	chr1	-	19401001	19432336	19401001,19403233,19404469,19407842,19410997,19412638,19413172,19414309,19415252,19419312,19419806,19420442,19421399,19422038,19423016,19423686,19426090,19426869,19428013,19430577,19431078,19431541,19432226	19401390,19403396,19404560,19408067,19411192,19412764,19413315,19414423,19415471,19419412,19419980,19420633,19421519,19422146,19423144,19423774,19426171,19427067,19428135,19430751,19431160,19431683,19432336	16.58190	16.2087	coding
Pred814	chr1	-	19447682	19478353	19447682,19448427,19449326,19451034,19452939,19454116,19454704,19455471,19464500,19465576,19467281,19467840,19468140,19470473,19471279,19472286,19473319,19474486,19475056,19477070,19478136	19447928,19448506,19449554,19451184,19453149,19454233,19454812,19455568,19464675,19465714,19467386,19468018,19468271,19470585,19471401,19472427,19473494,19474621,19475120,19477287,19478353	9.85344	16.7278	coding
Pred815	chr1	-	19401001	19536746	19401001,19403233,19404469,19407842,19410997,19412638,19413172,19526144,19528211,19536566	19401390,19403396,19404560,19408067,19411192,19412764,19413315,19526248,19528309,19536746	2.97963	9.09775	coding
Pred816	chr1	-	19401001	19427067	19401001,19403233,19404469,19407842,19410997,19412638,19413172,19414309,19415252,19419312,19419806,19420442,19426090,19426869	19401390,19403396,19404560,19408067,19411192,19412764,19413315,19414423,19415471,19419412,19419980,19420633,19426171,19427067	3.21824	12.7469	coding
Pred817	chr1	-	19401001	19432336	19401001,19403233,19404469,19407842,19410997,19412638,19413172,19414309,19415252,19419312,19419806,19420442,19431541,19432226	19401390,19403396,19404560,19408067,19411192,19412764,19413315,19414423,19415471,19419412,19419980,19420633,19431683,19432336	3.75599	11.872	coding
Pred818	chr1	-	19401001	19431410	19401001,19403233,19404469,19407842,19410997,19412638,19413172,19414309,19415252,19419312,19419806,19420442,19421399,19422038,19423016,19423686,19426090,19431078	19401390,19403396,19404560,19408067,19411192,19412764,19413315,19414423,19415471,19419412,19419980,19420633,19421519,19422146,19423144,19423774,19426171,19431410	2.30511	13.1078	coding
Pred819	chr1	-	19438133	19444474	19438133,19440192,19440438,19441304,19441891,19443714,19444316	19439361,19440321,19440564,19441443,19442131,19443908,19444474	8.62324	8.3369	coding
Pred820	chr1	-	19477417	19483419	19477417,19478806,19479794,19480261,19481411,19481934,19482764,19483260	19478353,19478970,19479996,19480433,19481569,19482162,19482917,19483419	4.21233	9.67034	coding
Pred821	chr1	-	19477417	19483419	19477417,19478806,19479794,19480261,19481411,19481934,19482764,19483260	19478353,19478970,19479996,19480433,19481572,19482162,19482917,19483419	0.46252	9.93793	coding
Pred822	chr1	-	19544584	19578046	19544584,19546062,19547257,19549117,19549889,19553806,19557337,19559117,19561623,19563635,19564510,19565288,19565724,19566311,19566790,19567509,19568838,19570107,19570443,19571399,19577908	19545976,19546192,19547342,19549328,19550063,19553944,19557457,19559267,19561743,19563732,19564633,19565351,19565796,19566479,19566940,19567636,19568967,19570201,19570509,19571524,19578046	1.92217	10.7997	coding
Pred823	chr1	-	19544584	19578046	19544584,19546062,19547257,19549117,19549889,19553806,19557337,19557754,19559117,19559429,19561623,19563635,19564510,19565288,19565724,19566311,19566790,19567509,19568838,19570107,19570443,19571399,19577908	19545976,19546192,19547342,19549328,19550063,19553944,19557457,19557916,19559267,19559629,19561746,19563732,19564633,19565348,19565796,19566479,19566940,19567636,19568967,19570201,19570509,19571524,19578046	5.34802	12.1577	coding
Pred824	chr1	-	19544584	19578046	19544584,19546062,19547257,19549117,19549889,19553806,19557337,19557754,19559117,19561623,19563635,19564510,19565288,19577908	19545976,19546192,19547342,19549328,19550063,19553944,19557457,19557916,19559267,19561743,19563732,19564633,19565351,19578046	1.06964	8.03858	coding
Pred825	chr1	-	19544584	19578046	19544584,19546062,19547257,19549117,19549889,19553806,19557337,19557754,19559117,19561623,19563635,19564510,19565288,19566790,19567509,19568838,19570107,19570443,19577908	19545976,19546192,19547342,19549328,19550063,19553944,19557457,19557916,19559267,19561743,19563732,19564633,19565348,19566940,19567636,19568967,19570201,19570509,19578046	1.14403	9.38023	coding
Pred826	chr1	-	19544584	19578046	19544584,19546062,19547257,19549117,19549889,19553806,19557337,19557754,19559117,19559429,19561623,19563635,19564510,19565288,19566311,19566790,19567509,19568838,19570107,19570443,19577908	19545976,19546192,19547342,19549328,19550063,19553944,19557457,19557916,19559267,19559629,19561746,19563732,19564633,19565348,19566479,19566940,19567636,19568967,19570201,19570509,19578046	2.55463	10.6228	coding
Pred827	chr1	+	19578074	19586621	19578074,19581275,19582441,19583557,19583947,19584326,19584970,19585174	19578357,19581334,19582545,19583639,19584015,19584478,19585047,19586621	8.34287	4.78145	coding
Pred828	chr1	-	19630458	19638640	19630458,19632511,19633495,19633807,19634651,19634948,19638320	19630880,19632641,19633595,19633904,19634756,19635136,19638640	14.08180	5.76366	coding
Pred829	chr1	-	19630458	19638640	19630458,19632511,19633495,19634651,19634948,19638320	19630880,19632641,19633595,19634756,19635136,19638640	1.65981	4.26466	coding
Pred830	chr1	-	19630458	19638640	19630458,19632511,19633495,19634948,19638320	19630880,19632641,19633595,19635136,19638640	2.15715	4.90465	coding
Pred831	chr1	+	19639222	19655793	19639222,19644093,19651126,19651988,19652738,19653024,19653720,19655065	19639383,19644335,19651256,19652076,19652881,19653117,19653906,19655793	6.03974	4.67895	coding
Pred832	chr1	+	19638739	19655793	19638739,19639222,19644093,19651126,19651988,19652738,19653024,19653720,19655065	19638852,19639383,19644335,19651256,19652076,19652881,19653117,19653906,19655793	1.23737	4.7522	coding
Pred833	chr1	+	19638739	19655793	19638739,19639222,19644093,19651126,19652019,19652738,19653024,19653720,19655065	19638852,19639383,19644335,19651256,19652076,19652881,19653117,19653906,19655793	0.86665	4.68407	coding
Pred834	chr1	-	19665273	19811992	19665273,19683128,19683915,19705033,19711998,19746154,19811929	19671746,19683245,19684057,19705147,19712120,19746244,19811992	5.15615	5.77347	coding
Pred835	chr1	-	19665273	19811992	19665273,19670851,19671680,19711998,19746154,19811929	19666111,19670928,19671746,19712120,19746244,19811992	9.18927	3.06905	coding
Pred837	chr1	-	19665273	19811992	19665273,19670851,19671680,19683915,19705033,19711998,19746154,19811929	19666111,19670928,19671746,19684057,19705147,19712120,19746244,19811992	13.73830	5.85387	coding
Pred838	chr1	-	19665273	19811201	19665273,19670851,19671680,19810683	19666111,19670928,19671746,19811201	1.25011	1.54984	coding
Pred839	chr1	-	19665273	19811992	19665273,19670851,19711998,19746154,19811929	19666111,19670928,19712120,19746244,19811992	0.29875	2.54668	coding
Pred841	chr1	-	19665273	19811992	19665273,19670851,19683128,19683915,19705033,19711998,19746154,19811929	19666111,19670928,19683245,19684057,19705147,19712120,19746244,19811992	41.90260	6.07081	coding
Pred844	chr1	+	19923466	19954804	19923466,19948593,19949967,19952880	19923603,19948641,19950077,19954804	8.00349	0.640518	coding
Pred847	chr1	+	19923466	19984945	19923466,19981504,19981816,19983358	19923603,19981693,19981928,19984945	51.00050	3.55255	coding
Pred848	chr1	+	19923466	19984945	19923466,19981816,19983358	19923603,19981928,19984945	2.31344	2.51641	coding
Pred849	chr1	+	19923466	19984945	19923466,19948593,19949967,19970807,19981504,19983358	19923603,19948641,19950077,19970940,19981928,19984945	21.66220	2.81167	coding
Pred851	chr1	+	19923466	19955174	19923466,19949967,19952880	19923603,19950077,19955174	1.06941	0.698842	coding
Pred854	chr1	+	19923466	19984945	19923466,19948593,19970807,19983358	19923603,19948641,19970940,19984945	0.80712	0.984467	coding
Pred855	chr1	+	19923466	19984945	19923466,19948593,19970807,19981504,19983358	19923603,19948641,19970940,19981693,19984945	2.33981	2.45841	coding
Pred857	chr1	+	20512577	20519941	20512577,20517039	20512646,20519941	1.57685	5.87573	coding
Pred858	chr1	-	20808884	20812728	20808884,20811706	20810212,20812728	115.70800	1.30251	coding
Pred861	chr1	-	20808884	20812728	20808884	20812728	3.90495	1.17654	coding
Pred862	chr1	-	20808884	20812728	20808884,20810859,20811706	20810212,20811138,20812728	8.99081	0.977333	coding
Pred863	chr1	-	20825942	20834674	20825942,20828561,20829714,20834397	20827912,20828682,20829802,20834674	9.59543	6.14777	coding
Pred864	chr1	+	20878931	20881512	20878931	20881512	12.81930	5.21161	coding
Pred865	chr1	+	20959947	20978003	20959947,20964334,20966384,20970982,20972052,20974997,20975487,20976926	20960428,20964622,20966485,20971165,20972216,20975125,20975724,20978003	124.88400	8.0965	coding
Pred866	chr1	+	20959947	20978003	20959947,20974997,20976926	20960428,20975724,20978003	2.48811	4.28091	coding
Pred867	chr1	+	20959947	20978003	20959947,20970982,20972052,20974997,20975487,20976926	20960428,20971165,20972216,20975125,20975724,20978003	7.27972	7.55994	coding
Pred869	chr1	+	20959947	20978003	20959947,20966384,20974997,20975487,20976926	20960428,20966485,20975125,20975724,20978003	6.74401	5.47716	coding
Pred870	chr1	+	20972000	20978003	20972000,20975487,20976926	20972216,20975724,20978003	6.61293	3.84939	coding
Pred871	chr1	-	20978259	20988037	20978259,20979113,20979343,20980119,20980715,20981106,20981932,20982168,20982593,20987373,20987689	20979021,20979220,20979464,20980267,20980864,20981200,20982027,20982272,20982680,20987484,20988037	23.80100	8.32126	coding
Pred872	chr1	-	20978259	20988037	20978259,20979343,20980119,20980715,20981106,20981932,20982593,20987373,20987689	20979220,20979464,20980267,20980864,20981200,20982272,20982680,20987484,20988037	2.96291	8.97763	coding
Pred875	chr1	-	20978259	20988037	20978259,20979343,20982168,20987373,20987689	20979220,20979464,20982247,20987484,20988037	2.57111	4.60479	coding
Pred881	chr1	-	21069170	21113799	21069170,21072035,21074036,21076215,21083658,21097422,21099943,21103089,21106304,21113687	21071584,21072149,21074148,21076375,21083749,21097566,21100103,21103243,21106404,21113799	20.19540	4.37758	coding
Pred882	chr1	-	21069622	21107033	21069622,21072035,21074036,21076215,21083658,21091869,21094076,21106304,21106837	21071584,21072149,21074148,21076375,21083749,21092024,21094157,21106404,21107033	0.93857	3.41655	coding
Pred885	chr1	-	21543739	21616766	21543739,21548239,21551742,21553651,21554423,21560050,21562342,21571481,21573713,21582439,21584017,21616562	21546624,21548335,21551933,21553719,21554534,21560154,21562420,21571596,21573856,21582631,21584083,21616766	2.85451	9.61488	coding
Pred886	chr1	-	21543739	21672034	21543739,21548239,21551742,21553651,21554423,21560050,21562342,21563238,21564626,21584017,21616562,21671868	21546624,21548335,21551933,21553719,21554534,21560154,21562420,21563337,21564737,21584083,21616649,21672034	2.19953	8.46635	coding
Pred887	chr1	-	21543739	21672034	21543739,21548239,21551742,21553651,21554423,21560050,21562342,21563238,21564626,21571481,21573713,21582439,21584017,21616562,21671868	21546624,21548335,21551933,21553719,21554534,21560154,21562420,21563337,21564737,21571596,21573856,21582631,21584083,21616649,21672034	7.10783	11.1023	coding
Pred889	chr1	+	21835857	21904904	21835857,21880470,21887118,21887589,21889602,21890533,21894596,21896797,21900157,21902225,21903014,21903875	21836010,21880635,21887238,21887705,21889777,21890709,21894740,21896867,21900292,21902417,21903134,21904904	9.87416	11.1368	coding
Pred890	chr1	-	21922708	21995856	21922708,21924178,21924453,21924892,21930150,21932558,21934705,21935342,21936067,21936612,21937944,21938208,21938518,21939668,21940120,21940478,21943798,21944426,21945517,21946507,21952796,21976253,21995746	21923757,21924221,21924533,21924995,21930405,21932690,21934843,21935429,21936139,21936768,21938074,21938309,21938602,21939722,21940199,21940582,21943984,21944465,21945565,21946543,21952890,21976289,21995856	10.24320	9.73766	coding
Pred891	chr1	-	21922708	21995856	21922708,21924178,21924453,21924892,21925986,21928176,21929296,21932558,21934705,21935342,21936067,21936612,21937944,21938208,21938518,21939668,21940120,21940478,21943798,21944426,21945517,21946507,21952796,21976253,21995746	21923757,21924221,21924533,21924995,21926110,21928290,21929406,21932690,21934843,21935429,21936139,21936768,21938074,21938309,21938602,21939722,21940199,21940582,21943984,21944465,21945565,21946543,21952890,21976289,21995856	26.90390	10.7207	coding
Pred892	chr1	-	21922708	21995856	21922708,21924178,21924453,21924892,21925986,21929296,21932558,21934705,21935342,21936067,21936612,21937944,21938208,21938518,21939668,21940120,21940478,21943798,21944426,21945517,21946507,21952796,21976253,21995746	21923757,21924221,21924533,21924995,21926110,21930405,21932690,21934843,21935429,21936139,21936768,21938074,21938309,21938602,21939722,21940199,21940582,21943984,21944465,21945565,21946543,21952890,21976289,21995856	14.53740	10.2612	coding
Pred894	chr1	-	21922708	21995856	21922708,21924178,21924453,21924892,21925986,21928176,21929296,21930150,21932558,21934705,21935342,21936067,21936612,21937944,21938208,21938518,21939668,21940120,21940478,21943798,21944426,21945517,21946507,21952796,21976253,21995746	21923757,21924221,21924533,21924995,21926110,21928290,21929406,21930405,21932690,21934843,21935429,21936139,21936768,21938074,21938309,21938602,21939722,21940199,21940582,21943984,21944465,21945565,21946543,21952890,21976289,21995856	11.73570	11.4196	coding
Pred895	chr1	-	21922708	21995856	21922708,21943798,21944426,21945517,21946507,21952796,21976253,21995746	21924995,21943984,21944465,21945565,21946543,21952890,21976289,21995856	1.68382	3.60905	coding
Pred896	chr1	-	21922708	21995856	21922708,21924178,21924453,21924892,21943798,21944426,21945517,21946507,21952796,21976253,21995746	21923757,21924221,21924557,21924995,21943984,21944465,21945565,21946543,21952890,21976289,21995856	23.86460	4.13723	coding
Pred898	chr1	-	21922708	21946543	21922708,21924453,21924892,21925986,21929296,21930327,21932558,21935342,21936067,21936612,21937944,21938208,21938518,21939668,21940120,21943798,21944426,21945517,21946507	21924221,21924533,21924995,21926110,21929406,21930405,21934843,21935429,21936139,21936768,21938074,21938309,21938602,21939722,21940582,21943984,21944465,21945565,21946543	4.16832	6.66606	coding
Pred899	chr1	-	21922708	21946543	21922708,21924178,21924453,21925986,21928176,21930327,21932558,21935342,21936067,21936612,21937944,21938208,21938518,21939668,21940120,21943798,21944426,21945517,21946507	21923757,21924221,21924995,21926110,21928290,21930405,21934843,21935429,21936139,21936768,21938074,21938309,21938602,21939722,21940582,21943984,21944465,21945565,21946543	0.67539	7.05301	coding
Pred900	chr1	-	22054339	22109688	22054339,22056196,22062938,22073559,22074630,22077999,22079019,22079484,22083038,22084155,22109316	22055212,22056325,22063118,22073642,22074764,22078108,22079144,22079612,22083195,22084276,22109688	1.25812	4.42605	coding
Pred901	chr1	-	22004793	22051612	22004793,22007300,22013683,22016466,22021558,22027990,22030004,22030754,22032219,22032618,22032959,22033236,22041881,22047528,22048142,22050390	22005932,22007327,22013732,22016592,22021714,22028095,22030111,22030885,22032330,22032680,22033082,22033361,22041950,22047659,22048257,22051612	2.39492	10.3135	coding
Pred902	chr1	-	22004793	22109688	22004793,22007300,22013683,22016466,22021558,22027990,22030004,22030754,22032219,22032618,22032959,22033236,22055062,22056196,22062938,22073559,22074630,22077999,22079019,22079484,22083038,22084155,22109316	22005932,22007327,22013732,22016592,22021714,22028095,22030111,22030885,22032330,22032680,22033082,22033361,22055212,22056322,22063118,22073642,22074764,22078108,22079144,22079612,22083195,22084276,22109688	3.64376	8.2399	coding
Pred903	chr1	-	22047528	22109688	22047528,22048142,22050390,22055062,22056196,22062938,22073559,22074630,22077999,22079019,22079484,22083038,22084155,22109316	22047656,22048257,22050588,22055212,22056322,22063118,22073642,22074764,22078108,22079144,22079612,22083195,22084276,22109688	4.72859	3.91295	coding
Pred904	chr1	+	22352041	22357713	22352041,22356772	22352136,22357713	3.48163	0.257546	coding
Pred906	chr1	+	22379119	22419435	22379119,22404921,22408214,22412931,22413161,22417920	22379235,22405076,22408287,22413041,22413359,22419435	11.17210	5.01199	coding
Pred907	chr1	+	22379119	22417295	22379119,22404921,22408214,22412931,22413161,22416435	22379235,22405076,22408287,22413041,22413359,22417295	11.58050	4.86689	coding
Pred908	chr1	+	22379119	22419435	22379119,22412931,22413161,22417920	22379235,22413041,22413359,22419435	3.05159	2.64244	coding
Pred910	chr1	+	22963117	22966174	22963117,22964102,22965325	22963195,22964272,22966174	17.47440	2.52867	coding
Pred911	chr1	+	22964072	22966174	22964072,22965325	22964272,22966174	9.84457	2.54747	coding
Pred912	chr1	+	22970145	22974602	22970145,22970503,22973719	22970207,22970697,22974602	28.59720	3.33224	coding
Pred913	chr1	+	22970117	22974602	22970117,22973719	22970207,22974602	8.64462	2.46785	coding
Pred914	chr1	+	22970145	22974602	22970145,22973719	22970207,22974602	2.03936	2.47461	coding
Pred915	chr1	+	22970145	22974602	22970145,22970503,22973719	22970230,22970697,22974602	5.38573	3.3255	coding
Pred916	chr1	+	22979681	22988028	22979681,22985932,22987304	22979796,22986136,22988028	45.49670	4.0975	coding
Pred917	chr1	+	23243782	23247347	23243782	23247347	0.40282	-0.747224	noncoding
Pred918	chr1	+	23345940	23410184	23345940,23356961,23376879,23380253,23381561,23382424,23383976,23385565,23395031,23395553,23397717,23398616,23399784,23403720,23405482,23406045,23407938,23408712,23409671	23346440,23357127,23377013,23380332,23381654,23382531,23384058,23385660,23395174,23395644,23397852,23398690,23399896,23403853,23405670,23406160,23408066,23408859,23410184	7.78314	7.63264	coding
Pred919	chr1	+	23345940	23410184	23345940,23356961,23370919,23376879,23380253,23381561,23382424,23383976,23385565,23395031,23395553,23397717,23398616,23399784,23403720,23405482,23406045,23407938,23408712,23409671	23346440,23357127,23370979,23377013,23380332,23381654,23382531,23384058,23385660,23395174,23395644,23397852,23398690,23399896,23403853,23405670,23406160,23408066,23408859,23410184	4.67936	7.90699	coding
Pred920	chr1	+	23345940	23410184	23345940,23356961,23383976,23385565,23395031,23395553,23397717,23398616,23399784,23403720,23407938,23408712,23409671	23346440,23357127,23384058,23385660,23395174,23395644,23397852,23398690,23399896,23403853,23408066,23408859,23410184	1.90974	6.45321	coding
Pred921	chr1	+	23345940	23410184	23345940,23356961,23370919,23409671	23346440,23357127,23370979,23410184	0.69519	2.76127	coding
Pred922	chr1	-	23410515	23495517	23410515,23417682,23435514,23495258	23415546,23420873,23435620,23495517	7.04464	14.0641	coding
Pred923	chr1	-	23417682	23504301	23417682,23435514,23495258,23503983	23420873,23435620,23495517,23504301	0.62662	13.6615	coding
Pred924	chr1	-	23518388	23521222	23518388	23521222	0.36393	5.84892	coding
Pred925	chr1	-	23636276	23670853	23636276,23640045,23644975,23648020,23650048,23660010,23664246,23664982,23667344,23670703	23637815,23640195,23645181,23648156,23650225,23660124,23664354,23665101,23667510,23670853	12.36850	8.16816	coding
Pred926	chr1	-	23636276	23670853	23636276,23637693,23640045,23644975,23648020,23660010,23664246,23664982,23667344,23670703	23637559,23637815,23640195,23645190,23648156,23660124,23664354,23665101,23667510,23670853	4.86602	9.89739	coding
Pred927	chr1	-	23636276	23670853	23636276,23637693,23640045,23664246,23664982,23670703	23637559,23637815,23640195,23664354,23665101,23670853	3.67217	5.37262	coding
Pred929	chr1	-	23636276	23670853	23636276,23637693,23640045,23644975,23648020,23650048,23664246,23664982,23667344,23670703	23637559,23637815,23640195,23645190,23648156,23650225,23664354,23665101,23667510,23670853	4.97546	8.75171	coding
Pred930	chr1	-	23685941	23694879	23685941,23693534,23694465	23689714,23693661,23694879	4.08299	6.19052	coding
Pred931	chr1	+	23695463	23698278	23695463,23697631,23698005	23696006,23697702,23698278	1.31220	1.67811	coding
Pred932	chr1	+	23695463	23698278	23695463,23697631	23696006,23698278	3.19269	2.30692	coding
Pred933	chr1	-	23755059	23765723	23755059,23757527,23758188,23759569,23759917,23760118,23760746,23761025,23762343,23763052,23763403,23763622,23763916,23765239,23765653	23756423,23757618,23758411,23759765,23760025,23760186,23760862,23761111,23762521,23763147,23763537,23763813,23763965,23765327,23765723	5.19587	7.56152	coding
Pred935	chr1	-	23755059	23765723	23755059,23757527,23760118,23760746,23761025,23762343,23763052,23763403,23763622,23763916,23765239,23765653	23756423,23757618,23760186,23760862,23761111,23762521,23763147,23763537,23763813,23763965,23765327,23765723	0.83655	5.52728	coding
Pred938	chr1	-	23884431	23885978	23884431,23885425,23885617	23884906,23885510,23885978	17.12250	1.14908	coding
Pred939	chr1	-	23884431	23885978	23884431,23885425	23884906,23885978	2.81050	1.15108	coding
Pred940	chr1	+	24019101	24022869	24019101,24020296,24021149,24022287,24022833	24019249,24020403,24021281,24022398,24022869	254.92300	4.45168	coding
Pred941	chr1	+	24019101	24022869	24019101,24020296,24022287,24022833	24019249,24020403,24022398,24022869	15.80570	3.24868	coding
Pred943	chr1	+	24019085	24022913	24019085,24022833	24019249,24022913	119.65600	1.10759	coding
Pred944	chr1	+	24018293	24022913	24018293,24019098,24022833	24018319,24020403,24022913	18.22680	1.52793	coding
Pred945	chr1	+	24069855	24088548	24069855,24075510,24076331,24077334,24078896,24080589,24080852,24082332,24082763,24083442,24086001	24070068,24075567,24076438,24078520,24079008,24080745,24080950,24082513,24082875,24083615,24088548	5.41172	9.99216	coding
Pred946	chr1	+	24104875	24114720	24104875,24105927,24106353,24112164,24112804,24113764	24105203,24105971,24106431,24112269,24112913,24114720	39.76790	2.82347	coding
Pred947	chr1	+	24104875	24114720	24104875,24113764	24105203,24114720	33.53750	0.996956	coding
Pred948	chr1	+	24117645	24122010	24117645,24119146,24119497,24119640,24120194,24120349,24120552,24120713,24121171	24117740,24119250,24119529,24119706,24120242,24120420,24120626,24121090,24122010	2.71903	3.23523	coding
Pred950	chr1	+	24117645	24122025	24117645,24119146,24119497,24119640,24120194,24120349,24120552,24120713,24120916,24121171	24117740,24119250,24119529,24119706,24120242,24120420,24120626,24120815,24121090,24122025	9.52323	3.85492	coding
Pred952	chr1	+	24117645	24122025	24117645,24119146,24119497,24119640,24120194,24120349,24120552,24120916,24121171	24117740,24119250,24119529,24119706,24120242,24120420,24120626,24121090,24122025	0.32096	2.88923	coding
Pred953	chr1	-	24122088	24127294	24122088,24122640,24122998,24123186,24123365,24123523,24124184,24124606,24125104,24125376,24125855,24127201	24122497,24122755,24123076,24123272,24123432,24123637,24124361,24124720,24125220,24125502,24125926,24127294	5.32406	10.2184	coding
Pred954	chr1	-	24122209	24123637	24122209,24122640,24122998,24123365,24123523	24122497,24122755,24123272,24123432,24123637	3.35689	4.41523	coding
Pred956	chr1	-	24122088	24127294	24122088,24122640,24122998,24123365,24123523,24124184,24124606,24125104,24125855,24127201	24122497,24122755,24123076,24123432,24123637,24124361,24124720,24125220,24125926,24127294	0.71371	7.28518	coding
Pred957	chr1	-	24122088	24127034	24122088,24122640,24122998,24123523,24126876	24122497,24122755,24123076,24123637,24127034	0.70384	2.9116	coding
Pred958	chr1	-	24122088	24127034	24122088,24122640,24122998,24123523,24124606,24125104,24126876	24122497,24122755,24123076,24123637,24124720,24125220,24127034	0.37751	5.02918	coding
Pred959	chr1	-	24122088	24127294	24122088,24122640,24122998,24123365,24123523,24124184,24124606,24125104,24127201	24122497,24122755,24123076,24123432,24123637,24124361,24124720,24125220,24127294	0.56850	7.19512	coding
Pred960	chr1	-	24128367	24151949	24128367,24130889,24134624,24143965,24146999,24151845	24129054,24131015,24134705,24144073,24147083,24151949	2.00598	3.89652	coding
Pred961	chr1	-	24128367	24151949	24128367,24143164,24143965,24146999,24151845	24129054,24143260,24144073,24147083,24151949	0.16270	2.24015	coding
Pred962	chr1	-	24128367	24151949	24128367,24130889,24134624,24143164,24143965,24146999,24151845	24129054,24131015,24134813,24143260,24144073,24147083,24151949	3.25456	6.10957	coding
Pred963	chr1	-	24128367	24151949	24128367,24130889,24134624,24137225,24140679,24143164,24143965,24146999,24151845	24129054,24131015,24134813,24137289,24140828,24143260,24144073,24147083,24151949	2.96389	8.3978	coding
Pred964	chr1	+	24286300	24289947	24286300,24287418,24287929	24286488,24287624,24289947	4.17616	1.67661	coding
Pred965	chr1	-	24295572	24306821	24295572,24298062,24298339,24301463,24305201,24306680	24297929,24298116,24298502,24301566,24305307,24306821	2.35274	0.795397	coding
Pred967	chr1	-	24683489	24700300	24683489,24687340,24696163,24700191	24685109,24687531,24696329,24700300	9.06595	4.32756	coding
Pred969	chr1	+	24742244	24781313	24742244,24745780,24780543	24742394,24746130,24781313	6.35868	0.513697	coding
Pred970	chr1	+	24742244	24781313	24742244,24745780,24766661,24780543	24742394,24746130,24766730,24781313	5.91085	0.37416	coding
Pred971	chr1	+	24742244	24781313	24742244,24780543	24742394,24781313	3.47052	-0.0917542	noncoding
Pred975	chr1	+	24742244	24799472	24742244,24745780,24766661,24771674,24775970,24779897,24782627,24785377,24795475	24742394,24746130,24766730,24771734,24776116,24779994,24782763,24785466,24799472	25.88390	5.566	coding
Pred976	chr1	+	24742244	24799472	24742244,24745780,24766661,24786970,24790515,24795475	24742394,24746130,24766730,24787034,24790610,24799472	7.51266	2.49746	coding
Pred977	chr1	+	24742244	24799472	24742244,24745780,24766661,24768544,24780543,24782627,24785377,24786970,24790515,24795475	24742394,24746130,24766730,24768716,24781313,24782763,24785466,24787034,24790610,24799472	2.17851	3.67606	coding
Pred978	chr1	+	24829386	24862425	24829386,24840803,24857707,24859572,24861582	24829640,24841057,24857881,24859744,24862425	5.78845	4.97288	coding
Pred981	chr1	+	24840803	24862425	24840803,24859572,24861582	24841057,24859744,24862425	0.40105	3.60283	coding
Pred983	chr1	+	24975251	24998086	24975251,24976461,24977899,24978924,24979403,24980796,24981345,24987209,24987800,24989150,24989673,24993305,24995613,24996610,24997876	24975520,24976577,24978103,24979119,24979523,24980834,24981620,24987290,24987887,24989295,24989715,24993416,24996078,24996806,24998086	7.29449	5.05751	coding
Pred984	chr1	+	24969593	24999771	24969593,24972474,24973157,24980796,24981345,24987209,24987800,24989150,24993305,24995613,24996610,24997876,24998672	24969838,24972564,24973280,24980834,24981614,24987290,24987887,24989295,24993416,24996078,24996806,24998086,24999771	4.06398	4.93681	coding
Pred985	chr1	+	24975251	24998086	24975251,24976461,24979403,24981345,24987209,24987800,24989150,24989673,24993305,24995613,24996610,24997876	24975520,24976577,24979523,24981620,24987290,24987887,24989295,24989715,24993416,24996078,24996806,24998086	4.72926	4.43526	coding
Pred986	chr1	+	24969593	24999771	24969593,24972474,24973157,24975349,24976461,24977899,24978924,24979403,24987800,24989150,24989673,24993305,24995613,24996610,24997876,24998672	24969838,24972564,24973280,24975520,24976577,24978103,24979119,24979523,24987887,24989295,24989715,24993416,24996078,24996806,24998086,24999771	1.69389	5.95809	coding
Pred988	chr1	+	24975349	24993416	24975349,24976461,24977899,24978924,24979403,24987800,24989150,24989673,24993305	24975520,24976577,24978103,24979119,24979523,24987887,24989295,24989715,24993416	0.13586	3.19448	coding
Pred989	chr1	+	25071877	25169078	25071877,25140584,25153500,25166350,25167263	25072116,25140710,25153607,25166532,25169078	5.30573	5.3764	coding
Pred991	chr1	+	25071759	25170758	25071759,25124279,25140584,25153500,25166350,25167263	25072116,25124342,25140710,25153607,25166532,25170758	8.47385	5.52897	coding
Pred992	chr1	+	25071759	25170815	25071759,25124232,25140584,25153500,25170620	25072116,25124342,25140710,25153607,25170815	8.25659	4.15928	coding
Pred993	chr1	-	25548766	25559013	25548766,25551492,25553932,25554608,25555488,25558594,25558934	25549922,25551591,25554023,25554726,25555614,25558702,25559013	7.30988	4.60062	coding
Pred994	chr1	-	25548766	25559013	25548766,25553932,25554608,25555488,25558594,25558934	25549922,25554023,25554726,25555614,25558702,25559013	0.66994	4.12498	coding
Pred995	chr1	-	25556799	25559013	25556799,25558934	25558702,25559013	0.15606	-0.0466119	noncoding
Pred996	chr1	-	25568740	25573985	25568740,25570040,25571640,25572934,25573799	25569196,25570124,25571792,25573520,25573985	17.04120	2.03303	coding
Pred997	chr1	-	25568740	25573985	25568740,25570040,25572934,25573799	25569196,25571792,25573520,25573985	6.22943	1.46203	coding
Pred998	chr1	+	25664810	25688850	25664810,25678116,25679372,25683283,25687150	25664947,25678184,25679465,25683344,25688850	5.23511	1.14388	coding
Pred1000	chr1	+	25664810	25688850	25664810,25666964,25669451,25678116,25683283,25687150	25664947,25667070,25669564,25678184,25683344,25688850	7.84104	1.88094	coding
Pred1002	chr1	+	25664810	25688850	25664810,25666964,25669451,25678116,25679372,25688740	25664947,25667070,25669564,25678184,25679465,25688850	14.67700	2.37067	coding
Pred1004	chr1	+	25757387	25826696	25757387,25773252,25775298,25780749,25783143,25784881,25810606,25812103,25815663,25817900,25824754	25757669,25773394,25775425,25780873,25783322,25785383,25810765,25812286,25815784,25818075,25826696	6.29449	11.7934	coding
Pred1009	chr1	+	25870075	25895375	25870075,25880412,25881350,25883643,25889134,25889560,25890151,25891663,25893338	25870277,25880555,25881463,25883758,25889207,25889644,25890282,25891698,25895375	17.80370	7.19622	coding
Pred1010	chr1	+	25870075	25895375	25870075,25880412,25881350,25883643,25889560,25890151,25891663	25870277,25880555,25881463,25889207,25889644,25890282,25895375	3.15075	5.72123	coding
Pred1011	chr1	+	25870075	25895375	25870075,25880412,25881350,25889134,25889560,25890151,25891663	25870277,25880555,25881463,25889207,25889644,25890282,25895375	2.04566	5.09008	coding
Pred1012	chr1	+	25943958	26111258	25943958,26012930,26073158,26075745,26079974,26085082,26090364,26098147,26104595,26107430,26109075,26110153	25944828,26013027,26073274,26075826,26080069,26085200,26090458,26098263,26104815,26107603,26109191,26111258	14.50030	7.86207	coding
Pred1013	chr1	+	26107204	26111258	26107204,26109075,26110153	26107603,26109191,26111258	1.79880	2.20232	coding
Pred1016	chr1	+	26126666	26144713	26126666,26127533,26128506,26135516,26136173,26137944,26138181,26139177,26140371,26140567,26142038	26126904,26127651,26128608,26135641,26136311,26138026,26138370,26139283,26140484,26140669,26144713	10.98170	5.18567	coding
Pred1017	chr1	+	26126666	26144713	26126666,26127533,26131632,26135070,26135516,26136173,26139177,26140371,26142038	26126904,26127651,26131766,26135280,26135641,26136311,26139283,26140669,26144713	7.41859	5.53647	coding
Pred1019	chr1	+	26126666	26144713	26126666,26128506,26137944,26138181,26139177,26140371,26140567,26142038	26126904,26128608,26138026,26138370,26139283,26140484,26140669,26144713	2.18615	3.67438	coding
Pred1020	chr1	+	26126666	26144713	26126666,26127533,26131632,26135070,26135516,26136173,26142038	26126904,26127651,26131766,26135280,26135641,26136311,26144713	2.14677	3.92285	coding
Pred1022	chr1	+	26152122	26159432	26152122,26153105,26156108,26158411	26152902,26153317,26156321,26159432	1.07609	1.95577	coding
Pred1023	chr1	+	26146396	26159432	26146396,26149509,26150134,26152792,26153105,26155999,26158411	26146520,26149619,26150239,26152902,26153317,26156321,26159432	16.56990	5.38257	coding
Pred1026	chr1	-	26146444	26150097	26146444,26149020	26146520,26150097	0.30613	0.698399	coding
Pred1027	chr1	+	26146683	26159432	26146683,26153105,26156108,26158411	26146905,26153317,26156321,26159432	3.33656	2.86745	coding
Pred1028	chr1	+	26146396	26159432	26146396,26150134,26152792,26153105,26155999,26158411	26146520,26150239,26152902,26153317,26156321,26159432	0.58150	5.06308	coding
Pred1029	chr1	+	26147318	26159432	26147318,26149509,26152792,26153105,26155999,26158411	26147494,26149619,26152902,26153317,26156321,26159432	2.81109	5.39941	coding
Pred1031	chr1	+	26146683	26159432	26146683,26149020,26152792,26153105,26155999,26158411	26147494,26150239,26152902,26153317,26156321,26159432	3.75883	2.32146	coding
Pred1033	chr1	-	26187975	26197744	26187975,26197099	26190352,26197744	4.03120	4.46576	coding
Pred1034	chr1	-	26226608	26232644	26226608,26227981,26230131,26231154,26232342	26227578,26228173,26230304,26231229,26232644	161.81200	4.2974	coding
Pred1035	chr1	-	26226608	26233368	26226608,26227981,26233278	26227578,26228173,26233368	3.16858	2.33505	coding
Pred1041	chr1	-	26226608	26232644	26226608,26232342	26228137,26232644	0.22975	0.799691	coding
Pred1045	chr1	+	26348270	26362952	26348270,26355683,26356090,26356966,26357622,26357950,26358886,26359719,26360186,26361326,26361655	26349916,26355777,26356198,26357086,26357755,26358057,26358976,26359806,26360347,26361495,26362952	6.19024	9.83642	coding
Pred1046	chr1	+	26348270	26362952	26348270,26355683,26356966,26357622,26357950,26358886,26359719,26360186,26361326,26361655	26349916,26355777,26357086,26357755,26358057,26358976,26359806,26360347,26361495,26362952	5.05957	9.07464	coding
Pred1048	chr1	+	26348270	26362952	26348270,26355683,26356966,26357622,26357950,26358886,26359719,26361326,26361655	26349916,26355777,26357086,26357755,26358057,26358976,26359806,26361495,26362952	0.94777	7.70557	coding
Pred1049	chr1	+	26485510	26489118	26485510,26487702	26485617,26489118	1.42768	2.187	coding
Pred1050	chr1	+	26496387	26497362	26496387,26496908,26497065	26496674,26496971,26497362	12.37470	1.58103	coding
Pred1051	chr1	+	26606212	26608012	26606212,26607255,26607548	26606694,26607423,26608012	50.54960	1.88018	coding
Pred1052	chr1	+	26606212	26608012	26606212,26607255	26606694,26608012	5.55429	2.18887	coding
Pred1053	chr1	-	26608774	26633195	26608774,26609139,26609354,26610632,26610852,26611954,26612313,26620695,26623409,26623917,26624452,26628184,26633082	26609060,26609280,26609428,26610736,26610973,26612032,26612528,26620822,26623486,26623972,26624553,26628213,26633195	9.92723	8.61459	coding
Pred1054	chr1	-	26610852	26633195	26610852,26612313,26620695,26633082	26612032,26612528,26620822,26633195	3.61989	4.29489	coding
Pred1055	chr1	-	26608774	26633195	26608774,26609139,26633082	26609060,26609280,26633195	0.62474	2.07556	coding
Pred1057	chr1	-	26608774	26633195	26608774,26609139,26609354,26610632,26610852,26611954,26612313,26623409,26623917,26624452,26633082	26609060,26609280,26609428,26610736,26610973,26612032,26612528,26623486,26623972,26624553,26633195	4.66682	7.84695	coding
Pred1058	chr1	-	26608774	26633195	26608774,26609139,26609354,26610632,26623917,26624452,26628184,26633082	26609060,26609280,26609428,26610736,26623972,26624553,26628213,26633195	1.69968	4.88786	coding
Pred1059	chr1	+	26737268	26756210	26737268,26755586	26737413,26756210	0.16727	-0.339541	noncoding
Pred1060	chr1	+	26758801	26797793	26758801,26759381,26764658,26769221,26772806,26774049,26784281,26786527,26795382	26758867,26759499,26764775,26769364,26772923,26774151,26784396,26786635,26797793	8.96311	4.34291	coding
Pred1061	chr1	+	26758801	26797793	26758801,26786527,26795385	26758867,26786635,26797793	2.59999	1.50332	coding
Pred1063	chr1	+	26758801	26797793	26758801,26759381,26764658,26786527,26795385	26758867,26759499,26764775,26786635,26797793	0.70333	2.32956	coding
Pred1064	chr1	+	26758801	26797793	26758801,26759381,26764658,26769221,26772806,26784281,26795382	26758867,26759499,26764775,26769364,26772923,26784396,26797793	0.99511	2.99979	coding
Pred1065	chr1	+	26798901	26803131	26798901,26799973,26800193,26800575,26801062,26801603	26799118,26800018,26800223,26800626,26801158,26803131	17.93690	1.82873	coding
Pred1068	chr1	+	26798901	26803131	26798901,26800575,26801062,26801603	26800223,26800626,26801158,26803131	3.04281	1.18129	coding
Pred1069	chr1	+	26856248	26901520	26856248,26863415,26873357,26873679,26877887,26878134,26879881,26880704,26881086,26881641,26882027,26883144,26883488,26885297,26887216,26887535,26887995,26897939,26898339,26898666,26899714,26900569	26856474,26863460,26873474,26873761,26877968,26878214,26879988,26880742,26881229,26881712,26882116,26883209,26883591,26885428,26887342,26887625,26888154,26898101,26898416,26898784,26899852,26901520	8.07649	11.4503	coding
Pred1070	chr1	+	26872342	26901520	26872342,26883144,26883488,26885297,26887216,26887535,26887995,26897939,26898339,26898666,26900569	26872526,26883209,26883591,26885428,26887342,26887625,26888154,26898101,26898416,26898724,26901520	1.66212	6.44305	coding
Pred1072	chr1	+	27099305	27108601	27099305,27099836,27100070,27100292,27100819,27102067,27105513	27099478,27099987,27100208,27100389,27101711,27102198,27108601	3.11857	18.5584	coding
Pred1073	chr1	+	27100819	27108601	27100819,27102067,27105513	27101711,27102198,27108601	10.67210	17.3728	coding
Pred1074	chr1	+	27097609	27108601	27097609,27098990,27099305,27099836,27100070,27100292,27100819,27102067,27105513	27097817,27099123,27099478,27099987,27100208,27100389,27101711,27102198,27108601	0.90875	18.8059	coding
Pred1075	chr1	+	27022521	27102198	27022521,27056141,27057642,27059166,27087346,27087874,27088642,27089463,27092711,27092947,27094280,27097609,27098990,27099305,27099836,27100070,27100292,27100819,27102067	27024031,27056354,27058095,27059283,27087587,27087964,27088810,27089776,27092857,27093057,27094490,27097817,27099123,27099478,27099987,27100208,27100389,27101711,27102198	7.89512	19.8849	coding
Pred1079	chr1	+	27055870	27101711	27055870,27059166,27087346,27087874,27088642,27089463,27092711,27092947,27094280,27097609,27098990,27099302,27099836,27100070,27100292,27100819	27056354,27059283,27087587,27087964,27088810,27089776,27092857,27093057,27094490,27097817,27099123,27099478,27099987,27100208,27100389,27101711	0.83111	14.9669	coding
Pred1080	chr1	+	27153200	27182207	27153200,27158937,27175098,27176791,27177048,27177619,27179243,27180216	27153630,27159098,27175248,27176929,27177097,27177722,27179356,27182207	7.18654	5.14721	coding
Pred1081	chr1	+	27189632	27190947	27189632	27190947	4.91419	8.22626	coding
Pred1082	chr1	-	27189786	27190449	27189786	27190449	0.28351	0.0350288	coding
Pred1083	chr1	-	27205872	27216869	27205872,27210650,27212463,27215459,27216176	27206240,27210781,27212624,27215616,27216869	12.46570	5.96002	coding
Pred1084	chr1	-	27216979	27226956	27216979,27218901,27219160,27219879,27220726,27223791,27226482	27217717,27219029,27219282,27219939,27220901,27224216,27226956	6.16208	9.52432	coding
Pred1085	chr1	+	27248223	27272887	27248223,27250579,27272058,27272620	27248420,27250657,27272177,27272887	0.20985	3.04545	coding
Pred1086	chr1	+	27248223	27272887	27248223,27250579,27267947,27268243,27269150,27269361,27271880,27272620	27248420,27250657,27268151,27268309,27269267,27269556,27272177,27272887	50.61410	7.6603	coding
Pred1087	chr1	+	27248223	27272887	27248223,27250579,27269150,27269361,27271880,27272058,27272620	27248420,27250657,27269267,27269556,27271964,27272177,27272887	29.56730	6.38018	coding
Pred1088	chr1	+	27248223	27272887	27248223,27272058,27272620	27248420,27272177,27272887	0.94828	2.37465	coding
Pred1089	chr1	+	27248223	27272887	27248223,27250579,27271880,27272058,27272620	27248420,27250657,27271964,27272177,27272887	4.01756	4.16476	coding
Pred1090	chr1	+	27248223	27272887	27248223,27250579,27267947,27269150,27272620	27248420,27250657,27268151,27269556,27272887	4.96106	4.5845	coding
Pred1091	chr1	+	27248223	27272887	27248223,27269150,27269361,27271880,27272058,27272620	27248420,27269267,27269556,27271964,27272177,27272887	13.36750	5.95458	coding
Pred1092	chr1	+	27320194	27327376	27320194,27326337	27321103,27327376	23.00560	1.73325	coding
Pred1093	chr1	-	27331512	27339333	27331512,27338897	27333448,27339333	0.78157	9.99318	coding
Pred1094	chr1	-	27425300	27481451	27425300,27427693,27428215,27428506,27428875,27429163,27429713,27432375,27434138,27436017,27440316,27480473	27427135,27427766,27428317,27428621,27429049,27429234,27429803,27432578,27434356,27436268,27440777,27481451	12.80620	14.0138	coding
Pred1095	chr1	-	27431941	27481451	27431941,27434138,27436017,27440316,27480473	27432578,27434356,27436268,27440777,27481451	0.34093	9.8595	coding
Pred1096	chr1	-	27425300	27481451	27425300,27427693,27428215,27428506,27428875,27436017,27440316,27480473	27427135,27427766,27428317,27428621,27429049,27436268,27440777,27481451	1.07971	9.44429	coding
Pred1097	chr1	+	27587446	27634732	27587446,27614164,27618705,27620512,27621004,27631549,27632676	27587593,27614352,27618888,27620607,27621120,27631684,27634732	1.42634	4.22279	coding
Pred1098	chr1	+	27622816	27635108	27622816,27623538,27624428,27627716,27630111,27631549,27632676	27622892,27623647,27624602,27627952,27630286,27631684,27635108	0.10519	6.91468	coding
Pred1099	chr1	+	27561006	27633934	27561006,27620512,27624428,27627716,27630111,27631549,27632676	27561442,27620607,27624602,27627952,27630286,27631684,27633934	4.50175	5.28156	coding
Pred1100	chr1	+	27561006	27633934	27561006,27624428,27627716,27630111,27631549,27632676	27561442,27624602,27627952,27630286,27631684,27633934	1.30326	5.348	coding
Pred1101	chr1	+	27561006	27635108	27561006,27587446,27631549,27632676	27561442,27587593,27631684,27635108	2.89822	2.82994	coding
Pred1103	chr1	+	27587446	27634732	27587446,27589642,27621004,27622816,27623538,27624428,27627716,27630111,27631491,27632676	27587593,27589726,27621120,27622892,27623647,27624602,27627952,27630286,27631684,27634732	5.32540	5.64593	coding
Pred1104	chr1	+	27587446	27634732	27587446,27589642,27608729,27609828,27614164,27618705,27622816,27623538,27624428,27627716,27630111,27631549,27632676	27587593,27589726,27608776,27609940,27614352,27618888,27622892,27623647,27624602,27627952,27630286,27631684,27634732	12.26210	6.40913	coding
Pred1105	chr1	+	27587446	27634732	27587446,27589642,27608729,27609828,27614164,27618705,27620512,27621004,27631491,27632676	27587593,27589726,27608776,27609940,27614352,27618888,27620607,27621120,27631684,27634732	8.42932	4.48052	coding
Pred1106	chr1	+	27648635	27662890	27648635,27657210,27658560,27660448,27660641,27661157,27661869	27648882,27657295,27658592,27660545,27660772,27661245,27662890	28.88090	3.46998	coding
Pred1107	chr1	+	27648635	27662890	27648635,27657475,27658560,27660448,27660641,27661869	27657295,27657628,27658592,27660545,27660772,27662890	4.26757	4.47301	coding
Pred1108	chr1	+	27668512	27680421	27668512,27675606,27675888,27676879,27677748,27677946,27679773,27680203	27668641,27675643,27675989,27677443,27677827,27678046,27679979,27680421	5.97515	4.04513	coding
Pred1109	chr1	+	27668512	27680421	27668512,27671787,27673911,27674298,27674457,27675570,27675888,27676879,27677284,27679773,27680203	27668641,27672016,27674060,27674371,27674503,27675643,27676623,27676976,27678046,27679979,27680421	3.79778	6.61413	coding
Pred1111	chr1	+	27671363	27678538	27671363,27673911,27674298,27674457,27675570,27675888,27676142,27676462,27677284,27677946	27672016,27674060,27674371,27674503,27675643,27675989,27676256,27676976,27677443,27678538	3.25242	4.9112	coding
Pred1112	chr1	-	27681669	27693337	27681669,27682159,27682878,27683080,27683890,27684201,27684671,27684909,27685199,27685907,27686348,27686731,27687195,27687411,27687647,27687836,27688010,27688195,27688581,27689131,27689341,27689932,27690407,27690694,27691263,27692748	27681960,27682236,27682991,27683605,27684067,27684367,27684810,27685102,27685357,27686013,27686485,27686859,27687329,27687499,27687743,27687886,27688118,27688358,27688741,27689244,27689512,27690039,27690576,27690885,27691403,27693337	3.76977	14.1047	coding
Pred1113	chr1	-	27684646	27688358	27684646,27685199,27685907,27686348,27687411,27687647,27687836,27688010,27688195	27685102,27685357,27686013,27686485,27687499,27687743,27687886,27688118,27688358	1.27968	4.68525	coding
Pred1114	chr1	-	27681669	27693337	27681669,27682159,27682516,27682878,27683080,27683499,27683890,27684201,27684671,27684909,27685199,27685907,27686348,27690407,27690694,27691263,27692748	27681960,27682236,27682590,27682991,27683240,27683605,27684067,27684367,27684810,27685102,27685357,27686013,27686485,27690576,27690885,27691403,27693337	0.90847	9.67543	coding
Pred1116	chr1	-	27681669	27693337	27681669,27682159,27682516,27682878,27683080,27683499,27683890,27684201,27684671,27684909,27685199,27685907,27686348,27686731,27687195,27687647,27687836,27688010,27690694,27691263,27692748	27681960,27682236,27682590,27682991,27683240,27683605,27684067,27684367,27684810,27685102,27685357,27686013,27686485,27686859,27687499,27687743,27687886,27688118,27690885,27691403,27693337	2.09699	10.6012	coding
Pred1117	chr1	-	27681669	27693337	27681669,27682159,27682516,27682878,27683080,27683499,27683890,27684201,27684671,27684909,27685199,27685907,27686348,27686731,27687195,27687411,27687647,27687836,27688010,27688195,27688581,27689131,27689341,27691263,27692748	27681960,27682236,27682590,27682991,27683240,27683605,27684067,27684367,27684810,27685102,27685357,27686013,27686485,27686859,27687329,27687499,27687743,27687886,27688118,27688358,27688741,27689244,27689512,27691403,27693337	1.99269	12.5035	coding
Pred1118	chr1	-	27732125	27816669	27732125,27736185,27739065,27741326,27742478,27744769,27745454,27755270,27816496	27734840,27736700,27739221,27741457,27742596,27744923,27745589,27755443,27816669	9.69280	8.77101	coding
Pred1119	chr1	-	27732125	27816669	27732125,27755270,27816496	27732300,27755443,27816669	1.41446	0.330575	coding
Pred1120	chr1	-	27877379	27930361	27877379,27879402,27879584,27885216,27929907,27930238	27878700,27879440,27879696,27885394,27930005,27930361	7.18958	7.88054	coding
Pred1121	chr1	-	27877379	27930361	27877379,27879402,27879584,27930238	27878700,27879440,27879696,27930361	3.01977	7.89384	coding
Pred1123	chr1	-	27860793	27930143	27860793,27873771,27885216,27929907	27861427,27878361,27885394,27930143	13.89020	19.1574	coding
Pred1124	chr1	-	27873771	27930143	27873771,27879402,27879584,27884815,27885216,27929907	27878700,27879440,27879801,27885041,27885394,27930143	4.69253	19.1205	coding
Pred1125	chr1	-	27877379	27930361	27877379,27879402,27879584,27884815,27885216,27929907	27878700,27879440,27879696,27885041,27885394,27930361	2.89504	7.93033	coding
Pred1126	chr1	-	27992571	27998724	27992571,27994736,27994968,27995743,27998633	27992986,27994886,27995046,27995857,27998724	39.77870	1.76006	coding
Pred1127	chr1	-	27992571	27998724	27992571,27994736,27995731,27998633	27992986,27995046,27995857,27998724	5.34887	1.76588	coding
Pred1128	chr1	-	27992571	27998724	27992571,27994968,27995755,27998633	27992986,27995046,27995857,27998724	27.17410	0.812507	coding
Pred1129	chr1	-	27992571	27998724	27992571,27994736,27995743,27998633	27992986,27994886,27995857,27998724	9.03878	1.35632	coding
Pred1130	chr1	-	27992571	27998724	27992571,27994736,27995755,27998633	27992986,27994886,27995857,27998724	2.79670	1.28176	coding
Pred1131	chr1	+	28052489	28089421	28052489,28056742,28087005	28052672,28056844,28089421	1.83285	0.933368	coding
Pred1133	chr1	+	28099693	28150962	28099693,28116072,28120043,28128188,28136756,28138673,28144361,28146160,28148741	28099936,28116142,28120143,28128326,28136800,28138779,28144434,28146243,28150962	15.02020	3.90153	coding
Pred1134	chr1	+	28099693	28150962	28099693,28116072,28136756,28138673,28144361,28146160,28148741	28099936,28116142,28136800,28138779,28144434,28146243,28150962	0.89433	2.45674	coding
Pred1137	chr1	+	28157292	28178183	28157292,28159266,28165209,28167524,28169696,28173538,28176603	28157402,28159327,28165363,28167745,28169841,28173603,28178183	9.36320	6.56156	coding
Pred1139	chr1	+	28199054	28213192	28199054,28203098,28211805,28212377	28199176,28203239,28211962,28213192	5.40062	2.20892	coding
Pred1140	chr1	+	28261503	28285662	28261503,28282459,28284986	28261755,28282593,28285662	2.94393	3.04511	coding
Pred1141	chr1	+	28286503	28294604	28286503,28290007,28293013	28286873,28290204,28294604	5.18721	6.36437	coding
Pred1142	chr1	-	28421445	28423069	28421445	28423069	12.29700	4.61371	coding
Pred1143	chr1	-	28526791	28559542	28526791,28530257,28531768,28534852,28536482,28537081,28541450,28555432,28559431	28527881,28530333,28531860,28534924,28536577,28537148,28541507,28555534,28559542	18.75000	5.01108	coding
Pred1144	chr1	-	28526791	28559542	28526791,28555432,28559431	28527881,28555534,28559542	2.06295	1.00158	coding
Pred1145	chr1	+	28562610	28564609	28562610,28562871,28564347	28562781,28562963,28564609	93.98560	1.26266	coding
Pred1146	chr1	+	28562610	28564609	28562610,28562871	28562781,28564609	11.34600	0.562981	coding
Pred1147	chr1	+	28562610	28564609	28562610,28564271	28562963,28564609	3.65285	0.898628	coding
Pred1149	chr1	+	28562610	28564609	28562610,28564271	28562781,28564609	0.46139	0.154193	coding
Pred1150	chr1	+	28586005	28609001	28586005,28595693,28598184,28598794,28599091,28599868,28600550,28601335,28605607,28607226	28586448,28595759,28598382,28598977,28599304,28600019,28600669,28601526,28605752,28609001	6.69300	11.5748	coding
Pred1151	chr1	+	28655512	28662477	28655512,28657107,28660927	28655691,28657246,28662477	2.49691	2.19005	coding
Pred1152	chr1	+	28835901	28837381	28835901	28837381	1.80583	-1.1568	noncoding
Pred1153	chr1	-	28906275	28906405	28906275	28906405	1.76907	-1.15501	noncoding
Pred1154	chr1	-	28906892	28907024	28906892	28907024	3.03260	-0.909641	noncoding
Pred1155	chr1	-	28907431	28907565	28907431	28907565	1.69831	-1.24478	noncoding
Pred1156	chr1	-	28929610	28969604	28929610,28931883,28939758,28944464,28948425,28969503	28930086,28931972,28939873,28944542,28948677,28969604	5.37201	3.01257	coding
Pred1158	chr1	+	28975111	28975246	28975111	28975246	3.99336	-1.16466	noncoding
Pred1159	chr1	+	29063461	29096286	29063461,29064169,29064770,29068914,29095440	29063659,29064194,29064850,29070498,29096286	8.70046	9.77624	coding
Pred1160	chr1	+	29063135	29096286	29063135,29064169,29064770,29068914,29095440	29063659,29064194,29064850,29070498,29096286	0.34700	9.68105	coding
Pred1162	chr1	+	29410408	29446958	29410408,29424318,29435847,29438879,29442210,29443330	29410634,29424447,29435949,29438960,29442315,29446958	8.98304	1.98811	coding
Pred1163	chr1	+	29241090	29446958	29241090,29445939	29241280,29446958	2.35713	-1.19518	noncoding
Pred1164	chr1	-	29474250	29508637	29474250,29476614,29481207,29485885,29486886,29508157	29475738,29476704,29481422,29485998,29487029,29508637	26.03880	2.94784	coding
Pred1166	chr1	-	29519384	29557454	29519384,29522452,29522709,29527027,29528454,29529642,29533273,29542516,29543099,29557242	29520691,29522525,29522770,29527101,29528557,29529745,29533417,29542648,29543197,29557454	7.58836	4.82768	coding
Pred1167	chr1	-	29526148	29557454	29526148,29528454,29529642,29533273,29543099,29557242	29527101,29528557,29529745,29533417,29543324,29557454	1.04094	2.76459	coding
Pred1168	chr1	+	29563046	29653315	29563046,29581786,29585016,29585772,29585960,29586381,29587121,29601959,29605523,29605967,29606550,29609187,29610451,29611242,29618380,29630366,29631285,29631863,29637255,29637967,29638154,29639063,29641883,29642513,29644259,29647196,29649882,29650142,29651702,29652110	29563229,29581918,29585288,29585854,29586076,29586556,29587415,29602268,29605633,29606169,29606653,29609461,29610488,29611381,29618538,29630557,29631361,29631940,29637292,29638056,29638271,29639218,29642019,29642663,29644433,29647337,29650008,29650300,29651838,29653315	6.32741	17.2192	coding
Pred1171	chr1	+	29563046	29653315	29563046,29642513,29644259,29647196,29649882,29650142,29651702,29652110	29563229,29642663,29644433,29647337,29650008,29650300,29651838,29653315	3.61822	5.02193	coding
Pred1175	chr1	+	29563046	29653315	29563046,29581786,29585016,29585772,29585960,29586381,29587121,29601959,29605523,29605967,29606550,29609187,29610451,29611242,29616194,29618380,29630366,29631285,29631863,29633640,29637255,29637967,29638154,29639063,29644259,29647196,29649882,29650142,29651702,29652110	29563229,29581918,29585288,29585854,29586076,29586556,29587415,29602268,29605633,29606169,29606653,29609461,29610488,29611381,29616224,29618538,29630557,29631361,29631940,29633658,29637292,29638065,29638271,29639218,29644433,29647337,29650008,29650300,29651838,29653315	3.12476	15.4356	coding
Pred1176	chr1	+	29646721	29653315	29646721,29649882,29650142,29651702,29652110	29647337,29650008,29650300,29651838,29653315	0.87848	3.42342	coding
Pred1177	chr1	-	31205314	31230683	31205314,31208019,31210450,31211786,31212655,31214486,31215302,31230505	31206764,31208112,31210546,31211909,31212784,31214563,31215396,31230683	14.80820	6.72629	coding
Pred1178	chr1	-	31342312	31351587	31342312,31347143,31349398,31351469	31346224,31347435,31350012,31351587	36.64630	8.07035	coding
Pred1179	chr1	-	31342312	31381480	31342312,31347143,31349398,31351469,31381295	31346224,31347435,31350012,31351587,31381480	9.83602	8.89394	coding
Pred1180	chr1	-	31342312	31381480	31342312,31347143,31349398,31381295	31346224,31347435,31350012,31381480	0.32295	7.43503	coding
Pred1181	chr1	-	31404352	31538564	31404352,31409489,31413997,31414844,31418192,31422973,31425080,31441200,31447497,31452908,31454158,31465236,31467900,31478699,31479840,31501642,31538462	31406189,31409682,31414119,31414970,31418330,31423108,31425210,31441339,31447649,31453010,31454252,31465507,31468067,31478878,31479949,31501711,31538564	7.19281	7.87937	coding
Pred1186	chr1	-	31404352	31538564	31404352,31409489,31413997,31414844,31438828,31465236,31467900,31501642,31532050,31538462	31406189,31409682,31414119,31414970,31439125,31465507,31468067,31501711,31532424,31538564	1.25161	4.38326	coding
Pred1188	chr1	-	31404352	31538564	31404352,31409489,31413997,31414844,31438828,31440013,31441200,31447497,31452908,31454158,31501642,31532050,31538462	31406189,31409682,31414119,31414970,31439125,31440157,31441339,31447649,31453025,31454252,31501711,31532424,31538564	12.33950	6.06209	coding
Pred1189	chr1	-	31404352	31538564	31404352,31409489,31413997,31414844,31422979,31425080,31426560,31437520,31438828,31467900,31478699,31532050,31538535	31406189,31409682,31414119,31414970,31423108,31425210,31426828,31437757,31439044,31468067,31478878,31532424,31538564	1.00599	6.27473	coding
Pred1190	chr1	-	31404352	31538564	31404352,31409489,31413997,31414844,31418192,31422979,31425080,31426560,31437520,31465236,31467900,31478699,31532050,31538535	31406189,31409682,31414119,31414970,31418330,31423108,31425210,31426828,31437757,31465507,31468067,31478878,31532424,31538564	4.52389	6.39058	coding
Pred1191	chr1	-	31404352	31538564	31404352,31409489,31413997,31414844,31438828,31479840,31501642,31532050,31538535	31406189,31409682,31414119,31414970,31439125,31479949,31501711,31532424,31538564	0.27879	3.8835	coding
Pred1194	chr1	-	31652592	31661034	31652592,31654706,31655376,31656663,31658093,31660896	31654559,31654788,31655437,31656861,31658174,31661034	3.64591	4.78004	coding
Pred1195	chr1	-	31652592	31712400	31652592,31654706,31655376,31656663,31658093,31660896,31712340	31654559,31654788,31655437,31656861,31658174,31661034,31712400	6.22189	5.36644	coding
Pred1196	chr1	-	31652592	31661034	31652592,31654706,31655376,31656663,31660896	31654559,31654788,31655437,31656861,31661034	2.12708	3.95354	coding
Pred1197	chr1	-	31732416	31769644	31732416,31734375,31740717,31742004,31744225,31754220,31762100,31764759,31766065,31769457	31732968,31734479,31740779,31742087,31744346,31754343,31762266,31764853,31766195,31769644	9.38222	3.69702	coding
Pred1198	chr1	-	31732416	31742513	31732416,31734375,31740717,31742004	31732968,31734479,31740779,31742513	0.24128	2.96064	coding
Pred1199	chr1	+	31769841	31837780	31769841,31782890,31791955,31810021,31811803,31819486,31821675,31836878	31769922,31783011,31792013,31810122,31811895,31819587,31821821,31837780	17.65570	4.98515	coding
Pred1200	chr1	+	31769930	31837780	31769930,31782890,31791955,31810021,31811803,31819486,31821675,31836878	31770060,31783011,31792013,31810122,31811895,31819587,31821821,31837780	2.25097	4.9731	coding
Pred1201	chr1	+	31769841	31837780	31769841,31782890,31791955,31821675,31836878	31770060,31783011,31792013,31821821,31837780	1.41851	1.91305	coding
Pred1202	chr1	-	31838099	31845923	31838099,31840239,31842231,31845788	31838786,31840341,31842404,31845923	37.20910	1.86822	coding
Pred1203	chr1	-	31838099	31845923	31838099,31845788	31842404,31845923	3.37210	1.59909	coding
Pred1205	chr1	+	32042085	32053285	32042085,32042734,32044804,32048749,32050486,32050751,32051040,32051353,32052310,32052439	32042196,32043059,32044868,32048842,32050637,32050941,32051086,32051477,32052356,32053285	6.85878	3.22037	coding
Pred1206	chr1	+	32042734	32051869	32042734,32044804,32048749,32049061,32050278,32050486,32050751,32051040,32051353	32043059,32044868,32048842,32049176,32050402,32050637,32050941,32051086,32051869	3.01070	4.19373	coding
Pred1207	chr1	-	32095470	32110477	32095470,32098095,32098759,32100822,32110441	32096443,32098239,32098915,32101123,32110477	10.76550	2.97206	coding
Pred1208	chr1	-	32095470	32101144	32095470,32098095,32098759,32100822	32096443,32098239,32098915,32101144	8.06309	2.89024	coding
Pred1209	chr1	-	32095470	32098254	32095470,32098095	32096443,32098254	18.01200	2.1837	coding
Pred1210	chr1	-	32095470	32110477	32095470,32110441	32096443,32110477	13.22260	1.59631	coding
Pred1211	chr1	-	32117847	32136007	32117847,32119199,32119467,32120392,32120914,32121698,32122633,32124088,32124514,32126185,32126666,32127014,32127260,32127934,32128187,32130772,32131183,32131482,32131637,32133175,32133765,32134402,32135411	32118454,32119277,32119644,32120459,32121103,32122045,32122669,32124178,32124565,32126239,32126720,32127059,32127305,32127988,32128259,32130835,32131219,32131536,32131682,32133229,32133819,32134456,32136007	8.83660	3.85108	coding
Pred1212	chr1	-	32117847	32164207	32117847,32119199,32119467,32120392,32120914,32122000,32122633,32124088,32124514,32126185,32126666,32127014,32127260,32127934,32128187,32130772,32131183,32131482,32131637,32133175,32133765,32134402,32136202,32137215,32138016,32138196,32138324,32140607,32140858,32145232,32145404,32145642,32146505,32146623,32148534,32148794,32148934,32149307,32149550,32149709,32150123,32150421,32151239,32151691,321…	32118454,32119277,32119644,32120459,32121103,32122045,32122669,32124178,32124565,32126239,32126720,32127059,32127305,32127988,32128259,32130835,32131219,32131536,32131682,32133229,32133819,32134456,32136247,32137260,32138103,32138238,32138441,32140640,32140912,32145286,32145452,32145702,32146532,32146668,32148603,32148848,32148970,32149349,32149604,32149832,32150231,32150457,32151371,32151736,321…	2.11875	10.1359	coding
Pred1213	chr1	-	32117847	32164207	32117847,32119199,32119467,32120392,32120914,32122000,32122633,32124088,32124514,32126185,32126666,32127014,32127260,32127934,32133175,32136202,32137215,32138016,32138196,32138324,32140607,32140858,32145232,32145404,32145642,32146505,32146623,32148534,32148794,32148934,32149307,32149550,32149709,32150123,32150421,32151239,32151691,32151844,32154067,32154461,32154650,32155341,32155967,32156129,321…	32118454,32119277,32119644,32120459,32121103,32122045,32122669,32124178,32124565,32126239,32126720,32127059,32127305,32127988,32133229,32136247,32137260,32138103,32138238,32138441,32140640,32140912,32145286,32145452,32145702,32146532,32146668,32148603,32148848,32148970,32149349,32149604,32149832,32150231,32150457,32151371,32151736,32151880,32154103,32154572,32154686,32155452,32155994,32156174,321…	2.19417	9.56355	coding
Pred1215	chr1	-	32117847	32169768	32117847,32138324,32140607,32140858,32145232,32145404,32145642,32146505,32146623,32148534,32148794,32148934,32149307,32149550,32149709,32150123,32150421,32151239,32151691,32151844,32154067,32154461,32154650,32155341,32155967,32156129,32156788,32157017,32157198,32157605,32158074,32165641,32167721,32169437	32118454,32138441,32140640,32140912,32145286,32145452,32145702,32146532,32146668,32148603,32148848,32148970,32149349,32149604,32149832,32150231,32150457,32151371,32151736,32151880,32154103,32154572,32154686,32155452,32155994,32156174,32156827,32157113,32157243,32157668,32158110,32165716,32167828,32169768	1.60974	8.8068	coding
Pred1217	chr1	-	32117847	32164207	32117847,32119199,32119467,32120392,32120914,32122633,32146623,32148534,32148794,32148934,32149307,32149550,32149709,32150123,32150421,32151239,32151691,32151844,32154067,32154461,32154650,32155341,32155967,32156129,32156788,32157017,32157198,32157605,32158074,32160786,32161361,32161688,32162563,32162820,32163506,32164083	32118454,32119277,32119644,32120459,32122045,32122669,32146668,32148603,32148848,32148970,32149349,32149604,32149832,32150231,32150457,32151371,32151736,32151880,32154103,32154572,32154686,32155452,32155994,32156174,32156827,32157113,32157243,32157668,32158243,32160822,32161388,32161742,32162689,32162901,32163773,32164207	1.67784	5.45472	coding
Pred1219	chr1	-	32117847	32164207	32117847,32119199,32119467,32120392,32120914,32122000,32122633,32124088,32124514,32127014,32127260,32127934,32128187,32130772,32134402,32137215,32138016,32138196,32138324,32140858,32145232,32145642,32146505,32146623,32148534,32148794,32148934,32149307,32149550,32149709,32150123,32150421,32151239,32151691,32151844,32154067,32154461,32154650,32155341,32155967,32156129,32156788,32157017,32157198,321…	32118454,32119277,32119644,32120459,32121103,32122045,32122669,32124178,32124565,32127059,32127305,32127988,32128259,32130835,32134456,32137260,32138103,32138238,32140640,32140912,32145286,32145702,32146532,32146668,32148603,32148848,32148970,32149349,32149604,32149832,32150231,32150457,32151371,32151736,32151880,32154103,32154572,32154686,32155452,32155994,32156174,32156827,32157113,32157243,321…	3.05149	6.17767	coding
Pred1220	chr1	-	32204908	32222416	32204908,32205526,32205710,32205947,32206973,32207224,32207400,32207653,32208438,32209793,32210248,32221599	32205236,32205635,32205779,32206142,32207080,32207326,32207568,32207818,32208603,32209958,32210332,32222416	4.57950	7.49882	coding
Pred1221	chr1	-	32192718	32229648	32192718,32193782,32194198,32196400,32197715,32198117,32198572,32201180,32201427,32201921,32202173,32203029,32203252,32203800,32204187,32204432,32204908,32205526,32205710,32205947,32206973,32207224,32207400,32207653,32208438,32210248,32221599,32229484	32193682,32193878,32194234,32197020,32197755,32198213,32198744,32201266,32201494,32201991,32202324,32203132,32203356,32203927,32204231,32204538,32205236,32205635,32205779,32206142,32207080,32207326,32207568,32207818,32208603,32210332,32222416,32229648	16.84460	14.8881	coding
Pred1222	chr1	-	32192718	32201266	32192718,32193782,32194198,32196400,32197715,32198117,32198572,32201180	32193206,32193878,32194234,32197020,32197755,32198213,32198744,32201266	19.97660	8.76113	coding
Pred1223	chr1	-	32203800	32222416	32203800,32204187,32204432,32204908,32205526,32205947,32206973,32207224,32207400,32207653,32208438,32210248,32221599	32203927,32204231,32204538,32205236,32205779,32206142,32207080,32207326,32207568,32207818,32208603,32210332,32222416	11.96740	8.58862	coding
Pred1225	chr1	-	32192718	32201266	32192718,32194198,32196400,32197715,32198117,32198572,32200783,32201180	32193881,32194234,32197020,32197755,32198213,32198744,32200882,32201266	22.31710	8.46766	coding
Pred1228	chr1	-	32192718	32210332	32192718,32193625,32194198,32196400,32197715,32198117,32198572,32200783,32201427,32201921,32203029,32203252,32203800,32204187,32204432,32204908,32205526,32205710,32205947,32206973,32207224,32207400,32207653,32208438,32209793,32210248	32193206,32193881,32194234,32197020,32197755,32198213,32198744,32201266,32201494,32202324,32203132,32203356,32203927,32204231,32204538,32205236,32205635,32205779,32206142,32207080,32207326,32207568,32207818,32208603,32209958,32210332	15.89520	11.4205	coding
Pred1229	chr1	-	32372021	32373712	32372021	32373712	33.50220	-1.15088	noncoding
Pred1231	chr1	-	32373792	32403988	32373792,32375638,32377296,32381495,32384570,32403587	32374561,32375713,32377427,32381588,32385259,32403988	23.92960	3.51357	coding
Pred1233	chr1	-	32373792	32403988	32373792,32375638,32377296,32403587	32374561,32375713,32377427,32403988	17.76640	2.25662	coding
Pred1236	chr1	+	32479490	32508320	32479490,32495898,32498788,32502510,32503435,32504152,32505115,32508127	32479978,32496023,32498935,32502644,32503637,32504220,32505174,32508320	29.06180	5.74753	coding
Pred1237	chr1	+	32479490	32509471	32479490,32495898,32498788,32502510,32504152,32505115,32508127	32479978,32496023,32498935,32502644,32504220,32505174,32509471	3.73114	4.65364	coding
Pred1238	chr1	+	32479490	32526450	32479490,32495898,32498788,32502510,32503435,32504152,32505115,32508127,32510931,32525763	32479978,32496023,32498935,32502644,32503637,32504220,32505174,32508320,32510991,32526450	1.60021	5.46729	coding
Pred1239	chr1	+	32479490	32509471	32479490,32495898,32497124,32498788,32502510,32505115,32508127	32479978,32496023,32497241,32498935,32502644,32505174,32509471	13.09570	4.60726	coding
Pred1240	chr1	+	32538502	32568465	32538502,32540551,32541203,32542363,32542764,32557275,32560384,32566042,32568031	32538652,32540678,32541423,32542447,32542919,32557612,32560572,32566163,32568465	4.06669	9.03775	coding
Pred1241	chr1	+	32538502	32566163	32538502,32540551,32542764,32557275,32560384,32566042	32538652,32540678,32542919,32557612,32560572,32566163	0.48497	5.7446	coding
Pred1242	chr1	+	32538502	32566804	32538502,32540551,32542764,32557275,32560384,32566042	32538652,32540678,32542919,32557612,32560572,32566804	0.89702	5.54	coding
Pred1243	chr1	+	32538502	32568465	32538502,32540551,32542764,32557275,32560384,32566042,32568031	32538652,32540678,32542919,32557612,32560572,32566163,32568465	1.83039	7.21608	coding
Pred1244	chr1	+	32622453	32642166	32622453,32622946,32623867,32625000,32626215,32627547,32627961,32628835,32631705,32632769,32635482,32636307	32622546,32623046,32623962,32625132,32626304,32627647,32628125,32628914,32631831,32632897,32635661,32642166	4.04693	8.54943	coding
Pred1245	chr1	+	32573643	32642166	32573643,32620188,32622453,32622946,32623867,32625000,32626215,32627547,32627961,32628835,32631705,32632769,32635482,32636307	32573735,32620322,32622546,32623046,32623962,32625132,32626304,32627647,32628125,32628914,32631831,32632897,32635661,32642166	3.92079	9.35229	coding
Pred1246	chr1	+	32573888	32642166	32573888,32627961,32628835,32631705,32632769,32635482,32636307	32574095,32628125,32628914,32631831,32632897,32635661,32642166	1.11139	5.19286	coding
Pred1247	chr1	+	32645344	32663885	32645344,32645914,32646842,32650125,32653554,32655655,32657911,32658257,32658808,32659665,32660502	32645377,32646115,32647178,32650217,32653725,32655850,32658031,32658332,32658901,32659761,32663885	8.22559	11.5572	coding
Pred1248	chr1	+	32645344	32663885	32645344,32660502	32645377,32663885	1.12187	1.46128	coding
Pred1249	chr1	+	32666201	32670986	32666201,32667513,32669479,32669786,32670198,32670794	32666310,32667700,32669646,32669980,32670221,32670986	13.78970	4.23484	coding
Pred1250	chr1	+	32687958	32697204	32687958,32688138,32689634,32690010,32694099,32694327,32694735,32696527,32696715	32688045,32688231,32689722,32690076,32694210,32694417,32694809,32696620,32697204	39.24640	3.0426	coding
Pred1251	chr1	+	32687958	32697204	32687958,32688138,32690010,32691771,32694099,32694327,32694735,32696527,32696715	32688045,32688231,32690076,32692131,32694210,32694417,32694809,32696620,32697204	4.78772	5.08873	coding
Pred1253	chr1	+	32688037	32697204	32688037,32688138,32689634,32694735,32696527,32696715	32688045,32688231,32689722,32694809,32696620,32697204	0.42506	3.07398	coding
Pred1254	chr1	+	32687958	32697204	32687958,32688138,32689634,32690010,32696527,32696715	32688045,32688231,32689722,32690076,32696620,32697204	4.03465	1.53704	coding
Pred1255	chr1	+	32687958	32697204	32687958,32688138,32689634,32690010,32696715	32688045,32688231,32689722,32690076,32697204	4.55739	2.22192	coding
Pred1256	chr1	+	32687958	32697204	32687958,32688138,32690010,32691771,32694099,32694735,32696527,32696715	32688045,32688231,32690076,32691921,32694417,32694809,32696620,32697204	1.20155	4.91997	coding
Pred1257	chr1	-	32697261	32706265	32697261,32697642,32700304,32700552,32705469	32697570,32697785,32700415,32700714,32706265	2.29664	1.74786	coding
Pred1258	chr1	+	32795080	32799224	32795080,32796368,32797074,32797276,32797690,32798301,32798617	32796287,32796509,32797183,32797407,32797843,32798350,32799224	1.45360	4.76801	coding
Pred1259	chr1	+	32757707	32799224	32757707,32768221,32782265,32790079,32792539,32793136,32794668,32796178,32796368,32797074,32797276,32797690,32798301,32798617	32757819,32768334,32782383,32790154,32792678,32793278,32794761,32796287,32796509,32797183,32797407,32797843,32798350,32799224	4.13312	13.454	coding
Pred1260	chr1	+	32757707	32793590	32757707,32768221,32782265,32790079,32792539,32793136	32757819,32768334,32782383,32790154,32792678,32793590	1.88653	5.84239	coding
Pred1261	chr1	-	32799440	32801834	32799440,32801547	32800698,32801834	183.09900	2.94853	coding
Pred1262	chr1	-	32826871	32829158	32826871,32827330	32827136,32829158	3.31000	1.73726	coding
Pred1263	chr1	-	32826871	32829158	32826871	32829158	2.08898	1.18968	coding
Pred1264	chr1	-	32830788	32860062	32830788,32841862,32843570,32843815,32844324,32846814,32849430,32852379,32859680	32834151,32842342,32843649,32843884,32844440,32846869,32849598,32852496,32860062	5.82772	9.91462	coding
Pred1265	chr1	-	32830788	32860062	32830788,32834047,32841862,32859680	32832255,32834151,32842342,32860062	9.17744	5.68361	coding
Pred1267	chr1	-	32830788	32860062	32830788,32834047,32849430,32852379,32859680,32860004	32832255,32834151,32849649,32852496,32859741,32860062	13.08610	4.20613	coding
Pred1268	chr1	-	32830788	32860062	32830788,32834047,32843570,32843815,32844324,32846814,32859680,32860004	32832255,32834151,32843649,32843884,32844440,32846869,32859741,32860062	7.93353	4.27526	coding
Pred1270	chr1	-	33087308	33116185	33087308,33093108,33116033	33087549,33093145,33116185	3.86348	1.07628	coding
Pred1271	chr1	+	33116748	33151810	33116748,33117517,33123027,33133825,33134339,33134572,33149858	33116923,33117662,33123173,33133999,33134455,33134733,33151810	2.01847	3.49103	coding
Pred1272	chr1	+	33116748	33151810	33116748,33117517,33138050,33138242,33145240	33116923,33117662,33138127,33138300,33151810	2.08207	0.806212	coding
Pred1273	chr1	+	33116748	33151810	33116748,33117514,33123027,33133825,33134339,33134572,33134831,33135086,33138050,33138242,33138391,33145240,33149610	33116923,33117662,33123173,33133999,33134455,33134733,33134958,33135164,33138127,33138300,33138502,33147461,33151810	5.67052	5.96591	coding
Pred1274	chr1	+	33219686	33240571	33219686,33233387,33233662,33234252,33235273,33235480,33238465	33219781,33233558,33233718,33234376,33235387,33238042,33240571	7.36603	13.8188	coding
Pred1275	chr1	-	33240839	33247704	33240839,33244982,33245685,33246648	33241692,33245124,33245879,33247704	28.31180	2.56771	coding
Pred1278	chr1	+	33291698	33324475	33291698,33293593,33300465,33321524	33292531,33293682,33300665,33324475	12.36410	3.72158	coding
Pred1280	chr1	-	33327876	33336347	33327876,33330264,33333353,33333790,33334482,33336253	33329900,33330398,33333443,33333989,33334598,33336347	15.17100	5.04884	coding
Pred1281	chr1	-	33327869	33330398	33327869,33330264	33329377,33330398	3.67301	0.493326	coding
Pred1283	chr1	+	33352097	33360246	33352097,33354478,33359124,33359365	33352116,33354877,33359230,33360246	97.21990	4.8043	coding
Pred1284	chr1	-	33360195	33366953	33360195,33360905,33361155,33361510,33363726,33366823	33360480,33361040,33361344,33361570,33363920,33366953	22.57410	3.92971	coding
Pred1285	chr1	-	33360195	33366953	33360195,33360905,33361155,33361510,33363726,33366823	33360480,33361040,33361245,33361570,33363920,33366953	1.97521	3.09017	coding
Pred1286	chr1	-	33360195	33366953	33360195,33360905,33361155,33366823	33360480,33361040,33361245,33366953	2.14242	1.99879	coding
Pred1287	chr1	+	33352097	33360246	33352097,33359124	33352116,33360246	4.57004	0.5824	coding
Pred1288	chr1	-	33402051	33430286	33402051,33403997,33407852,33409619,33411114,33412002,33413822,33415169,33429651	33402860,33404129,33408060,33409760,33411229,33412165,33413967,33415375,33430286	6.74070	10.298	coding
Pred1289	chr1	-	33402051	33430286	33402051,33403997,33407852,33409619,33411114,33412002,33413822,33415169,33429651	33402910,33404129,33408060,33409760,33411229,33412165,33413964,33415375,33430286	5.99028	10.219	coding
Pred1290	chr1	-	33402051	33430286	33402051,33407852,33409619,33411114,33412002,33415169,33429651	33402910,33408060,33409760,33411229,33412165,33415375,33430286	0.81603	11.4346	coding
Pred1291	chr1	-	33478582	33502492	33478582,33480122,33486967,33487193,33490042,33497144,33502336	33479003,33480195,33487062,33487304,33490168,33497262,33502492	4.53147	4.5592	coding
Pred1292	chr1	-	33473585	33502492	33473585,33480122,33486991,33487193,33490042,33497144,33502336	33479003,33480195,33487062,33487304,33490168,33497262,33502492	3.15252	3.01213	coding
Pred1293	chr1	-	33478807	33502492	33478807,33480122,33486991,33487193,33490042,33502336	33479003,33480195,33487062,33487304,33490168,33502492	3.01046	4.26559	coding
Pred1294	chr1	-	33473585	33502492	33473585,33478807,33480122,33502336	33476434,33479003,33480195,33502492	1.14628	0.602004	coding
Pred1295	chr1	+	33452675	33498069	33452675,33478807,33480122,33486991,33487193,33490042,33497144	33452920,33479003,33480195,33487062,33487304,33490168,33498069	0.15974	1.26487	coding
Pred1296	chr1	+	33546793	33585994	33546793,33546988,33547778,33549554,33557650,33558882,33560148,33562307,33563667,33583502,33585644	33546895,33547109,33547955,33549728,33557823,33559017,33560314,33562470,33563780,33583717,33585994	7.20109	7.89844	coding
Pred1297	chr1	+	33546713	33586131	33546713,33546991,33558882,33560148,33562307,33563667,33583502,33585644	33546895,33547109,33559017,33560314,33562470,33563780,33583717,33586131	8.53345	4.81986	coding
Pred1298	chr1	+	33546748	33585994	33546748,33546988,33585644	33546895,33547109,33585994	0.91566	0.670346	coding
Pred1299	chr1	+	33546713	33585994	33546713,33549554,33583502,33585644	33547109,33549728,33583717,33585994	1.80919	2.21627	coding
Pred1300	chr1	+	33547778	33585994	33547778,33549554,33583502,33585644	33547955,33549728,33583717,33585994	2.74715	2.87564	coding
Pred1301	chr1	-	33607471	33608831	33607471	33608831	0.44828	-0.965025	noncoding
Pred1302	chr1	+	33722173	33766320	33722173,33760537,33760747,33764530	33722255,33760616,33760906,33766320	0.65664	1.1309	coding
Pred1303	chr1	+	33722173	33766320	33722173,33741700,33741948,33745724,33747187,33760537,33760747,33764530	33722255,33741764,33742195,33746058,33747412,33760616,33760906,33766320	12.30620	4.09903	coding
Pred1304	chr1	+	33722173	33766320	33722173,33745724,33747187,33760537,33760747,33764530	33722255,33746058,33747412,33760616,33760906,33766320	0.99299	2.89403	coding
Pred1305	chr1	+	33722173	33766320	33722173,33736087,33741700,33745724,33747187,33760537,33760747,33764530	33722255,33736213,33741764,33746058,33747412,33760616,33760906,33766320	3.04244	2.76025	coding
Pred1306	chr1	+	33722173	33766320	33722173,33736087,33741700,33741948,33747187,33760537,33760747,33764530	33722255,33736213,33741764,33742195,33747412,33760616,33760906,33766320	0.19870	2.84249	coding
Pred1307	chr1	-	33789223	33815499	33789223,33794470,33795671,33796948,33797875,33799785,33815197	33790620,33794747,33795813,33797063,33798005,33799893,33815499	26.92320	4.34896	coding
Pred1309	chr1	-	33789223	33815499	33789223,33815197	33790620,33815499	0.61687	1.43425	coding
Pred1311	chr1	-	33789223	33841194	33789223,33794470,33795671,33796948,33797875,33799690,33834136,33836021,33836617,33837889,33840966	33790620,33794747,33795813,33797063,33798005,33799893,33834223,33836186,33836695,33838048,33841194	10.51600	7.73183	coding
Pred1312	chr1	-	33789223	33841194	33789223,33794470,33795671,33796948,33797875,33799785,33820001,33820438,33834136,33836021,33836617,33837889,33840966	33790620,33794747,33795813,33797063,33798005,33799893,33820167,33820854,33834223,33836186,33836695,33838048,33841194	3.32837	8.08632	coding
Pred1313	chr1	-	33789223	33896216	33789223,33794470,33795671,33796948,33797875,33799785,33820001,33820438,33837889,33840966,33895781	33790620,33794747,33795813,33797063,33798005,33799893,33820167,33820854,33838048,33841194,33896216	4.02228	6.99346	coding
Pred1314	chr1	+	35220720	35224113	35220720,35222907	35220796,35224113	0.90302	4.92352	coding
Pred1316	chr1	-	35319123	35325392	35319123,35325277	35321583,35325392	10.94500	1.1849	coding
Pred1317	chr1	-	35331037	35370984	35331037,35332648,35333136,35334205,35350578,35351078,35351672,35365269,35365668,35369877	35331902,35332792,35333228,35334690,35350664,35351392,35351886,35365342,35365874,35370984	26.92250	14.6786	coding
Pred1319	chr1	-	35331037	35370984	35331037,35332648,35333136,35334205,35350578,35369877	35331902,35332792,35333228,35334690,35350664,35370984	0.36861	10.7116	coding
Pred1320	chr1	-	35331037	35370984	35331037,35332648,35333136,35334205,35351078,35351672,35365269,35365668,35369877	35331902,35332792,35333228,35334690,35351392,35351886,35365342,35365874,35370984	0.48205	13.845	coding
Pred1321	chr1	-	35447177	35450920	35447177,35449367,35450798	35447720,35449548,35450920	3.70311	2.02484	coding
Pred1322	chr1	-	35439959	35450920	35439959,35450798	35443003,35450920	0.58887	2.45307	coding
Pred1323	chr1	-	35641981	35656194	35641981,35642919,35643589,35652601,35652803,35653573,35654603,35654786,35656098	35642072,35643000,35643637,35652723,35652852,35653691,35654688,35654983,35656194	31.69090	3.75417	coding
Pred1324	chr1	-	35641981	35646083	35641981,35642919,35643589	35642075,35643000,35646083	8.76511	-1.13825	noncoding
Pred1325	chr1	-	35641981	35656194	35641981,35642919,35643589,35649202,35652803,35653573,35654603,35654786,35656098	35642072,35643000,35643637,35652723,35652852,35653691,35654688,35654983,35656194	2.55755	3.1573	coding
Pred1326	chr1	-	35641981	35656194	35641981,35652803,35653573,35654603,35654786,35656098	35642072,35652852,35653691,35654688,35654983,35656194	1.13330	3.4438	coding
Pred1328	chr1	-	35649202	35658743	35649202,35654603,35654786,35656098,35656294,35656941,35657822	35650194,35654688,35654983,35656194,35656596,35657130,35658743	15.62000	9.28678	coding
Pred1329	chr1	-	35649202	35658743	35649202,35652601,35653573,35657822	35650194,35652852,35653691,35658743	11.06600	1.02304	coding
Pred1332	chr1	-	35932208	36023003	35932208,35936463,35940405,35944566,35972212,36019950,36022807	35932296,35936561,35940507,35944813,35972736,36020120,36023003	9.03497	6.06129	coding
Pred1333	chr1	-	35904142	35936561	35904142,35907846,35908506,35909761,35913773,35915467,35915958,35917228,35919157,35919962,35921613,35925905,35928221,35932208,35936463	35906739,35907937,35908629,35909904,35913933,35915606,35916110,35917377,35919290,35920086,35921842,35926038,35928314,35932296,35936561	4.27161	6.55684	coding
Pred1335	chr1	-	35899091	35920237	35899091,35906647,35908506,35913773,35915467,35915958,35917228,35919157,35920214	35900682,35906739,35908629,35913933,35915606,35916110,35917377,35919290,35920237	20.04570	4.32907	coding
Pred1336	chr1	+	36023392	36032378	36023392,36024707,36025926,36027992,36028802,36029367,36030827	36023484,36024848,36026895,36028234,36029027,36029510,36032378	157.84400	11.8888	coding
Pred1337	chr1	+	36023392	36032378	36023392,36023756,36024707,36025926,36027992,36028802,36029367,36030827	36023484,36023824,36024848,36026895,36028234,36029027,36029510,36032378	77.52530	11.3659	coding
Pred1339	chr1	+	36023392	36032378	36023392,36023756,36030827	36023484,36023824,36032378	7.82405	4.4765	coding
Pred1340	chr1	+	36023392	36032378	36023392,36025926,36030827	36024848,36026895,36032378	22.22850	8.25032	coding
Pred1342	chr1	+	36023392	36032378	36023392,36029367	36023484,36032378	0.99409	5.14579	coding
Pred1343	chr1	+	36023392	36032378	36023392,36023756,36027992,36029367	36023484,36023824,36028234,36032378	2.00231	4.4737	coding
Pred1344	chr1	+	36023392	36032378	36023392,36027992,36029367	36023484,36028234,36032378	7.74196	4.50898	coding
Pred1345	chr1	+	36023392	36032378	36023392,36030827	36023484,36032378	0.32503	4.42553	coding
Pred1346	chr1	+	36023392	36032378	36023392,36028802,36029367,36030827	36023551,36029027,36029510,36032378	8.00841	4.98546	coding
Pred1348	chr1	-	36067743	36107127	36067743,36070833,36074846,36096874,36101910,36106942	36068975,36070883,36075009,36096945,36102033,36107127	8.71496	3.01615	coding
Pred1350	chr1	-	36068623	36107143	36068623,36070833,36074846,36096874,36101910,36106942	36068975,36070883,36075009,36096945,36102033,36107143	28.80640	3.96032	coding
Pred1353	chr1	-	36179476	36184790	36179476,36184307	36181927,36184790	35.61620	5.1077	coding
Pred1354	chr1	+	36360722	36389897	36360722,36367074,36367548,36367804,36372535,36379442,36379784,36380948,36383193,36383922,36384655,36385099	36360870,36367194,36367671,36367938,36372720,36379602,36379875,36381143,36383328,36384024,36384855,36389897	0.59335	8.48996	coding
Pred1355	chr1	+	36348809	36389897	36348809,36354027,36358157,36358697,36359274,36359637,36359915,36360722,36367074,36367548,36367804,36372535,36379442,36379784,36380948,36383193,36383922,36384655,36385099	36349047,36354211,36358278,36358879,36359411,36359772,36360003,36360870,36367194,36367671,36367938,36372720,36379602,36379875,36381143,36383328,36384024,36384855,36389897	4.81850	12.3705	coding
Pred1356	chr1	+	36348809	36389897	36348809,36354027,36358157,36358697,36359274,36379442,36379784,36380948,36383193,36383922,36384655,36385099	36349047,36354211,36358278,36358879,36359411,36379602,36379875,36381143,36383328,36384024,36384855,36389897	0.11283	9.20723	coding
Pred1357	chr1	+	36391432	36395210	36391432	36395210	2.78979	0.0567924	coding
Pred1358	chr1	+	36554452	36559532	36554452,36556844,36557218,36557510,36558022,36558697	36554716,36556941,36557426,36557695,36558123,36559532	10.44350	6.24715	coding
Pred1359	chr1	+	36554452	36559532	36554452,36556844,36557510,36558022,36558697	36554716,36556941,36557695,36558123,36559532	2.33693	4.39463	coding
Pred1360	chr1	+	36554452	36559532	36554452,36556844,36557218,36558022,36558697	36554716,36556941,36557695,36558123,36559532	2.17155	5.8747	coding
Pred1362	chr1	-	36602174	36615098	36602174,36603396,36605320,36605669,36614937	36602923,36603579,36605420,36605767,36615098	18.62200	4.36212	coding
Pred1364	chr1	-	36602174	36615098	36602174,36605320,36605669,36614937	36602923,36605420,36605767,36615098	2.82047	2.42462	coding
Pred1365	chr1	-	36602174	36615098	36602174,36614937	36602923,36615098	5.19177	0.367072	coding
Pred1367	chr1	+	36643069	36646436	36643069,36645848	36643175,36646436	0.22172	0.872569	coding
Pred1369	chr1	+	36621802	36646436	36621802,36642018,36642297,36643473,36644019,36644285,36645848	36622064,36642182,36642443,36643802,36644197,36644424,36646436	34.97070	5.71512	coding
Pred1370	chr1	+	36621802	36646436	36621802,36644046,36645848	36622064,36644424,36646436	17.31710	1.82582	coding
Pred1371	chr1	+	36621802	36646436	36621802,36644046,36644285,36644521,36644862,36645112,36645266,36645474,36645848	36622064,36644197,36644424,36644626,36644916,36645158,36645357,36645668,36646436	74.91600	5.63409	coding
Pred1372	chr1	+	36621802	36646436	36621802,36642018,36642297,36643473,36644046,36644285,36645848	36622064,36642182,36642443,36643802,36644197,36644424,36646436	0.99306	5.61189	coding
Pred1374	chr1	+	36621802	36646436	36621802,36644046,36644285,36644862,36645115,36645848	36622064,36644197,36644626,36644916,36645158,36646436	27.94280	1.70986	coding
Pred1375	chr1	+	36638064	36646436	36638064,36645115,36645266,36645848	36638228,36645158,36645357,36646436	3.90254	1.55126	coding
Pred1376	chr1	+	36621802	36646436	36621802,36636571,36638064,36638964,36641799,36642018,36642297,36643473,36645848	36622064,36637182,36638228,36639079,36641922,36642182,36642443,36643802,36646436	12.84240	8.57194	coding
Pred1377	chr1	+	36621802	36646436	36621802,36636571,36638064,36638964,36640498,36641799,36642018,36642297,36643473,36645848	36622064,36637182,36638228,36639079,36640609,36641922,36642182,36642443,36643802,36646436	43.53760	8.23709	coding
Pred1378	chr1	+	36638064	36646436	36638064,36638964,36641799,36642297,36643473,36645848	36638228,36640609,36642182,36642443,36643802,36646436	9.20500	5.44805	coding
Pred1379	chr1	+	36690016	36770955	36690016,36724982,36748133,36751968,36754660,36756974,36758198,36759451,36762183,36766486,36767153,36769396	36690106,36725085,36748301,36752871,36755365,36757147,36758310,36759536,36762371,36766685,36767297,36770955	13.22320	8.95784	coding
Pred1380	chr1	+	36690016	36770955	36690016,36724982,36748133,36751968,36758198,36759451,36762183,36766486,36767153,36769396	36690106,36725085,36748301,36752871,36758310,36759536,36762371,36766685,36767297,36770955	4.00557	5.50757	coding
Pred1381	chr1	-	36787631	36788849	36787631	36788849	4.11009	1.61916	coding
Pred1382	chr1	-	36787631	36789755	36787631,36788571	36788326,36789755	3.77644	1.50864	coding
Pred1383	chr1	+	36784671	36786399	36784671,36784860,36785275	36784765,36784913,36786399	2.89259	6.54188	coding
Pred1384	chr1	-	36805230	36826941	36805230,36808964,36809460,36809720,36814300,36819964,36820806,36823839,36824337,36826821	36807574,36809049,36809580,36809865,36814416,36820017,36821034,36823983,36824423,36826941	11.24160	4.77834	coding
Pred1385	chr1	-	36805230	36826941	36805230,36808964,36809460,36809720,36814300,36819964,36823839,36826821	36807574,36809049,36809580,36809865,36814416,36820017,36823983,36826941	1.50052	2.87518	coding
Pred1386	chr1	-	36805230	36826941	36805230,36808964,36809460,36820806,36823839,36826821	36807574,36809049,36809580,36821034,36823983,36826941	0.73532	6.5003	coding
Pred1387	chr1	-	36859030	36863493	36859030,36863367	36859754,36863493	24.61850	2.03496	coding
Pred1388	chr1	-	36921361	36930040	36921361,36921787,36923523,36926292,36926864,36927688,36929406,36929746	36921526,36921979,36923582,36926377,36926913,36927764,36929451,36930040	13.68790	4.65427	coding
Pred1389	chr1	-	36921361	36930040	36921361,36921787,36923523,36929406,36929746	36921526,36921979,36923582,36929451,36930040	0.43231	3.45892	coding
Pred1390	chr1	-	36921361	36930040	36921361,36921787,36923523,36929746	36921526,36921979,36923582,36930040	0.41984	2.63329	coding
Pred1391	chr1	-	37961485	37980364	37961485,37962307,37967404,37974878,37975055,37979023,37980257	37961519,37962337,37967597,37974924,37975143,37979139,37980364	16.51360	3.52249	coding
Pred1392	chr1	-	37958175	37980364	37958175,37961485,37962307,37967404,37974878,37975055,37979023,37980257	37959708,37961519,37962337,37967597,37974924,37975143,37979139,37980364	9.70284	3.50514	coding
Pred1393	chr1	-	37958175	37979867	37958175,37975055,37979023	37959708,37975143,37979867	0.13724	0.674379	coding
Pred1394	chr1	-	38002144	38019903	38002144,38005757,38018245,38019606	38003613,38006356,38018348,38019903	3.48571	4.20333	coding
Pred1395	chr1	-	38147249	38156175	38147249,38148990,38151944,38155277,38155887	38148832,38149109,38152124,38155555,38156175	2.10778	4.95372	coding
Pred1396	chr1	-	38147249	38156175	38147249,38148990,38151944,38155277,38155887	38148832,38149109,38152124,38155558,38156175	1.78779	4.79718	coding
Pred1398	chr1	+	38259773	38267278	38259773,38261408,38262415,38265238	38260404,38261518,38262492,38267278	7.01095	8.09242	coding
Pred1399	chr1	+	38259773	38267278	38259773,38261408,38262415,38265515	38260404,38261518,38262492,38267278	2.30250	6.28614	coding
Pred1402	chr1	-	38268613	38273865	38268613,38269973,38272528,38272772,38273463	38269669,38270116,38272648,38272887,38273865	5.17093	3.03199	coding
Pred1403	chr1	+	38273472	38275126	38273472,38274649	38274404,38275126	14.65560	2.5439	coding
Pred1404	chr1	+	38273472	38275126	38273472,38274202,38274649	38274111,38274404,38275126	5.60592	2.90839	coding
Pred1405	chr1	+	38273472	38275126	38273472,38274202,38274649	38273978,38274404,38275126	20.68260	2.51025	coding
Pred1407	chr1	-	38339664	38355396	38339664,38341277,38343859,38345756,38348478,38351309,38352559,38353022,38353914,38355228	38339827,38341388,38343995,38345866,38348590,38351497,38352676,38353137,38354016,38355396	1.06372	6.2783	coding
Pred1409	chr1	-	38326368	38412729	38326368,38329983,38331432,38332130,38334172,38338601,38339664,38341277,38343859,38345756,38348478,38351309,38352559,38353022,38353914,38355228,38357029,38397584,38406359,38409311,38409467,38411427,38411923,38412661	38328102,38330095,38331560,38332215,38334286,38338837,38339827,38341388,38344164,38345866,38348590,38351497,38352676,38353137,38354016,38355396,38357126,38397725,38406470,38409341,38409565,38411522,38412006,38412729	4.46839	9.84391	coding
Pred1410	chr1	-	38422653	38455761	38422653,38425791,38433715,38435025,38435242,38442555,38444391,38444659,38445136,38446257,38447400,38449840,38450378,38453244,38453455,38455219,38455541	38423935,38425847,38433806,38435136,38435407,38442625,38444499,38444727,38445205,38446396,38447483,38449932,38450451,38453350,38453508,38455267,38455761	7.29347	9.29083	coding
Pred1411	chr1	-	38422653	38455761	38422653,38425791,38433715,38435025,38435242,38442555,38444391,38444659,38445136,38446257,38449840,38450378,38453244,38453455,38455219,38455541	38423935,38425847,38433806,38435136,38435407,38442625,38444499,38444727,38445205,38446396,38449932,38450451,38453350,38453508,38455267,38455761	2.38641	8.64455	coding
Pred1412	chr1	-	38462443	38471177	38462443,38463355,38463634,38464645,38464928,38471028	38463231,38463542,38463804,38464820,38465104,38471177	4.19216	2.3478	coding
Pred1413	chr1	-	38463408	38471177	38463408,38464645,38464928,38471028	38463542,38464820,38465104,38471177	0.35773	1.73053	coding
Pred1414	chr1	+	38478383	38490496	38478383,38482030,38483339,38484135,38484730,38484924,38488370,38489216	38478537,38482092,38483442,38484249,38484824,38485055,38488481,38490496	3.68149	2.26717	coding
Pred1415	chr1	-	38509522	38512450	38509522	38512450	2.53816	5.88838	coding
Pred1416	chr1	+	39456915	39471735	39456915,39463842,39466643,39469018,39469716	39457272,39463983,39466778,39469090,39471735	11.63580	2.0733	coding
Pred1418	chr1	+	39492044	39500286	39492044,39494394,39500063	39492070,39494612,39500286	55.65910	2.65957	coding
Pred1419	chr1	+	39492005	39500286	39492005,39494394,39500063	39492074,39494612,39500286	128.44300	2.62108	coding
Pred1421	chr1	+	39492005	39500286	39492005,39500063	39492070,39500286	0.31233	-0.322529	noncoding
Pred1422	chr1	+	39934268	39952654	39934268,39945469,39950272,39951209	39934404,39945681,39950402,39952654	30.64720	3.06644	coding
Pred1423	chr1	+	39587984	39901433	39587984,39823046,39824368,39824812,39826464,39827031,39833819,39835701,39838150,39844132,39844874,39845915,39847624,39851105,39852858,39888045,39888401,39889699,39893126,39893632,39894913,39895498,39896373,39898206,39898719,39900085,39901229	39588068,39823565,39824545,39824936,39826673,39827349,39833986,39835858,39838268,39844195,39845116,39846045,39847824,39851601,39854330,39888207,39888572,39889866,39893286,39893959,39894998,39895740,39896580,39898326,39898827,39900304,39901433	2.46126	21.7387	coding
Pred1424	chr1	+	39547117	39568889	39547117,39549838,39568374	39547215,39550110,39568889	1.65425	1.19846	coding
Pred1425	chr1	+	39587984	39901433	39587984,39792889,39815149,39816456,39818678,39823046,39824368,39824812,39826464,39827031,39833819,39835701,39838150,39844132,39844874,39845915,39847624,39851105,39852858,39888045,39888401,39889699,39893126,39894913,39895498,39896373,39898206,39898719,39900085,39901229	39588068,39793025,39815299,39816690,39818903,39823565,39824545,39824936,39826673,39827349,39833986,39835858,39838268,39844195,39845116,39846045,39847824,39851601,39854330,39888207,39888572,39889866,39893286,39894998,39895740,39896580,39898326,39898827,39900304,39901433	0.95323	22.8242	coding
Pred1427	chr1	+	39587984	39901433	39587984,39844132,39844874,39845915,39847624,39851105,39852858,39888045,39888401,39889699,39893126,39894913,39895498,39896373,39898206,39898719,39900085,39901229	39588068,39844195,39845116,39846045,39847824,39851601,39854330,39888207,39888572,39889866,39893286,39894998,39895740,39896580,39898326,39898827,39900304,39901433	0.11830	15.6084	coding
Pred1428	chr1	+	39587984	39901433	39587984,39845915,39847624,39851105,39852858,39888045,39888401,39889699,39893126,39894913,39895498,39896373,39898206,39898719,39900085,39901229	39588068,39846045,39847824,39851601,39854330,39888207,39888572,39889866,39893286,39894998,39895740,39896580,39898326,39898827,39900304,39901433	0.26395	14.908	coding
Pred1429	chr1	+	39587984	39901433	39587984,39847624,39851105,39852858,39888045,39888401,39889699,39893126,39894913,39895498,39896373,39898206,39898719,39900085,39901229	39588068,39847824,39851601,39854330,39888207,39888572,39889866,39893286,39894998,39895740,39896580,39898326,39898827,39900304,39901433	0.95156	14.3572	coding
Pred1430	chr1	+	39587984	39901433	39587984,39889699,39893126,39894913,39895498,39896373,39898206,39898719,39900085,39901229	39588068,39889866,39893286,39894998,39895740,39896580,39898326,39898827,39900304,39901433	0.90058	4.6887	coding
Pred1431	chr1	+	39670422	39748740	39670422,39696853,39715685,39719969,39723607,39747879	39670803,39696915,39715775,39720047,39723700,39748740	0.39611	3.54428	coding
Pred1434	chr1	+	39587984	39901433	39587984,39715685,39719969,39723607,39893126,39893632,39894913,39895498,39896373,39898206,39898719,39900085,39901229	39588068,39715775,39720047,39723700,39893286,39893959,39894998,39895740,39896580,39898326,39898827,39900304,39901433	3.63747	8.13032	coding
Pred1436	chr1	+	39587984	39901433	39587984,39750754,39750968,39751275,39752957,39790317,39792889,39815149,39816456,39818678,39823046,39824368,39824812,39826464,39827031,39833819,39835701,39838150,39844132,39844874,39845915,39847624,39851105,39852858,39888045,39888401,39889699,39893126,39894913,39895498,39896373,39898206,39898719,39900085,39901229	39588068,39750882,39751062,39751430,39753234,39790406,39793025,39815299,39816690,39818903,39823565,39824545,39824936,39826673,39827349,39833986,39835858,39838268,39844195,39845116,39846045,39847824,39851601,39854330,39888207,39888572,39889866,39893286,39894998,39895740,39896580,39898326,39898827,39900304,39901433	2.57885	25.4124	coding
Pred1437	chr1	+	39587984	39901433	39587984,39715685,39719969,39723607,39747879,39748860,39749080,39749737,39750004,39750754,39750968,39751275,39752957,39757581,39758437,39816456,39818678,39823046,39824368,39824812,39826464,39827031,39833819,39835701,39838150,39844874,39845915,39847624,39851105,39852858,39888045,39888401,39889699,39893126,39894913,39895498,39896373,39898206,39898719,39900085,39901229	39588068,39715775,39720047,39723700,39748046,39748973,39749187,39749857,39750100,39750882,39751062,39751430,39753234,39757710,39758515,39816690,39818903,39823565,39824545,39824936,39826673,39827349,39833986,39835858,39838268,39845116,39846045,39847824,39851601,39854330,39888207,39888572,39889866,39893286,39894998,39895740,39896580,39898326,39898827,39900304,39901433	1.39812	27.0611	coding
Pred1438	chr1	+	39587984	39901433	39587984,39715685,39719969,39723607,39747879,39748860,39749080,39749737,39750004,39750754,39750968,39751275,39752957,39757581,39758437,39759129,39760717,39761458,39763291,39765881,39768595,39775241,39775916,39776502,39781184,39792889,39815149,39816456,39818678,39823046,39824368,39824812,39826464,39827031,39833819,39835701,39838150,39844132,39844874,39845915,39847624,39851105,39852858,39888045,398…	39588068,39715775,39720047,39723700,39748046,39748973,39749187,39749857,39750100,39750882,39751062,39751430,39753234,39757710,39758515,39759291,39760822,39761554,39763417,39766034,39768750,39775368,39776100,39776672,39781363,39793025,39815299,39816690,39818903,39823565,39824545,39824936,39826673,39827349,39833986,39835858,39838268,39844195,39845116,39846045,39847824,39851601,39854330,39888207,398…	2.67556	31.6918	coding
Pred1440	chr1	+	39587984	39901433	39587984,39749080,39749737,39750004,39750754,39750968,39751275,39752957,39757581,39758437,39759129,39760717,39761458,39763291,39765881,39768595,39775241,39775916,39776502,39781184,39782062,39782885,39852858,39888045,39888401,39896373,39898206,39898719,39900085,39901229	39588068,39749187,39749857,39750100,39750882,39751062,39751430,39753234,39757710,39758515,39759291,39760822,39761554,39763417,39766034,39768750,39775368,39776100,39776672,39781363,39782201,39783079,39854330,39888207,39888572,39896580,39898326,39898827,39900304,39901433	0.68900	17.8953	coding
Pred1441	chr1	+	39587984	39901433	39587984,39750004,39750754,39750968,39751275,39752957,39757581,39758437,39759129,39760717,39761458,39763291,39765881,39768595,39775241,39775916,39776502,39781184,39782062,39782885,39852858,39888045,39888401,39896373,39898206,39898719,39900085,39901229	39588068,39750100,39750882,39751062,39751430,39753234,39757710,39758515,39759291,39760822,39761554,39763417,39766034,39768750,39775368,39776100,39776672,39781363,39782201,39783079,39854330,39888207,39888572,39896580,39898326,39898827,39900304,39901433	1.19022	17.7459	coding
Pred1442	chr1	+	39765881	39901433	39765881,39768595,39775241,39775916,39776502,39781184,39782062,39782885,39852858,39888045,39888401,39896373,39898206,39898719,39900085,39901229	39766034,39768750,39775368,39776100,39776672,39781363,39782201,39783079,39854330,39888207,39888572,39896580,39898326,39898827,39900304,39901433	2.30617	13.5042	coding
Pred1444	chr1	+	39934286	39952654	39934286,39945469,39946591,39950272,39951209	39934404,39945681,39946702,39950402,39952654	2.76442	3.42988	coding
Pred1445	chr1	+	39875175	39882154	39875175	39882154	0.69695	16.586	coding
Pred1446	chr1	-	40026484	40042521	40026484,40027356,40027744,40027994,40029285,40029507,40030142,40030777,40033422,40034473,40035266,40035534,40036905,40038064,40041430	40026794,40027459,40027875,40028088,40029413,40029594,40030445,40031050,40033518,40034611,40035361,40035674,40037021,40038258,40042521	4.35333	9.10128	coding
Pred1447	chr1	-	40026484	40042521	40026484,40027356,40030142,40030357,40030777,40033422,40034473,40035266,40035534,40036905,40038064,40041430	40026794,40027459,40030214,40030445,40031050,40033518,40034611,40035361,40035674,40037021,40038258,40042521	9.07089	5.63293	coding
Pred1450	chr1	-	40026484	40042521	40026484,40027356,40027744,40027994,40029285,40029507,40030094,40038064,40041430	40026794,40027459,40027875,40028088,40029413,40029594,40030214,40038258,40042521	2.85817	6.71542	coding
Pred1451	chr1	-	40033045	40033182	40033045	40033182	0.41222	-1.1578	noncoding
Pred1452	chr1	-	40144651	40157089	40144651,40149608,40150113,40156977	40148405,40149824,40150283,40157089	46.76340	4.52457	coding
Pred1453	chr1	-	40144651	40157089	40144651,40156977	40148405,40157089	0.37778	0.998482	coding
Pred1454	chr1	-	40144651	40157089	40144651,40149608,40156977	40148405,40150283,40157089	2.60838	3.36554	coding
Pred1456	chr1	+	40204529	40229585	40204529,40205836,40207037,40207566,40208887,40209495,40211046,40214574,40218581,40229360	40204595,40205935,40207081,40207593,40208969,40209596,40211170,40214760,40218724,40229585	4.36344	6.78088	coding
Pred1457	chr1	+	40204529	40229585	40204529,40205836,40211085,40214574,40218581,40229360	40204603,40205935,40211170,40214760,40218724,40229585	2.29016	5.18891	coding
Pred1458	chr1	+	40208176	40219378	40208176,40211085,40214574,40218581,40218958	40208969,40211170,40214760,40218724,40219378	1.77184	5.59504	coding
Pred1459	chr1	+	40204529	40229585	40204529,40205836,40208887,40209495,40211046,40214574,40218581,40229360	40204603,40205935,40208969,40209596,40211170,40214760,40218724,40229585	2.36895	6.56301	coding
Pred1460	chr1	+	40208176	40219378	40208176,40209495,40211085,40214574,40218581,40218958	40208969,40209596,40211170,40214760,40218724,40219378	1.03297	6.36994	coding
Pred1462	chr1	+	40204529	40229585	40204529,40205836,40207037,40211085,40214574,40218581,40229360	40204603,40205935,40207081,40211170,40214760,40218724,40229585	1.48547	5.92772	coding
Pred1463	chr1	+	40208176	40219378	40208176,40214574,40218581,40218958	40208969,40214760,40218724,40219378	1.26478	4.80743	coding
Pred1464	chr1	+	40208176	40219378	40208176,40218581,40218958	40208969,40218724,40219378	0.62911	2.15008	coding
Pred1465	chr1	+	40204529	40229585	40204529,40205836,40207037,40207566,40208887,40209495,40211046,40214574,40218581,40228188,40229360	40204603,40205935,40207081,40207593,40208969,40209596,40211170,40214760,40218724,40228323,40229585	3.40156	7.48939	coding
Pred1466	chr1	+	40506254	40525833	40506254,40525008,40525738	40506473,40525130,40525833	7.93687	0.996204	coding
Pred1467	chr1	+	40506254	40538323	40506254,40525008,40525738,40527406,40529898,40530145,40531886,40533211,40535361,40535830,40536101,40536507,40537121	40506455,40525130,40525842,40527484,40530042,40530231,40531992,40533389,40535546,40535954,40536184,40536651,40538323	18.49950	8.01778	coding
Pred1468	chr1	+	40506254	40538323	40506254,40529932,40530145,40531886,40533211,40535361,40535830,40536101,40536507,40537121	40506473,40530042,40530231,40531992,40533389,40535546,40535954,40536184,40536651,40538323	2.58904	6.44447	coding
Pred1469	chr1	+	40506254	40538323	40506254,40525008,40525738,40535361,40535830,40536101,40536507,40537121	40506473,40525130,40525833,40535546,40535954,40536184,40536651,40538323	3.27260	5.00127	coding
Pred1474	chr1	+	40506254	40538323	40506254,40525008,40525738,40529898,40530145,40531886,40533211,40535361,40535830,40536101,40536507,40537121	40506473,40525130,40525833,40530042,40530231,40531992,40533389,40535546,40535954,40536184,40536651,40538323	1.74048	7.87169	coding
Pred1476	chr1	-	40538381	40558179	40538381,40542513,40544231,40546068,40555081,40557000,40557716,40558069	40539855,40542585,40544330,40546159,40555184,40557071,40557844,40558179	18.93530	3.98904	coding
Pred1479	chr1	-	40538381	40563142	40538381,40542513,40558069,40562786	40539855,40542585,40558179,40563142	14.64930	2.22607	coding
Pred1481	chr1	-	40722099	40723658	40722099	40723658	3.63338	-1.09519	noncoding
Pred1485	chr1	-	40766162	40782981	40766162,40767483,40768292,40768802,40775935,40776385,40776764,40777171,40777333,40777730,40778127,40778245,40778402,40779876,40780023,40781261,40782794	40767053,40767561,40768481,40768857,40775989,40776439,40776958,40777219,40777387,40777784,40778151,40778281,40778456,40779939,40780059,40781336,40782981	2.39478	3.18211	coding
Pred1486	chr1	-	40766162	40782981	40766162,40767483,40768292,40768802,40769201,40769478,40769599,40769735,40773863,40775609,40775782,40778245,40778402,40779876,40780023,40781261,40782794	40767053,40767561,40768481,40768857,40769348,40769511,40769644,40769771,40773917,40775663,40775836,40778281,40778456,40779939,40780059,40781336,40782981	4.77323	2.62156	coding
Pred1488	chr1	-	40766162	40782981	40766162,40767483,40768292,40768802,40769201,40769478,40769599,40769735,40769991,40770147,40771386,40771814,40773117,40773374,40775609,40775782,40776385,40780023,40781261,40782794	40767053,40767561,40768481,40768857,40769348,40769511,40769644,40769771,40770063,40770519,40771440,40771859,40773171,40773428,40775663,40775989,40776439,40780059,40781336,40782981	5.03204	2.44621	coding
Pred1492	chr1	-	40766162	40782981	40766162,40767483,40768292,40768802,40775609,40775782,40775935,40776385,40780023,40781261,40782794	40767053,40767561,40768481,40768857,40775663,40775836,40775989,40776439,40780059,40781336,40782981	2.28750	2.8293	coding
Pred1493	chr1	-	40766162	40782981	40766162,40767483,40768292,40768802,40773863,40775609,40775782,40775935,40776385,40780023,40781261,40782794	40767053,40767561,40768481,40768857,40773917,40775663,40775836,40775989,40776439,40780059,40781336,40782981	8.06666	2.52858	coding
Pred1494	chr1	-	40766162	40782981	40766162,40767483,40768292,40773374,40773863,40775609,40775782,40776385,40780023,40781261,40782794	40767053,40767561,40768481,40773428,40773917,40775663,40775989,40776439,40780059,40781336,40782981	14.90820	1.61989	coding
Pred1496	chr1	+	40839727	40888992	40839727,40872407,40874324,40875428,40878687,40879830,40880943,40881847,40882451,40887647	40839895,40872541,40874410,40875507,40878774,40879912,40881053,40882013,40882768,40888992	22.75250	5.82186	coding
Pred1497	chr1	+	40840316	40888992	40840316,40874324,40875428,40878687,40879830,40880943,40881847,40882451,40887647	40840380,40874410,40875507,40878774,40879912,40881053,40882013,40882768,40888992	2.07359	5.81206	coding
Pred1498	chr1	+	40879644	40888992	40879644,40880943,40881847,40882451,40887647	40879912,40881053,40882013,40882768,40888992	2.05815	4.09721	coding
Pred1499	chr1	+	40862471	40888992	40862471,40874324,40875428,40878687,40879830,40880943,40881847,40882451,40887647	40862562,40874410,40875507,40878774,40879912,40881053,40882013,40882768,40888992	0.59994	5.90358	coding
Pred1500	chr1	+	40839727	40888992	40839727,40878687,40879830,40880943,40881847,40882451,40887647	40839895,40878774,40879912,40881053,40882013,40882768,40888992	1.71722	5.10979	coding
Pred1501	chr1	+	40839727	40888992	40839727,40872407,40887647	40839895,40872541,40888992	11.74640	1.26989	coding
Pred1502	chr1	-	41086351	41131324	41086351,41094481,41094942,41098740,41101587,41107380,41113339,41131065	41092401,41094621,41095044,41098853,41101729,41107628,41113514,41131324	20.23260	7.03175	coding
Pred1503	chr1	-	41086351	41131324	41086351,41094481,41094942,41098740,41101587,41107380,41113339,41131065	41092401,41094621,41095044,41098853,41101729,41107628,41113434,41131324	25.99520	7.12475	coding
Pred1504	chr1	-	41086351	41131324	41086351,41094481,41094942,41131065	41092401,41094621,41095044,41131324	0.21154	4.28084	coding
Pred1505	chr1	+	41157241	41237273	41157241,41204507,41213205,41215244,41218822,41223792,41228559,41232267,41235027,41236380	41157539,41204620,41213277,41215358,41218918,41223966,41228718,41232375,41235087,41237273	18.67940	5.73212	coding
Pred1506	chr1	+	41157241	41237273	41157241,41228559,41235027,41236068	41157539,41228718,41235087,41237273	1.06425	3.30007	coding
Pred1507	chr1	+	41204507	41237273	41204507,41213205,41215244,41218822,41223792,41228661,41235027,41236068	41204620,41213277,41215358,41218918,41223966,41228718,41235087,41237273	1.65012	5.55864	coding
Pred1508	chr1	+	41175037	41237273	41175037,41232267,41235027,41236383	41175288,41232375,41235087,41237273	0.90741	1.68915	coding
Pred1512	chr1	-	41326728	41328018	41326728	41328018	12.01750	2.0494	coding
Pred1513	chr1	+	41461588	41478231	41461588,41463065,41466700,41467831,41468785,41471722,41473120,41474330,41474465,41475116,41475832,41477329	41461740,41463198,41466789,41467926,41468848,41471766,41473217,41474386,41474562,41475261,41475926,41478231	5.09908	6.14471	coding
Pred1514	chr1	-	41492874	41625605	41492874,41494255,41503033,41512078,41514361,41536266,41540890,41578954,41582593,41608549,41625396	41493991,41494398,41503213,41512270,41514562,41536393,41541123,41579198,41582682,41608784,41625605	5.21331	7.48302	coding
Pred1516	chr1	-	41492874	41628689	41492874,41494255,41503033,41512078,41514361,41536266,41540890,41578954,41582593,41608549,41628450	41493991,41494398,41503213,41512270,41514562,41536393,41541123,41579198,41582682,41608784,41628689	2.62971	7.16263	coding
Pred1517	chr1	-	42656973	42800903	42656973,42660560,42664772,42671432,42693553,42730785,42744018,42776720,42800729	42657390,42660735,42664901,42671534,42693637,42730860,42744343,42776781,42800903	4.18805	4.49503	coding
Pred1518	chr1	-	42642210	42800903	42642210,42647587,42654407,42654973,42656973,42660560,42664772,42693553,42730785,42744018,42776720,42800729	42645496,42647695,42654599,42655075,42657390,42660735,42664901,42693637,42730860,42744343,42776781,42800903	8.17315	5.96899	coding
Pred1519	chr1	+	42846467	42889900	42846467,42865074,42870181,42875654,42880154	42846768,42865305,42870268,42875858,42889900	3.78330	6.40122	coding
Pred1520	chr1	+	42922172	42926085	42922172,42922917,42925273	42922299,42923021,42926085	0.59864	2.23386	coding
Pred1521	chr1	+	42922172	42926085	42922172,42922917,42925273	42922744,42923021,42926085	5.92408	5.07165	coding
Pred1522	chr1	+	43124047	43142428	43124047,43124514,43124898,43125192,43126532,43130533,43131650,43132217,43133021,43142254	43124183,43124579,43124922,43125237,43126575,43130626,43131738,43132258,43133111,43142428	7.78498	4.4447	coding
Pred1523	chr1	+	43148065	43168017	43148065,43149073,43159160,43162312,43162850,43166451,43167651	43148402,43149137,43159194,43162615,43162933,43166717,43168017	1.43676	4.1874	coding
Pred1524	chr1	+	43148065	43168017	43148065,43149073,43166451,43167651	43148402,43149137,43166717,43168017	1.56164	3.04303	coding
Pred1525	chr1	+	43148065	43168017	43148065,43149073,43159160,43166451,43167651	43148402,43149137,43159194,43166717,43168017	0.89544	2.90512	coding
Pred1526	chr1	+	43148065	43168017	43148065,43149073,43159160,43161869,43162312,43166451,43167651	43148402,43149137,43159194,43161959,43162615,43166717,43168017	52.48310	4.78648	coding
Pred1531	chr1	-	43231122	43232696	43231122	43232696	2.58123	2.69834	coding
Pred1532	chr1	+	43232915	43241414	43232915,43240879	43233061,43241414	1.15990	1.02224	coding
Pred1533	chr1	+	43232915	43241414	43232915,43233179,43239233,43240407,43240879	43233061,43233295,43239320,43240539,43241414	3.15841	4.0844	coding
Pred1534	chr1	+	43232915	43241414	43232915,43239233,43240407,43240879	43233061,43239320,43240539,43241414	2.16870	2.80692	coding
Pred1535	chr1	-	43272722	43283059	43272722,43282101,43282860	43273171,43282251,43283059	9.35423	1.24362	coding
Pred1536	chr1	+	43312279	43318144	43312279,43316620	43312328,43318144	1.51793	3.74221	coding
Pred1537	chr1	+	43312279	43318144	43312279,43314961,43316620	43312328,43315084,43318144	0.66715	3.4998	coding
Pred1539	chr1	+	43424774	43448990	43424774,43448795	43424847,43448990	0.37042	-0.282398	noncoding
Pred1540	chr1	-	43391045	43424847	43391045,43393275,43394602,43394880,43395263,43395543,43396296,43396716,43408896,43424304	43392912,43393479,43394704,43394985,43395451,43395706,43396537,43396877,43408992,43424847	38.70750	11.9093	coding
Pred1541	chr1	-	43391045	43424847	43391045,43393275,43394602,43394880,43395263,43395543,43396296,43396716,43424304	43392912,43393479,43394704,43394985,43395451,43395706,43396537,43396877,43424847	0.52954	10.9614	coding
Pred1543	chr1	-	43629845	43736607	43629845,43630313,43677120,43736576	43630164,43630476,43677168,43736607	10.33240	0.149562	coding
Pred1544	chr1	-	43637279	43637416	43637279	43637416	3.74590	-1.46575	noncoding
Pred1546	chr1	-	43629845	43736607	43629845,43630313,43632496,43632830,43634609,43636426,43637149,43637556,43637723,43677120,43736576	43630164,43630476,43632590,43632906,43634699,43636550,43637322,43637640,43637812,43677168,43736607	19.79930	4.41662	coding
Pred1547	chr1	-	43629845	43736607	43629845,43630313,43632496,43632830,43677120,43736576	43630164,43630476,43632590,43632906,43677168,43736607	15.28940	1.84575	coding
Pred1548	chr1	-	43629845	43736607	43629845,43630313,43632496,43677120,43736576	43630164,43630476,43632590,43677168,43736607	3.78551	0.961538	coding
Pred1549	chr1	-	43629845	43736607	43629845,43630313,43632496,43632830,43634609,43636426,43637149,43637556,43677120,43736576	43630164,43630476,43632590,43632906,43634699,43636550,43637322,43637640,43677168,43736607	1.50275	4.23338	coding
Pred1553	chr1	+	43772812	43788778	43772812,43773102,43773466,43774656,43775058,43777341,43777664,43777975,43778805,43779448,43782869,43783234,43783552,43784905,43785129,43786939,43787066,43787286,43788321	43772944,43773243,43773595,43774802,43775203,43777500,43777802,43778272,43779096,43779639,43783080,43783345,43783743,43785019,43785200,43786980,43787163,43787386,43788778	5.16772	10.7921	coding
Pred1554	chr1	+	43770604	43779817	43770604,43770903,43772510,43772812,43773102,43773466,43774656,43775058,43777341,43777664,43777975,43778805,43779448	43770836,43771014,43772666,43772944,43773243,43773595,43774802,43775203,43777500,43777802,43778272,43779096,43779817	0.71681	5.1478	coding
Pred1555	chr1	+	43766663	43779133	43766663,43770521,43770903,43772510,43772812,43773102,43773466,43774656,43775058,43777341,43777664,43777975,43778805	43766800,43770836,43771014,43772666,43772944,43773243,43773595,43774802,43775203,43777500,43777802,43778272,43779133	1.72972	5.01167	coding
Pred1556	chr1	+	43766663	43772781	43766663,43770521,43770903,43772510	43766800,43770836,43771014,43772781	0.81194	4.47361	coding
Pred1557	chr1	-	43829072	43833361	43829072,43829994,43830408,43830598,43830856,43833156	43829808,43830318,43830465,43830679,43831294,43833361	9.09217	3.27918	coding
Pred1559	chr1	-	43829072	43833361	43829072,43829994,43833156	43829808,43830131,43833361	0.31267	1.31854	coding
Pred1560	chr1	-	43829072	43833699	43829072,43830598,43830856,43831234,43833585	43829808,43830679,43831047,43831294,43833699	25.06130	2.63795	coding
Pred1562	chr1	-	43829072	43833699	43829072,43829994,43830212,43830408,43831234,43833585	43829808,43830131,43830318,43830465,43831294,43833699	19.39820	2.7543	coding
Pred1563	chr1	-	43850397	43855483	43850397,43851648,43852259,43852528,43853173,43853980,43855429	43850777,43851897,43852341,43852669,43853318,43854099,43855483	5.22884	6.52082	coding
Pred1564	chr1	-	43849587	43855483	43849587,43851648,43852259,43852528,43853173,43853980,43855429	43850777,43851897,43852341,43852669,43853318,43854099,43855483	4.47477	6.02253	coding
Pred1566	chr1	-	43849587	43855483	43849587,43850716,43851648,43852259,43852528,43853173,43853980,43855429	43850223,43850777,43851897,43852341,43852669,43853300,43854099,43855483	1.45903	6.4066	coding
Pred1567	chr1	-	43850397	43855483	43850397,43851648,43852259,43852528,43853173,43853980,43855429	43850777,43851897,43852341,43852669,43853300,43854099,43855483	0.20228	6.10228	coding
Pred1569	chr1	+	43855555	43872564	43855555,43868847,43869271,43870050,43871953	43855666,43868973,43869445,43870221,43872564	1.12011	4.75792	coding
Pred1570	chr1	+	43855555	43878462	43855555,43868847,43869271,43870050,43877661	43855666,43868973,43869445,43870221,43878462	0.37437	2.80108	coding
Pred1571	chr1	-	43916830	43919176	43916830,43917098,43917318,43917468,43917605,43917875	43916982,43917215,43917388,43917518,43917684,43919176	10.30850	2.15587	coding
Pred1574	chr1	-	43916830	43919918	43916830,43917875,43919056,43919265	43916982,43917990,43919168,43919918	10.95520	1.88443	coding
Pred1575	chr1	+	43910922	43918304	43910922,43911849,43912012,43912625,43913215,43913519,43913749,43914282,43915773,43916007	43911655,43911930,43912087,43912839,43913369,43913642,43914155,43914399,43915842,43918304	7.94583	10.298	coding
Pred1578	chr1	+	43996546	44045732	43996546,44003868,44010701,44019162,44044480	43996761,44003948,44010837,44019308,44045732	0.27526	2.41532	coding
Pred1581	chr1	+	44063744	44089342	44063744,44069086,44070573,44070860,44071199,44071910,44072484,44075053,44078438,44079288,44083115,44083406,44084300,44084718,44084958,44085350,44085765,44086124,44086508,44086767,44087605	44064584,44069204,44070671,44071114,44071293,44072129,44072639,44075169,44078471,44079386,44083239,44083582,44084420,44084873,44085244,44085529,44085892,44086250,44086663,44086903,44089342	8.59996	12.9698	coding
Pred1582	chr1	+	44063744	44089342	44063744,44069086,44069281,44070573,44070860,44071199,44071910,44072484,44075053,44078438,44079288,44083115,44083406,44084300,44084718,44084958,44085350,44085765,44086124,44086508,44086767,44087605	44064584,44069204,44069860,44070671,44071114,44071293,44072129,44072639,44075169,44078471,44079386,44083239,44083582,44084420,44084873,44085244,44085529,44085892,44086250,44086663,44086903,44089342	4.78481	15.5635	coding
Pred1586	chr1	+	43996546	44089342	43996546,44003868,44010701,44019162,44019470,44035260,44071199,44071910,44072484,44075053,44079288,44083115,44083406,44084300,44084718,44084958,44085350,44085765,44086124,44086508,44086767,44087605	43996761,44003948,44010837,44019308,44019612,44035449,44071293,44072129,44072639,44075169,44079386,44083239,44083582,44084420,44084873,44085244,44085529,44085892,44086250,44086663,44086903,44089342	4.52195	13.0243	coding
Pred1588	chr1	+	43996546	44089342	43996546,44003868,44010701,44019162,44019470,44035260,44041580,44044480,44054401,44079288,44083115,44083406,44084300,44084718,44084958,44085350,44085765,44086124,44086508,44086767,44087605	43996761,44003948,44010837,44019308,44019612,44035449,44041598,44044591,44054671,44079386,44083239,44083582,44084420,44084873,44085244,44085529,44085892,44086250,44086663,44086903,44089342	3.74162	12.0853	coding
Pred1593	chr1	+	44056642	44089342	44056642,44057482,44058127,44063418,44064390,44067741,44069086,44069281,44085350,44085765,44086124,44086508,44086767,44087605	44057224,44057619,44058272,44063724,44064584,44067768,44069204,44069860,44085529,44085892,44086250,44086663,44086903,44089342	6.28989	10.7127	coding
Pred1594	chr1	+	43996546	44089342	43996546,44003868,44010701,44019162,44019470,44084718,44085350,44085765,44086124,44086508,44086767,44087605	43996761,44003948,44010837,44019308,44019612,44085244,44085529,44085892,44086250,44086663,44086903,44089342	1.40999	7.57378	coding
Pred1596	chr1	+	43996546	44089342	43996546,44003868,44010701,44019162,44019470,44035260,44044480,44054401,44056642,44057482,44058127,44064390,44067741,44069086,44069281,44085350,44085765,44086508,44086767,44087605	43996761,44003948,44010837,44019308,44019612,44035449,44044591,44054671,44057224,44057619,44058272,44064584,44067768,44069204,44069860,44085529,44085892,44086663,44086903,44089342	3.70348	13.413	coding
Pred1597	chr1	+	43996546	44089342	43996546,44003868,44010701,44019162,44019470,44035260,44044480,44054401,44056642,44083115,44083406,44084300,44084718,44084958,44085350,44085765,44086508,44086767,44087605	43996761,44003948,44010837,44019308,44019612,44035449,44044591,44054671,44057224,44083239,44083582,44084420,44084873,44085244,44085529,44085892,44086663,44086903,44089342	3.90315	12.2092	coding
Pred1598	chr1	+	44115796	44171188	44115796,44118807,44169360,44169690,44169900	44115923,44118984,44169407,44169783,44171188	2.24886	1.64844	coding
Pred1599	chr1	+	44115796	44171188	44115796,44118807,44121261,44125968,44128564,44131366,44132122,44132624,44133442,44134770,44137175,44149354,44154584,44156515,44157166,44157926,44159664,44160379,44163513,44169287,44169690,44169900	44115923,44118984,44121437,44126083,44128758,44131416,44132226,44132762,44133690,44134970,44137546,44149475,44154766,44156720,44157243,44157982,44159773,44160565,44163684,44169407,44169783,44171188	8.07855	16.6365	coding
Pred1600	chr1	+	44115796	44171188	44115796,44118807,44121261,44125968,44128564,44131366,44157926,44159664,44160379,44163513,44169287,44169690,44169900	44115923,44118984,44121437,44126083,44128758,44131416,44157982,44159773,44160565,44163684,44169407,44169783,44171188	0.17414	9.6975	coding
Pred1601	chr1	+	44115796	44171188	44115796,44118807,44121261,44125968,44128564,44131366,44132122,44132624,44160379,44163513,44169287,44169690,44169900	44115923,44118984,44121437,44126083,44128758,44131416,44132226,44132762,44160565,44163684,44169318,44169783,44171188	0.36172	10.6043	coding
Pred1603	chr1	+	44173217	44396830	44173217,44201903,44257772,44280562,44303890,44360054,44363906,44364839,44365212,44386075,44386453,44395803	44173364,44202051,44257820,44280605,44303983,44360149,44363970,44364935,44365399,44386222,44386600,44396830	13.11630	5.79306	coding
Pred1604	chr1	+	44173217	44396830	44173217,44201903,44257772,44280562,44303890,44360054,44363906,44364839,44386453,44395803	44173364,44202051,44257820,44280605,44303983,44360149,44363970,44364961,44386600,44396830	0.93113	4.84794	coding
Pred1605	chr1	+	44201903	44396830	44201903,44257772,44303890,44360054,44363906,44364839,44365212,44395803	44202051,44257820,44303983,44360149,44363970,44364935,44365399,44396830	2.26600	4.86344	coding
Pred1606	chr1	+	44173217	44396830	44173217,44201903,44257772,44386165,44386453,44395803	44173364,44202051,44257820,44386222,44386600,44396830	2.04431	2.90011	coding
Pred1607	chr1	+	44201903	44396830	44201903,44257772,44280562,44303890,44360054,44386453,44395803	44202051,44257820,44280605,44303983,44360149,44386600,44396830	2.25966	4.42691	coding
Pred1608	chr1	+	44201903	44396830	44201903,44257772,44280562,44303890,44360054,44395803	44202051,44257820,44280605,44303983,44360149,44396830	0.25628	3.63676	coding
Pred1610	chr1	+	44431610	44433693	44431610,44432395,44432601,44432986	44432313,44432454,44432691,44433693	6.96889	4.14738	coding
Pred1611	chr1	+	44412477	44433693	44412477,44415088,44421991,44423073,44423648,44423913,44424132,44424417,44425920,44426547,44426837,44432246,44432395,44432601,44432986,44433257	44413356,44415825,44422373,44423221,44423830,44423940,44424267,44424561,44426001,44426685,44426934,44432313,44432454,44432691,44433168,44433693	7.12189	13.3538	coding
Pred1613	chr1	+	44412477	44433693	44412477,44415088,44421991,44422231,44422866,44423648,44423913,44424417,44426547,44429940,44432246,44432395,44432601,44432986,44433257	44413356,44415825,44422132,44422648,44423221,44423830,44424267,44426001,44426934,44429993,44432313,44432454,44432691,44433168,44433693	3.65463	11.9934	coding
Pred1615	chr1	+	44412477	44433693	44412477,44415088,44421991,44422866,44423648,44424132,44424417,44425920,44426547,44426837,44429940,44432246,44432601,44432986,44433257	44413356,44415825,44422648,44423221,44423940,44424267,44424561,44426001,44426685,44426934,44429993,44432454,44432691,44433168,44433693	2.48896	14.3545	coding
Pred1616	chr1	+	44412477	44433693	44412477,44415088,44421991,44422481,44422866,44423073,44423648,44423913,44424132,44424417,44425920,44426547,44426837,44429940,44432246,44432601,44432986,44433257	44413356,44415825,44422373,44422648,44422987,44423221,44423830,44423940,44424267,44424561,44426001,44426685,44426934,44429993,44432454,44432691,44433168,44433693	18.52170	14.1814	coding
Pred1617	chr1	+	44435681	44439044	44435681,44436267,44436637,44437058,44437829,44438086	44435994,44436380,44436861,44437742,44438006,44439044	4.95085	4.82622	coding
Pred1618	chr1	+	44435681	44439044	44435681,44436267,44436637,44437058,44437829,44438086	44435942,44436380,44436861,44437742,44438006,44439044	1.71717	3.98972	coding
Pred1619	chr1	+	44440601	44443966	44440601,44441471,44442444,44442697,44443652	44440779,44442051,44442496,44442888,44443966	2.72152	2.73133	coding
Pred1620	chr1	+	44440642	44443966	44440642,44442261,44442697,44443652	44442051,44442496,44442888,44443966	3.85669	3.07123	coding
Pred1621	chr1	+	44440642	44443966	44440642,44441471,44441761,44441973,44442261,44442697,44443652	44440779,44441520,44441845,44442051,44442496,44442888,44443966	82.79140	3.32301	coding
Pred1622	chr1	+	44440601	44443966	44440601,44441761,44442261,44442697,44443652	44440779,44442051,44442496,44442888,44443966	1.07797	3.20544	coding
Pred1623	chr1	+	44440601	44443966	44440601,44441471,44442697,44443652	44440779,44442051,44442888,44443966	0.27659	2.09234	coding
Pred1624	chr1	+	44440601	44443966	44440601,44441471,44443652	44440779,44442051,44443966	1.52095	1.03133	coding
Pred1625	chr1	+	44440601	44443966	44440601,44441973,44442697,44443652	44440779,44442496,44442888,44443966	7.56256	2.27188	coding
Pred1626	chr1	+	44440601	44443966	44440601,44441973,44442261,44442697	44440779,44442051,44442496,44443966	5.27459	2.89674	coding
Pred1627	chr1	+	44440601	44443966	44440601,44441973,44442261,44442444,44443652	44440779,44442051,44442331,44442888,44443966	20.36100	2.23173	coding
Pred1628	chr1	+	44444865	44456839	44444865,44446780,44447360,44450536,44450949,44451188,44455969	44445183,44447145,44447596,44450727,44451072,44451293,44456839	19.22770	5.55997	coding
Pred1629	chr1	+	44445658	44456839	44445658,44447404,44450536,44450949,44455969	44445718,44447596,44450727,44451293,44456839	2.46583	4.01542	coding
Pred1631	chr1	+	44446182	44456839	44446182,44446780,44447360,44450536,44450949,44455969	44446286,44447145,44447596,44450727,44451293,44456839	5.71471	5.24573	coding
Pred1632	chr1	-	44462155	44482997	44462155,44463526,44466438,44466627,44466835,44467061,44467984,44468183,44468524,44474024,44475636,44476397,44482718	44463411,44463697,44466539,44466727,44466970,44467299,44468088,44468318,44468657,44474295,44475768,44476554,44482997	9.43350	14.5546	coding
Pred1633	chr1	-	44462155	44497134	44462155,44466438,44466627,44466835,44467061,44467984,44468183,44468524,44474024,44475636,44476397,44489919,44496977	44463697,44466539,44466727,44466970,44467299,44468088,44468318,44468657,44474295,44475768,44476554,44490034,44497134	3.96511	14.1805	coding
Pred1634	chr1	+	44457473	44462196	44457473,44457883,44458194,44459558,44460779,44461272,44461449,44461609	44457676,44458059,44458311,44459636,44460834,44461342,44461528,44462196	3.96396	6.68801	coding
Pred1635	chr1	-	44466438	44497134	44466438,44467984,44468183,44468524,44474024,44475636,44476397,44489919,44496977	44466539,44468088,44468318,44468657,44474295,44475768,44476554,44490034,44497134	0.23350	8.59462	coding
Pred1636	chr1	+	44457518	44462196	44457518,44459558,44460779,44461272,44461449,44461609	44457664,44459636,44460834,44461342,44461528,44462196	0.98500	4.38536	coding
Pred1637	chr1	+	44457518	44462196	44457518,44458194,44459558,44460779,44461272,44461449,44461609	44457676,44458311,44459636,44460834,44461342,44461528,44462196	2.52858	5.62787	coding
Pred1638	chr1	+	44457473	44462196	44457473,44457883,44459561,44461272,44461449,44461609	44457676,44458059,44459636,44461342,44461528,44462196	1.31948	4.34951	coding
Pred1639	chr1	+	44679124	44684427	44679124,44679420,44680021,44680374,44683982,44684259	44679199,44679530,44680113,44680570,44684141,44684427	1.85730	3.52833	coding
Pred1640	chr1	+	44679124	44686351	44679124,44680021,44680374,44683982,44684259,44684727,44685077,44685477,44685688,44686230	44679530,44680113,44680570,44684141,44684427,44684913,44685149,44685550,44685981,44686351	11.11220	7.94421	coding
Pred1641	chr1	+	44679124	44686351	44679124,44679380,44684012,44684259,44684727,44685077,44685477,44685688,44686230	44679199,44679530,44684141,44684427,44684913,44685149,44685550,44685981,44686351	12.28400	7.17934	coding
Pred1642	chr1	+	44679124	44686351	44679124,44684012,44684259,44684727,44685077,44685477,44685688,44686230	44679199,44684141,44684427,44684913,44685149,44685550,44685981,44686351	2.31993	5.95873	coding
Pred1643	chr1	+	44679124	44686351	44679124,44679420,44680021,44680374,44683982,44684259,44685077,44685477,44685688,44686230	44679199,44679530,44680113,44680570,44684141,44684427,44685149,44685550,44685981,44686351	4.75331	6.1778	coding
Pred1644	chr1	-	44686742	44818597	44686742,44750506,44773981,44778840,44785299,44804716,44818521	44687312,44750579,44774073,44778900,44785416,44804994,44818597	30.34920	2.99041	coding
Pred1645	chr1	-	44686742	44820939	44686742,44713610,44750506,44773981,44778840,44785299,44818521,44820563	44687312,44713710,44750579,44774073,44778900,44785416,44818597,44820939	6.36933	2.53939	coding
Pred1647	chr1	-	44686742	44818597	44686742,44750506,44773981,44804716,44818521	44687312,44750579,44774073,44804994,44818597	0.72904	3.69622	coding
Pred1648	chr1	-	44686742	44820939	44686742,44713610,44750506,44773981,44778840,44785299,44820563	44687312,44713710,44750579,44774073,44778900,44785416,44820939	17.25920	2.69838	coding
Pred1649	chr1	+	45097651	45117395	45097651,45100938,45101701,45110369,45110666,45110892,45111081,45115332,45115554,45116375	45097880,45101338,45101834,45110466,45110753,45110948,45111160,45115441,45115629,45117395	41.19640	5.17871	coding
Pred1651	chr1	+	45097651	45117395	45097651,45098014,45101216,45116375	45097884,45098057,45101260,45117395	14.43370	0.18119	coding
Pred1653	chr1	+	45097651	45117395	45097651,45100938,45101701,45110369,45110666,45111078,45115332,45115554	45097880,45101260,45101834,45110466,45110948,45111160,45115441,45117395	9.26688	4.7398	coding
Pred1654	chr1	+	45097651	45117395	45097651,45111081,45115332,45115554,45116375	45098057,45111160,45115441,45115629,45117395	4.23123	2.41895	coding
Pred1655	chr1	+	45097651	45117395	45097651,45100938,45116375	45097880,45101834,45117395	0.38446	1.56535	coding
Pred1656	chr1	+	45097651	45117395	45097651,45100938,45101701,45110666,45110892,45111081,45115332,45115554,45116375	45097880,45101260,45101834,45110753,45110948,45111160,45115441,45115629,45117395	4.18416	4.17256	coding
Pred1657	chr1	+	45097651	45117395	45097651,45100938,45101701,45110369,45110666,45110892,45116375	45097880,45101260,45101834,45110466,45110753,45110948,45117395	2.34564	3.31697	coding
Pred1658	chr1	-	45119908	45125967	45119908,45125845	45120791,45125967	7.20870	3.61946	coding
Pred1659	chr1	+	45241245	45244411	45241245,45241705,45242346,45243285,45244247	45241272,45241812,45242446,45243461,45244411	221.97600	4.46652	coding
Pred1660	chr1	+	45241245	45244411	45241245,45242346,45243285,45243671,45244247	45241812,45242446,45243461,45243801,45244411	81.04280	4.50605	coding
Pred1661	chr1	+	45241245	45244411	45241245,45243285,45243671,45244247	45241610,45243461,45244129,45244411	0.50415	3.18529	coding
Pred1662	chr1	+	45241245	45244411	45241245,45242163,45243285,45243671,45244247	45241610,45242446,45243461,45244129,45244411	1.84380	4.04369	coding
Pred1665	chr1	+	45244061	45244129	45244061	45244129	0.14962	-1.0137	noncoding
Pred1666	chr1	+	45243513	45243582	45243513	45243582	1.21303	-0.879928	noncoding
Pred1668	chr1	+	45274153	45279801	45274153,45278129,45279309	45274578,45278194,45279801	12.72780	1.50232	coding
Pred1670	chr1	-	45316449	45452282	45316449,45323375,45340349,45341289,45345489,45347283,45363026,45392299,45407177,45443986,45446692,45452164	45316675,45323479,45340498,45341367,45345680,45347411,45363116,45392411,45407337,45444132,45446849,45452282	8.42289	6.26854	coding
Pred1672	chr1	-	45468220	45474223	45468220,45469340,45469526,45469731,45469919,45470271,45471465,45471668,45472363,45472622,45472890,45473084,45473911,45474207	45469248,45469412,45469608,45469806,45470049,45470478,45471555,45471788,45472467,45472687,45472943,45473267,45473993,45474223	5.19322	5.45492	coding
Pred1673	chr1	-	45468220	45477027	45468220,45469340,45469526,45469731,45469919,45470271,45471465,45471668,45472363,45472622,45472890,45473084,45473911,45474207,45474815,45475040,45475239,45475657,45475872,45476217,45476560	45469248,45469412,45469608,45469806,45470049,45470478,45471555,45471788,45472467,45472687,45472943,45473267,45473993,45474373,45474898,45475154,45475355,45475793,45475965,45476378,45477027	8.77057	8.76188	coding
Pred1674	chr1	-	45468220	45471260	45468220,45469340,45469526,45469731,45469919,45470271	45469248,45469412,45469608,45469806,45470049,45471260	1.04147	2.3653	coding
Pred1675	chr1	-	45468220	45477027	45468220,45469340,45469526,45469731,45469919,45470271,45471465,45471668,45472622,45472890,45473084,45473911,45474207,45474815,45475040,45475239,45476217,45476560	45469248,45469412,45469608,45469806,45470049,45470478,45471555,45471788,45472687,45472943,45473267,45473993,45474373,45474898,45475154,45475286,45476378,45477027	0.43876	7.21256	coding
Pred1677	chr1	+	45477829	45481341	45477829,45478578,45478807,45478963,45479265,45479580,45480110,45480407,45480611,45481008	45477957,45478691,45478887,45479026,45479463,45479742,45480248,45480508,45480678,45481341	30.35130	7.90479	coding
Pred1678	chr1	+	45477829	45481341	45477829,45478528,45478807,45478963,45480110,45481008	45477957,45478691,45478887,45479026,45480678,45481341	3.31148	2.92376	coding
Pred1680	chr1	+	45477829	45481341	45477829,45478578,45478807,45480110,45481008	45477957,45478691,45479026,45480678,45481341	3.39036	2.56843	coding
Pred1681	chr1	+	45477829	45481341	45477829,45478578,45478963,45480110,45481008	45477957,45478691,45479026,45480678,45481341	0.38456	2.19319	coding
Pred1683	chr1	+	45478480	45480508	45478480,45479265,45479580,45480407	45478691,45479463,45479662,45480508	5.68109	2.58116	coding
Pred1685	chr1	+	45478480	45480508	45478480,45478807,45479265,45480407	45478691,45478887,45479742,45480508	2.76461	2.81417	coding
Pred1687	chr1	+	45769581	45771290	45769581	45771290	0.60837	1.79928	coding
Pred1688	chr1	+	45792544	45794344	45792544	45794344	1.86330	3.5746	coding
Pred1689	chr1	-	45794914	45805787	45794914,45796187,45796853,45805647	45795109,45796229,45797006,45805787	0.28471	2.05341	coding
Pred1690	chr1	-	45794914	45806142	45794914,45796187,45796853,45797091,45798956,45799084,45805647	45795109,45796229,45797006,45797228,45798996,45799233,45806142	0.78019	3.59072	coding
Pred1691	chr1	-	45794914	45806142	45794914,45796187,45796853,45797091,45798956,45799084,45800062,45805890	45795109,45796229,45797006,45797228,45798996,45799169,45800183,45806142	2.58762	3.53318	coding
Pred1692	chr1	-	45794914	45806142	45794914,45796187,45796853,45797091,45797332,45797694,45797837,45798062,45798245,45798589,45798768,45800062,45805647	45795109,45796229,45797006,45797228,45797521,45797758,45797982,45798160,45798506,45798631,45799233,45800183,45806142	3.56024	5.67871	coding
Pred1693	chr1	-	45794914	45800183	45794914,45796187,45796853,45797091,45797332,45797837,45798062,45798434,45798956,45800062	45795109,45796229,45797006,45797228,45797758,45797982,45798359,45798842,45799169,45800183	2.76198	4.65518	coding
Pred1694	chr1	-	45794914	45800183	45794914,45796187,45796853,45797091,45797332,45797694,45797837,45798062,45798245,45798589,45798956,45800062	45795109,45796229,45797006,45797228,45797521,45797758,45797982,45798160,45798359,45798842,45799169,45800183	0.90211	5.41032	coding
Pred1695	chr1	-	45976707	45987609	45976707,45980178,45980544,45987500	45977086,45980309,45980667,45987609	62.89170	2.77386	coding
Pred1696	chr1	-	45976707	45987609	45976707,45980178,45987306	45977086,45980309,45987609	0.45797	1.31679	coding
Pred1698	chr1	-	45976707	45987609	45976707,45984609,45987500	45977086,45984726,45987609	34.86790	1.03209	coding
Pred1699	chr1	-	45976707	45984747	45976707,45980178,45981325,45984609	45977086,45980309,45981479,45984747	48.71230	4.5284	coding
Pred1700	chr1	-	45976707	45987609	45976707,45980178,45981325,45987280	45977086,45980667,45981479,45987609	11.79030	3.59457	coding
Pred1701	chr1	+	46016497	46035720	46016497,46032540,46033653,46034598,46034814,46035562	46016827,46032692,46033849,46034671,46034901,46035720	2.96350	2.96202	coding
Pred1702	chr1	+	46016497	46035720	46016497,46032540,46033653,46034156,46034598,46034814,46035562	46016827,46032692,46033849,46034356,46034671,46034901,46035720	10.68420	4.41688	coding
Pred1703	chr1	+	46016497	46035720	46016497,46018107,46027460,46032240,46032540,46033653,46035562	46016827,46018235,46027550,46032360,46032692,46033849,46035720	9.43460	4.28682	coding
Pred1705	chr1	+	46016497	46035720	46016497,46027460,46032240,46033653,46035562	46016827,46027550,46032360,46033849,46035720	6.32018	1.94053	coding
Pred1712	chr1	+	46016497	46035720	46016497,46032540,46033220,46034598,46034814,46035562	46016827,46032692,46033753,46034671,46034901,46035720	1.67634	1.21169	coding
Pred1714	chr1	+	46049716	46084567	46049716,46056894,46067926,46077134,46079767,46079964,46080684,46080976,46082008,46082297,46083134,46083732	46049877,46056942,46068037,46078920,46079853,46080038,46080873,46081143,46082065,46082375,46083263,46084567	3.96228	4.24774	coding
Pred1715	chr1	+	46049716	46078920	46049716,46056894,46067926,46070607,46072153,46078840	46049877,46056942,46068037,46070688,46072263,46078920	0.84366	3.94778	coding
Pred1716	chr1	+	46049716	46084567	46049716,46056894,46067926,46070607,46072153,46072992,46078840,46079767,46079964,46080684,46080976,46082008,46082297,46083134,46083732	46049877,46056942,46068037,46070688,46072263,46074009,46078920,46079853,46080038,46080873,46081143,46082065,46082375,46083263,46084567	2.52919	15.7747	coding
Pred1719	chr1	+	46049716	46084567	46049716,46056894,46067926,46070607,46072153,46072992,46079767,46079964,46080684,46080976,46082008,46082297,46083134,46083732	46049877,46056942,46068037,46070688,46072263,46074009,46079853,46080038,46080873,46081143,46082065,46082375,46083263,46084567	1.67599	15.6373	coding
Pred1720	chr1	+	46049716	46084567	46049716,46056894,46067926,46070607,46072153,46072992,46079964,46080684,46080976,46082008,46082297,46083134,46083732	46049877,46056942,46068037,46070688,46072263,46074009,46080038,46080873,46081143,46082065,46082375,46083263,46084567	1.50818	15.1131	coding
Pred1722	chr1	+	46049716	46084567	46049716,46056894,46067926,46070607,46079767,46079964,46080684,46080976,46082297,46083134,46083732	46049877,46056942,46068037,46070688,46079853,46080038,46080873,46081143,46082375,46083263,46084567	3.59478	8.46653	coding
Pred1723	chr1	-	46092977	46152302	46092977,46095247,46096153,46099160,46099767,46105881,46108098,46120214,46120861,46124699,46125855,46151247,46152083	46094080,46095350,46096278,46099319,46099908,46106075,46108171,46120501,46120991,46124814,46126897,46151292,46152302	9.03186	7.58742	coding
Pred1724	chr1	-	46092977	46101396	46092977,46095247,46096153,46099160,46099767	46094080,46095350,46096278,46099319,46101396	0.31534	3.62774	coding
Pred1726	chr1	-	46092977	46152302	46092977,46095247,46096153,46099160,46099767,46105881,46120214,46120861,46124699,46125855,46152083	46094080,46095350,46096278,46099319,46099908,46106075,46120501,46120991,46124814,46126897,46152302	0.61745	6.74626	coding
Pred1727	chr1	-	46111451	46112357	46111451	46112357	0.68168	1.41794	coding
Pred1728	chr1	+	46153846	46160108	46153846,46156645,46158875	46153947,46156782,46160108	3.69402	4.36203	coding
Pred1730	chr1	+	46471912	46501793	46471912,46473967,46476401,46485267,46487621,46488581,46488904,46489443,46491348,46493402,46494439,46495137,46495502,46495800,46497998,46498267,46499473,46499744,46500498	46472067,46474043,46476611,46485369,46487754,46488643,46488990,46489652,46491487,46493535,46494605,46495239,46495625,46495910,46498076,46498390,46499610,46499938,46501793	2.36017	16.6361	coding
Pred1732	chr1	+	46471912	46501793	46471912,46473967,46476401,46485267,46487621,46488581,46488904,46489443,46491348,46493402,46494439,46495137,46495502,46495800,46496278,46496678,46497062,46497849,46498267,46499473,46499747,46500209	46472067,46474043,46476611,46485369,46487754,46488643,46488990,46489652,46491487,46493535,46494605,46495239,46495625,46495910,46496433,46496962,46497257,46498076,46498390,46499610,46499938,46501793	12.72150	17.564	coding
Pred1733	chr1	-	46505812	46598467	46505812,46511589,46512222,46521466,46527600,46531725,46532582,46543186,46546313,46597518,46598455	46509543,46511760,46512297,46521643,46527743,46531851,46532763,46543285,46546422,46597628,46598467	11.84740	9.16359	coding
Pred1734	chr1	-	46505812	46598708	46505812,46511589,46512222,46521466,46527600,46531725,46532582,46543186,46546313,46597518,46598455	46509543,46511760,46512297,46521643,46527743,46531851,46532763,46543285,46546422,46597628,46598708	0.86158	9.16388	coding
Pred1736	chr1	-	46655788	46659597	46655788,46656391,46657769,46657979,46658571,46658845,46658976,46659235,46659526	46656189,46656456,46657895,46658262,46658630,46658887,46659060,46659311,46659597	15.73570	4.53274	coding
Pred1737	chr1	-	46654353	46685977	46654353,46655129,46655525,46656144,46657769,46657979,46658571,46658845,46658976,46685376	46655029,46655239,46655661,46656456,46657895,46658262,46658630,46658887,46659060,46685977	5.74669	5.50629	coding
Pred1738	chr1	-	46655788	46659597	46655788,46656391,46657769,46657979,46658571,46658845,46658976	46656189,46656456,46657895,46658262,46658630,46658887,46659597	3.17207	4.54395	coding
Pred1739	chr1	+	46669005	46686927	46669005,46685370	46669296,46686927	3.86729	3.08557	coding
Pred1740	chr1	-	46654353	46664121	46654353,46655129,46655525,46656144,46657769,46657979,46658571,46658845,46663373,46664007	46655029,46655239,46655661,46656456,46657895,46658262,46658630,46659060,46663543,46664121	1.23885	5.58272	coding
Pred1741	chr1	-	46654353	46664121	46654353,46661482,46662402,46662641,46663373,46664007	46654652,46661596,46662521,46662756,46663543,46664121	1.99627	4.09639	coding
Pred1742	chr1	-	46654353	46664121	46654353,46655129,46655525,46661683,46662402,46662641,46663373,46664007	46655029,46655239,46655661,46661749,46662521,46662756,46663543,46664121	11.46450	5.16228	coding
Pred1743	chr1	-	46654353	46664121	46654353,46658189,46658571,46659526,46659945,46660224,46660515,46661482,46661683,46662402,46664007	46654652,46658262,46658887,46659597,46660073,46660323,46660633,46661596,46661749,46662521,46664121	15.70810	6.77784	coding
Pred1746	chr1	-	46654353	46664121	46654353,46655788,46656391,46657769,46657979,46659945,46660224,46660515,46661482,46662402,46664007	46655029,46656189,46656456,46657895,46658237,46660073,46660323,46660633,46661596,46662521,46664121	0.15889	5.65164	coding
Pred1747	chr1	-	46744679	46769038	46744679,46744853,46745163,46745863,46746067,46746796,46751033,46763234,46763955,46768795	46744756,46744929,46745286,46745962,46746232,46747057,46752171,46763305,46764042,46769038	17.98250	13.6963	coding
Pred1748	chr1	-	46750676	46769038	46750676,46763234,46763955,46768795	46752171,46763305,46764042,46769038	0.14780	10.5379	coding
Pred1749	chr1	-	46744072	46769038	46744072,46744853,46768795	46744756,46744929,46769038	14.78010	3.57237	coding
Pred1750	chr1	-	46744072	46769038	46744072,46744679,46746796,46751033,46763234,46763955,46768795	46744145,46744756,46747057,46752171,46763305,46764042,46769038	1.26001	13.098	coding
Pred1752	chr1	+	46769379	46782445	46769379,46774772,46775826,46782223	46769492,46774799,46775988,46782445	86.32270	1.69127	coding
Pred1753	chr1	+	46769379	46782445	46769379,46774772,46775568,46775826,46782223	46769492,46774799,46775716,46775988,46782445	19.94480	1.78374	coding
Pred1754	chr1	+	46769379	46782445	46769379,46775826,46782223	46769492,46775988,46782445	12.36980	1.43862	coding
Pred1755	chr1	+	46769379	46782445	46769379,46782223	46769492,46782445	0.61715	0.298318	coding
Pred1756	chr1	+	46769379	46782445	46769379,46774772,46775568,46782223	46769492,46774799,46775988,46782445	5.19880	2.38564	coding
Pred1757	chr1	+	46806389	46830690	46806389,46810472,46812592,46818539,46826375,46827241	46806591,46810816,46812747,46818700,46826500,46830690	2.75163	5.02923	coding
Pred1759	chr1	+	46859938	46879520	46859938,46867762,46870685,46871259,46871709,46878794,46879118	46860215,46867876,46870820,46871466,46871750,46878892,46879520	2.57714	5.08264	coding
Pred1760	chr1	+	46859938	46879520	46859938,46867762,46871259,46871709,46878794,46879118	46860215,46867876,46871466,46871750,46878892,46879520	1.08213	4.15287	coding
Pred1762	chr1	+	46859938	46879520	46859938,46870685,46871043,46878794,46879118	46860215,46870820,46871750,46878892,46879520	3.94806	4.24069	coding
Pred1763	chr1	+	46859938	46879520	46859938,46870685,46871043,46871709,46871915,46874130,46874772,46876485,46877814,46878746,46879118	46860215,46870820,46871466,46871750,46872040,46874256,46876169,46877323,46877923,46878892,46879520	3.73817	4.59766	coding
Pred1764	chr1	+	46859938	46879520	46859938,46870685,46871043,46871709,46871915,46874130,46874772,46876069,46877283,46877814,46878746,46879118	46860215,46870820,46871466,46871750,46872040,46874256,46874870,46876526,46877323,46877923,46878892,46879520	6.94738	7.305	coding
Pred1766	chr1	+	46859938	46879520	46859938,46870685,46871043,46871259,46878794,46879118	46860215,46870820,46871177,46871466,46878892,46879520	1.09377	3.85762	coding
Pred1767	chr1	+	46859938	46879520	46859938,46870685,46871043,46871709,46877814,46878746,46879118	46860215,46870820,46871466,46872040,46877923,46878892,46879520	0.48430	6.30709	coding
Pred1768	chr1	+	46859938	46879520	46859938,46870685,46871043,46871709,46874130,46876485,46877814,46878794,46879118	46860215,46870820,46871466,46872040,46874256,46877323,46877923,46878892,46879520	1.25534	4.7241	coding
Pred1769	chr1	+	46859938	46879520	46859938,46870685,46871043,46871259,46871915,46874130,46876485,46877283,46877814,46878746,46879118	46860215,46870820,46871177,46871466,46872040,46874256,46876526,46877323,46877923,46878892,46879520	12.62780	6.39334	coding
Pred1770	chr1	-	47027154	47069966	47027154,47028320,47030712,47034114,47037734,47040618,47042246,47046201,47048899,47059784,47069856	47027314,47028515,47030808,47034170,47037839,47040692,47042326,47046299,47049001,47059952,47069966	0.38214	5.06975	coding
Pred1771	chr1	-	47027154	47069966	47027154,47028320,47030712,47034114,47069856	47027314,47028515,47030808,47034170,47069966	1.06857	2.92393	coding
Pred1772	chr1	-	47023090	47069966	47023090,47025905,47027149,47028320,47030712,47034114,47037734,47040618,47042246,47046201,47048899,47059784,47069898	47024472,47025949,47027314,47028515,47030808,47034170,47037839,47040692,47042326,47046299,47049001,47059952,47069966	5.10225	5.94213	coding
Pred1773	chr1	-	47023090	47069966	47023090,47027149,47028320,47030712,47042246,47046201,47048899,47059784,47069898	47024472,47027314,47028515,47030808,47042326,47046299,47049001,47059952,47069966	2.63064	3.84886	coding
Pred1774	chr1	-	47027154	47069966	47027154,47028320,47030712,47034114,47037734,47042246,47046201,47048899,47059784,47069898	47027314,47028515,47030808,47034170,47037839,47042326,47046299,47049001,47059952,47069966	0.41087	4.49618	coding
Pred1776	chr1	-	47073387	47082563	47073387,47075673,47078575,47082382	47075356,47075876,47079043,47082563	5.63373	3.57601	coding
Pred1777	chr1	-	47098412	47131044	47098412,47118252,47119488,47123798,47124358,47130927	47101642,47118300,47119539,47123861,47124409,47131044	8.31111	1.98989	coding
Pred1779	chr1	-	47098412	47134099	47098412,47108865,47124358,47130927,47133728	47101642,47108973,47124409,47131036,47134099	0.74259	3.49868	coding
Pred1780	chr1	-	47098412	47134099	47098412,47108865,47110832,47118252,47133728	47101642,47108973,47110928,47118300,47134099	8.47133	2.89022	coding
Pred1781	chr1	-	47140831	47184736	47140831,47148971,47150162,47152455,47154024,47155258,47157498,47162222,47173577,47181966,47183574	47144308,47149097,47150274,47152542,47154216,47155363,47157609,47162321,47173723,47182115,47184736	8.62580	10.0858	coding
Pred1782	chr1	-	47140831	47184736	47140831,47148971,47150162,47162222,47173577,47181966,47183574	47144308,47149097,47150274,47162321,47173723,47182115,47184736	1.31482	6.47488	coding
Pred1783	chr1	-	47140831	47184736	47140831,47148971,47150162,47173577,47181966,47183574	47144308,47149097,47150274,47173723,47182115,47184736	0.87580	7.18966	coding
Pred1785	chr1	+	47799468	47844510	47799468,47834140,47838626,47840580,47840868,47842375	47799788,47834287,47838779,47840657,47840965,47844510	12.31090	3.20757	coding
Pred1789	chr1	+	47881743	47883723	47881743	47883723	0.19636	3.7068	coding
Pred1790	chr1	-	47897807	47900313	47897807	47900313	0.21470	2.67337	coding
Pred1791	chr1	+	47901688	47906362	47901688	47906362	0.13726	5.18257	coding
Pred1792	chr1	-	49193541	49242547	49193541,49201910,49208294,49224571,49227008,49242277	49193715,49202124,49208443,49224956,49227142,49242547	6.40856	11.1545	coding
Pred1794	chr1	+	50574593	50667540	50574593,50610628,50642760,50659436,50661232,50663100,50666480	50574870,50610869,50642864,50659590,50661458,50663139,50667540	8.91851	4.99692	coding
Pred1795	chr1	+	50569581	50667540	50569581,50661232,50663100,50666522	50569672,50661458,50663139,50667540	3.80302	4.43955	coding
Pred1796	chr1	+	50574593	50667540	50574593,50610628,50661232,50666522	50574870,50610869,50661458,50667540	0.24950	3.25106	coding
Pred1797	chr1	+	50575287	50663232	50575287,50610628,50661232,50663100	50575636,50610869,50661458,50663232	3.92074	2.27618	coding
Pred1798	chr1	-	50906934	51425833	50906934,50941135,50956259,50957392,51001040,51005263,51032748,51048289,51049323,51050356,51061792,51121113,51171457,51204534,51210355,51253671,51267302,51323600,51425438	50907195,50941351,50956337,50957473,51001129,51005400,51032903,51048371,51049387,51050483,51061888,51121200,51171563,51204626,51210447,51253877,51267349,51323669,51425833	4.27919	9.77613	coding
Pred1799	chr1	-	50906934	51078170	50906934,50941135,51078002	50907195,50941351,51078170	0.38272	2.34479	coding
Pred1800	chr1	-	50906934	51425936	50906934,50941135,50956259,50957392,51001040,51005263,51032748,51048289,51049323,51050356,51061792,51121113,51267302,51323600,51425438	50907195,50941351,50956337,50957473,51001129,51005400,51032903,51048371,51049387,51050483,51061888,51121200,51267349,51323669,51425936	4.50490	7.7569	coding
Pred1801	chr1	-	50906934	51425525	50906934,50941135,50956259,50957392,51001040,51005263,51032748,51048289,51049323,51050356,51061792,51121113,51171457,51204534,51210355,51253671,51267302,51425438	50907195,50941351,50956337,50957473,51001129,51005400,51032903,51048371,51049387,51050483,51061888,51121200,51171563,51204626,51210447,51253877,51267349,51425525	2.66058	10.3241	coding
Pred1802	chr1	-	50906934	51425936	50906934,50941135,50956259,50957392,51001040,51005263,51032748,51048289,51049323,51050356,51061792,51121113,51171457,51204534,51210355,51253671,51267302,51323600,51425438,51425812	50907195,50941351,50956337,50957473,51001129,51005400,51032903,51048371,51049387,51050483,51061888,51121200,51171563,51204626,51210447,51253877,51267349,51323669,51425525,51425936	0.96061	9.84987	coding
Pred1803	chr1	+	51433607	51440307	51433607,51436029,51439564	51435571,51436169,51440307	2.76377	1.45236	coding
Pred1804	chr1	+	51435641	51440307	51435641,51439564	51436169,51440307	1.21060	1.60853	coding
Pred1805	chr1	+	51701944	51739117	51701944,51735627,51736822	51702551,51735797,51739117	37.60920	2.48114	coding
Pred1806	chr1	-	51819934	51887793	51819934,51826842,51829537,51864703,51866589,51868106,51869090,51871576,51873806,51875206,51887457	51822518,51827027,51829700,51864837,51866625,51868197,51869204,51871780,51874004,51875368,51887793	0.55461	8.86292	coding
Pred1808	chr1	-	51819934	51887793	51819934,51826842,51829537,51831624,51860052,51866589,51868106,51869090,51871576,51873806,51875206,51887457	51822518,51827027,51829700,51831701,51860119,51866625,51868197,51869204,51871780,51874004,51875368,51887793	4.46281	8.58888	coding
Pred1809	chr1	-	51819934	51984995	51819934,51826842,51829537,51831624,51860052,51864703,51866589,51868106,51869090,51871576,51873806,51875206,51984870	51822518,51827027,51829700,51831701,51860119,51864837,51866625,51868197,51869204,51871780,51874004,51875368,51984995	12.11270	9.12175	coding
Pred1812	chr1	-	52257249	52344609	52257249,52257717,52258048,52260143,52260494,52263920,52266227,52269485,52271181,52272465,52274986,52275952,52277665,52279706,52280222,52280364,52281983,52283737,52285471,52287169,52289335,52290958,52293467,52299688,52301802,52305897,52343946	52257333,52257770,52258096,52260282,52260526,52264083,52266355,52269636,52271233,52272585,52275073,52276076,52277770,52279761,52280281,52280485,52282061,52283807,52285545,52287227,52289458,52291054,52293541,52299842,52301884,52306186,52344609	4.18256	11.6038	coding
Pred1813	chr1	-	52254867	52344609	52254867,52256204,52256571,52266227,52269485,52271181,52272465,52274986,52275952,52277665,52279706,52280222,52280364,52281983,52283737,52285471,52287169,52289335,52290958,52293467,52299688,52301802,52305897,52343946	52255329,52256321,52256662,52266355,52269636,52271233,52272585,52275073,52276076,52277770,52279761,52280281,52280485,52282061,52283807,52285545,52287227,52289458,52291054,52293541,52299842,52301884,52306186,52344609	7.85278	13.5671	coding
Pred1815	chr1	-	52254867	52344609	52254867,52344333	52255105,52344609	0.61153	1.01106	coding
Pred1816	chr1	-	52254867	52344609	52254867,52255239,52256204,52257249,52257717,52258048,52279706,52280222,52280364,52281983,52283737,52285471,52287169,52289335,52290958,52293467,52299688,52301802,52305897,52343946	52255105,52255329,52256662,52257333,52257770,52258096,52279761,52280281,52280485,52282061,52283807,52285545,52287227,52289458,52291054,52293541,52299842,52301884,52306186,52344609	0.87048	9.78431	coding
Pred1819	chr1	-	52254867	52344609	52254867,52255239,52256204,52257249,52257717,52258048,52283737,52285471,52287169,52289335,52290958,52293467,52299688,52301802,52305897,52343946	52255105,52255329,52256662,52257333,52257770,52258096,52283807,52285545,52287227,52289458,52291054,52293541,52299842,52301884,52306186,52344609	5.41965	8.02631	coding
Pred1820	chr1	-	52254867	52306186	52254867,52256204,52260143,52260494,52301802,52305897	52255329,52256321,52260282,52260526,52301884,52306186	6.60288	5.64425	coding
Pred1821	chr1	-	52260143	52344420	52260143,52260494,52301802,52305897,52343946	52260282,52260526,52301884,52306186,52344420	2.22991	4.76684	coding
Pred1822	chr1	-	52257249	52344609	52257249,52257717,52258048,52260143,52260494,52263920,52281983,52283737,52285471,52287169,52289335,52290958,52293467,52299688,52301802,52305897,52343946	52257333,52257770,52258096,52260282,52260526,52264083,52282061,52283807,52285545,52287227,52289458,52291054,52293541,52299842,52301884,52306186,52344609	0.25174	8.1614	coding
Pred1823	chr1	-	52257249	52344609	52257249,52257717,52258048,52260143,52260494,52263920,52287169,52289335,52290958,52293467,52299688,52301802,52305897,52343946	52257333,52257770,52258096,52260282,52260526,52264083,52287227,52289458,52291054,52293541,52299842,52301884,52306186,52344609	1.66861	7.68436	coding
Pred1824	chr1	-	52485806	52521047	52485806,52489162,52490181,52492946,52494249,52507208,52520671	52486684,52489246,52490251,52493020,52494302,52507269,52521047	10.58730	2.67738	coding
Pred1825	chr1	-	52497776	52499472	52497776	52499472	3.30833	3.78075	coding
Pred1826	chr1	+	52521856	52554090	52521856,52525506,52530496,52549011,52551783,52552383	52522051,52525573,52530610,52549213,52551843,52554090	2.05662	3.01984	coding
Pred1827	chr1	+	52521856	52554090	52521856,52530496,52549011,52551783,52552383	52522051,52530610,52549213,52551843,52554090	3.27585	2.73939	coding
Pred1828	chr1	+	52608045	52812357	52608045,52682040,52698842,52703159,52803443,52805797,52810439,52811731	52608075,52682146,52698948,52705267,52803606,52805903,52810616,52812357	7.05861	11.9027	coding
Pred1829	chr1	+	52608045	52812357	52608045,52682040,52698842,52703159,52729444,52732326,52734134,52740135,52744163,52747332,52759124,52761566,52769492,52798439,52803443,52810439,52811731	52608075,52682146,52698948,52705267,52729544,52732503,52734304,52740256,52744286,52747488,52759349,52761649,52769597,52798590,52803606,52810616,52812357	3.49243	16.6621	coding
Pred1832	chr1	+	52608045	52812357	52608045,52682040,52698842,52703159,52729444,52734134,52740135,52744163,52747332,52759124,52761566,52769492,52798439,52800359,52803443,52810439,52811731	52608075,52682146,52698948,52705267,52729544,52734304,52740256,52744286,52747488,52759349,52761649,52769597,52798590,52800440,52803606,52810616,52812357	3.09197	16.4234	coding
Pred1833	chr1	+	52870218	52883991	52870218,52871351,52874240,52876786,52878185,52879550,52880292,52880433,52881009,52882319	52870551,52871511,52874362,52876872,52878296,52879663,52880319,52880531,52881058,52883991	5.43282	4.39792	coding
Pred1834	chr1	+	52870218	52883991	52870218,52871351,52874240,52876786,52878185,52879550,52880292,52880433,52881009,52882319	52870551,52871385,52874362,52876872,52878296,52879663,52880319,52880531,52881058,52883991	0.18653	3.19392	coding
Pred1836	chr1	+	53068042	53074722	53068042,53072355,53073933	53068219,53072617,53074722	1.89104	2.69675	coding
Pred1837	chr1	-	53152513	53164038	53152513,53158398,53163892	53153840,53158539,53164038	4.66079	4.91949	coding
Pred1838	chr1	+	53192130	53293011	53192130,53222129,53236691,53245524,53250548,53255674,53261963,53262405,53267490,53267763,53279531,53282203,53287110	53192355,53222295,53237446,53245665,53250725,53255739,53262063,53262456,53267652,53267811,53279584,53282301,53293011	3.30652	7.65252	coding
Pred1839	chr1	+	53262405	53293011	53262405,53267490,53267763,53279207,53279531,53282203,53287110	53262456,53267652,53267811,53279405,53279584,53282301,53293011	2.87325	2.62767	coding
Pred1840	chr1	+	53192130	53282310	53192130,53222129,53236691,53245524,53250548,53255674,53282203	53192355,53222295,53237446,53245665,53250725,53255739,53282310	4.18385	9.17174	coding
Pred1841	chr1	-	53361903	53387375	53361903,53363108,53364845,53370317,53373539,53377237,53377394,53379566,53387224	53362269,53363156,53364896,53370762,53373626,53377325,53377693,53379767,53387375	4.10839	3.53561	coding
Pred1842	chr1	-	53361903	53387375	53361903,53363108,53364845,53370317,53370705,53373539,53377237,53377394,53379566,53387224	53362269,53363156,53364896,53370505,53372283,53373626,53377325,53377693,53379767,53387375	7.69131	2.58756	coding
Pred1844	chr1	-	53361903	53387591	53361903,53363108,53364845,53370317,53377237,53377394,53387224	53362269,53363156,53364896,53370505,53377325,53377462,53387591	2.76486	3.11812	coding
Pred1845	chr1	-	53370705	53387258	53370705,53372190,53377237,53377394,53387154	53370762,53373626,53377325,53377462,53387258	3.85289	1.62355	coding
Pred1846	chr1	-	53361903	53387375	53361903,53363108,53364845,53370317,53377237,53377394,53387154	53362269,53363156,53364896,53370505,53377325,53377693,53387375	0.45628	2.77942	coding
Pred1847	chr1	+	53392947	53461672	53392947,53407467,53413680,53416426,53420411,53427174,53440440,53442354,53443888,53446067,53453700,53458929	53393137,53407525,53413752,53416558,53420476,53427301,53440504,53442441,53444039,53446215,53453808,53461672	0.28838	11.4804	coding
Pred1848	chr1	+	53480561	53517282	53480561,53493640,53504588,53513529,53516280	53480715,53493743,53504718,53513609,53517282	5.51111	3.24301	coding
Pred1850	chr1	+	53392947	53517282	53392947,53407467,53413680,53416426,53420411,53427174,53440440,53442354,53443888,53446067,53453700,53458929,53480561,53493649,53504588,53513529,53516280	53393137,53407525,53413752,53416558,53420476,53427301,53440504,53442441,53444039,53446215,53453808,53461672,53480715,53493743,53504718,53513609,53517282	1.88257	12.3521	coding
Pred1851	chr1	+	53392947	53517282	53392947,53407467,53413680,53416426,53420411,53427174,53440440,53442354,53443888,53446067,53453700,53480561,53513529,53516280	53393137,53407525,53413752,53416558,53420476,53427301,53440504,53442441,53444039,53446215,53453808,53480715,53513609,53517282	5.88211	7.72688	coding
Pred1852	chr1	-	53679773	53684238	53679773,53681662,53682453,53683843,53684085	53680408,53681728,53682531,53683875,53684238	0.29572	2.45101	coding
Pred1853	chr1	-	53679773	53686289	53679773,53681662,53682453,53683843,53684085,53684538,53685932	53680408,53681728,53682531,53683875,53684167,53684595,53686289	11.64940	3.17031	coding
Pred1854	chr1	-	53679773	53686289	53679773,53681662,53682453,53683843,53684085,53685932,53686241	53680408,53681728,53682531,53683875,53684167,53686016,53686289	7.26928	3.33098	coding
Pred1855	chr1	-	53692563	53704207	53692563,53694543,53699213,53701248,53704032	53692816,53694626,53699324,53701307,53704207	7.69907	4.53752	coding
Pred1856	chr1	-	53692563	53704207	53692563,53694543,53701248,53704032	53692816,53694626,53701307,53704207	1.85283	2.77324	coding
Pred1857	chr1	-	53711211	53793821	53711211,53716361,53720788,53722911,53723990,53726135,53727739,53728117,53729840,53732144,53736699,53736898,53741302,53746258,53755238,53792544,53793460	53712728,53716534,53720857,53723136,53724143,53726277,53727879,53728236,53730068,53732319,53736825,53737018,53741425,53746387,53755361,53792664,53793821	5.76081	7.74657	coding
Pred1858	chr1	-	53711211	53793821	53711211,53715051,53716361,53720788,53723990,53726135,53727739,53728117,53741302,53742363,53746258,53755238,53792544,53793460	53712728,53715228,53716534,53720857,53724143,53726277,53727879,53728236,53741425,53742750,53746387,53755361,53792664,53793821	2.51316	6.18654	coding
Pred1860	chr1	-	54387235	54411288	54387235,54389576,54394044,54395711,54405657,54411227	54387440,54389620,54394113,54395818,54405770,54411288	4.74311	3.09588	coding
Pred1861	chr1	-	54502282	54519111	54502282,54506428,54507396,54509045,54511364,54512939,54518672	54502391,54506510,54507478,54509198,54511459,54513045,54519111	48.10110	4.21921	coding
Pred1862	chr1	-	54497350	54513686	54497350,54502282,54506428,54507396,54509045,54511364,54512939	54497978,54502391,54506513,54507478,54509198,54511459,54513686	2.46179	4.16312	coding
Pred1863	chr1	-	54497350	54519111	54497350,54502282,54506428,54507396,54518672	54497978,54502391,54506510,54507478,54519111	13.74370	2.81526	coding
Pred1864	chr1	-	54502282	54519111	54502282,54506428,54507396,54509045,54518672	54502391,54506510,54507478,54509198,54519111	0.11776	2.09239	coding
Pred1865	chr1	-	54502282	54519111	54502282,54506428,54507396,54509045,54511364,54512939,54514322,54518672	54502391,54506510,54507478,54509198,54511459,54513045,54514355,54519111	1.61240	4.2686	coding
Pred1866	chr1	+	54665874	54684054	54665874,54670690,54670967,54675618,54678173,54681813,54683844	54666262,54670874,54671083,54675804,54678331,54682017,54684054	7.27663	7.33097	coding
Pred1867	chr1	+	54665863	54684054	54665863,54670690,54670967,54675618,54678173,54681813,54683844	54666262,54670874,54671083,54675804,54678331,54682017,54684054	11.57330	7.3278	coding
Pred1868	chr1	+	54665839	54691137	54665839,54670690,54670967,54675618,54681813,54690797	54666262,54670874,54671083,54675804,54682017,54691137	3.27393	6.13295	coding
Pred1871	chr1	-	54692195	54872092	54692195,54693927,54694121,54694420,54704801,54706577,54707146,54707836,54708907,54747110,54867533,54870248,54870530,54871625	54692833,54694029,54694150,54694499,54704872,54706632,54707182,54707885,54708972,54747200,54867618,54870310,54870603,54872092	17.23580	4.33318	coding
Pred1874	chr1	-	54692195	54872092	54692195,54708907,54717288,54717466,54722799,54747110,54867533,54870248,54870530,54871625	54692833,54708972,54717365,54717533,54722859,54747200,54867618,54870310,54870603,54872092	27.74580	3.47464	coding
Pred1875	chr1	-	54692195	54872092	54692195,54693927,54717288,54717466,54722799,54747110,54867533,54870248,54870530,54871625	54692833,54694029,54717365,54717533,54722859,54747200,54867618,54870310,54870603,54872092	2.40640	3.48257	coding
Pred1876	chr1	-	54692195	54872092	54692195,54693927,54694121,54694420,54704801,54706577,54708907,54717288,54717466,54747110,54867533,54870248,54870530,54871625	54692833,54694029,54694150,54694499,54704872,54706632,54708972,54717365,54717533,54747200,54867618,54870310,54870603,54872092	7.03995	4.25007	coding
Pred1877	chr1	-	54692195	54872092	54692195,54693927,54694121,54694420,54704801,54707836,54867533,54870248,54870530,54871625	54692833,54694029,54694150,54694499,54704872,54707885,54867618,54870310,54870603,54872092	0.25840	3.6596	coding
Pred1878	chr1	+	55107426	55207980	55107426,55197327,55199301,55203254,55207083	55107635,55197373,55199383,55203337,55207980	4.04804	1.32691	coding
Pred1879	chr1	+	55107426	55207980	55107426,55199301,55203254,55207083	55107635,55199383,55203337,55207980	3.10222	1.59101	coding
Pred1880	chr1	-	55222572	55230187	55222572,55230133	55224863,55230187	1.80855	8.08005	coding
Pred1881	chr1	-	55315299	55352921	55315299,55319106,55319709,55330975,55337022,55340765,55341614,55349290,55352561	55318059,55319285,55319907,55331119,55337286,55340884,55341720,55349446,55352921	67.64350	8.40093	coding
Pred1882	chr1	-	55315299	55331353	55315299,55319106,55330975	55318059,55319907,55331353	1.62530	4.07506	coding
Pred1886	chr1	-	55315299	55352921	55315299,55337022,55340765,55341614,55352561	55318059,55337286,55340884,55341720,55352921	0.82086	5.095	coding
Pred1887	chr1	-	55315299	55352481	55315299,55319106,55349290,55352290	55318059,55319907,55349446,55352481	1.20517	4.27486	coding
Pred1888	chr1	+	55505894	55530523	55505894,55529041	55506076,55530523	4.91617	1.01542	coding
Pred1889	chr1	-	55532038	55680762	55532038,55537486,55537989,55538458,55680608	55534780,55537597,55538076,55538534,55680762	9.10126	2.34954	coding
Pred1890	chr1	-	56960432	57045257	56960432,56977647,56989494,56989948,57002626,57044550	56962348,56977824,56989552,56990226,57002784,57045257	28.74760	3.69384	coding
Pred1892	chr1	-	59041096	59043166	59041096	59043166	0.10427	5.77091	coding
Pred1893	chr1	-	59120411	59124660	59120411	59124660	2.50827	-1.17349	noncoding
Pred1894	chr1	-	59246463	59249785	59246463	59249785	43.40070	6.04951	coding
Pred1895	chr1	-	60358980	60392423	60358980,60366636,60370542,60373457,60375455,60377279,60377833,60381609,60392208	60359501,60366775,60370730,60373599,60375632,60377440,60377983,60381772,60392423	5.37203	10.9815	coding
Pred1897	chr1	+	61547979	61928459	61547979,61553820,61743191,61798183,61818121,61824818,61848908,61869775,61872233,61920974	61548490,61554352,61743257,61798258,61818239,61824946,61849037,61869954,61872399,61928459	2.06715	9.1572	coding
Pred1899	chr1	+	61547979	61928459	61547979,61743191,61798183,61818121,61824818,61848908,61869775,61872233,61892136,61920974	61548490,61743257,61798258,61818239,61824946,61849037,61869954,61872399,61892228,61928459	2.96202	3.572	coding
Pred1901	chr1	+	61547533	61928459	61547533,61553820,61848908,61869775,61872233,61892136,61920974	61547719,61554352,61849037,61869954,61872399,61892228,61928459	1.14382	7.84774	coding
Pred1903	chr1	+	62417925	62644346	62417925,62455839,62483527,62503648,62516637,62545121,62550186,62574108,62579724,62582203,62582803,62586852,62588692,62593643,62594512,62613955,62626579,62644094	62418083,62456036,62483619,62503721,62516730,62545239,62550320,62574192,62579918,62582351,62582890,62586967,62588730,62593766,62594617,62614062,62627061,62644346	9.12832	5.33134	coding
Pred1904	chr1	+	62417925	62583005	62417925,62455839,62503648,62516637,62545121,62550186,62574108,62579724,62582203,62582803	62418083,62456036,62503721,62516730,62545239,62550320,62574192,62579918,62582351,62583005	0.93905	3.71147	coding
Pred1908	chr1	+	64014650	64016307	64014650	64016307	0.17004	0.863157	coding
Pred1909	chr1	+	64058946	64125914	64058946,64095095,64095612,64097327,64100499,64101904,64104355,64114187,64117339,64120002,64125256	64059405,64095258,64095759,64097453,64100690,64102059,64104471,64114323,64117523,64120137,64125914	10.39620	12.2418	coding
Pred1910	chr1	+	64058946	64125914	64058946,64095095,64100499,64101904,64104355,64114187,64117339,64120002,64125256	64059405,64095258,64100690,64102059,64104471,64114323,64117523,64120137,64125914	8.22059	9.43106	coding
Pred1911	chr1	+	64058946	64125914	64058946,64095095,64100499,64101904,64104355,64114187,64120002,64125256	64059405,64095258,64100690,64102059,64104471,64114323,64120137,64125914	0.94534	7.54574	coding
Pred1914	chr1	+	65613231	65693173	65613231,65613960,65656392,65684436,65690434,65691745	65613348,65614235,65656512,65684609,65690553,65693173	2.08609	2.77719	coding
Pred1915	chr1	+	65720147	65858548	65720147,65830317,65831567,65831730,65845084,65849875,65851394,65852494,65854018,65854938,65855229,65858113	65720332,65830468,65831617,65831879,65845207,65850009,65851589,65852612,65854098,65855132,65855310,65858548	17.52190	5.08448	coding
Pred1916	chr1	+	65730429	65881552	65730429,65811293,65867443,65871552,65874323,65876932,65878606	65730615,65811406,65867563,65871816,65874466,65877109,65881552	8.47679	4.55903	coding
Pred1917	chr1	+	65775227	65881552	65775227,65830317,65831567,65831730,65845084,65849875,65851394,65852494,65854018,65854938,65855229,65858113,65860580,65864495,65867443,65871552,65874323,65876932,65878606	65775621,65830468,65831617,65831879,65845207,65850009,65851589,65852612,65854098,65855132,65855310,65858548,65860715,65864564,65867563,65871816,65874466,65877109,65881552	25.70010	10.1246	coding
Pred1919	chr1	+	65720147	65858548	65720147,65811293,65830317,65831567,65831730,65845084,65849875,65855229,65858113	65720332,65811406,65830468,65831617,65831879,65845207,65850009,65855310,65858548	5.06400	2.51504	coding
Pred1921	chr1	+	65730429	65881552	65730429,65830317,65867443,65871552,65874323,65876932,65878606	65730615,65830468,65867563,65871816,65874466,65877109,65881552	3.25226	4.89981	coding
Pred1922	chr1	+	65886317	65898249	65886317,65890985,65895544,65897485	65886423,65891061,65895731,65898249	6.13768	2.18436	coding
Pred1923	chr1	+	66458389	66840261	66458389,66713142,66723329,66723475,66731720,66798190,66821209,66827297,66828850,66829089,66831349,66833378,66833625,66834469,66837995	66458825,66713337,66723366,66723546,66731770,66798303,66821303,66827476,66828949,66829254,66831449,66833533,66833748,66834652,66840261	6.24148	11.7063	coding
Pred1924	chr1	+	66458389	66840261	66458389,66713142,66723329,66837995	66458825,66713337,66723366,66840261	0.84785	4.46493	coding
Pred1925	chr1	+	66820069	66840261	66820069,66821209,66827297,66828850,66829089,66831349,66833378,66833625,66834469,66837995	66820577,66821303,66827476,66828949,66829254,66831449,66833533,66833748,66834652,66840261	5.63223	9.39919	coding
Pred1926	chr1	+	66999824	67210767	66999824,67091529,67098752,67105459,67108492,67109226,67136677,67137626,67147551,67154830,67155872,67184976,67194946,67199430,67205017,67206340,67206954,67208755	67000051,67091593,67098777,67105516,67108547,67109402,67136702,67137678,67148052,67154958,67155999,67185088,67195102,67199563,67205220,67206405,67207119,67210767	1.97740	12.7008	coding
Pred1927	chr1	+	67136677	67210767	67136677,67137626,67138963,67142686,67145360,67147551,67205017,67206340,67206954,67208755	67136702,67137678,67139049,67142779,67145435,67148052,67205220,67206405,67207119,67210767	1.76444	6.42552	coding
Pred1928	chr1	+	67109226	67210767	67109226,67136677,67137626,67138963,67142686,67145360,67154830,67155872,67161116,67184976,67194946,67199430,67205017,67206340,67206954,67208755	67109402,67136702,67137678,67139049,67142779,67145435,67154958,67155999,67161176,67185088,67195102,67199563,67205220,67206405,67207119,67210767	4.77084	10.4889	coding
Pred1934	chr1	-	67873494	67896123	67873494,67880848,67885691,67889882,67890570,67890765,67891817,67895670	67878946,67881022,67885869,67889960,67890642,67890906,67891968,67896123	8.67744	5.13178	coding
Pred1939	chr1	+	68150882	68154019	68150882,68151707,68152032,68153343	68151221,68151809,68152270,68154019	26.49150	3.54924	coding
Pred1940	chr1	-	68167148	68299142	68167148,68173276,68243140,68299026	68171259,68173395,68243190,68299142	1.84903	0.631239	coding
Pred1941	chr1	-	68591040	68659904	68591040,68603462,68610251,68611551,68613818,68614245,68615870,68619199,68620781,68624805,68659637	68592018,68603616,68610335,68611695,68613882,68614343,68616039,68619336,68620943,68624930,68659904	5.86781	10.3553	coding
Pred1942	chr1	-	68591040	68698253	68591040,68603462,68610251,68611551,68613818,68614245,68615870,68619199,68620781,68624805,68659637,68697876	68592018,68603616,68610335,68611695,68613882,68614343,68616039,68619336,68620943,68624930,68659910,68698253	8.76776	10.9934	coding
Pred1943	chr1	-	68659538	68698253	68659538,68697876	68659910,68698253	1.03468	2.87134	coding
Pred1946	chr1	+	70385004	70386000	70385004	70386000	6.53210	2.25024	coding
Pred1947	chr1	+	70671364	70717683	70671364,70687297,70694104,70697950,70700378,70701183,70703107,70705121,70710366,70712500,70715634,70716047,70716293	70671463,70687522,70694238,70698060,70700471,70701233,70703235,70705203,70710498,70712590,70715730,70716186,70717683	10.81120	5.32903	coding
Pred1948	chr1	+	70671364	70697511	70671364,70687294,70694104,70697230	70671463,70687522,70694238,70697511	0.92017	1.96869	coding
Pred1950	chr1	+	70697230	70717683	70697230,70697950,70700378,70701183,70716290	70697658,70698060,70700471,70701233,70717683	0.18709	1.21712	coding
Pred1951	chr1	+	70671364	70717683	70671364,70687297,70694104,70697950,70700378,70701183,70703107,70705121,70710366,70712500,70715613,70716047,70716290	70671463,70687522,70694238,70698060,70700471,70701233,70703235,70705203,70710498,70712590,70715730,70716186,70717683	5.45912	5.18002	coding
Pred1952	chr1	+	70687144	70716186	70687144,70694104,70697230,70705121,70710366,70712500,70715613,70716047	70687522,70694238,70698060,70705203,70710498,70712590,70715730,70716186	8.80543	2.93096	coding
Pred1953	chr1	-	70818494	70820399	70818494	70820399	2.23628	1.95012	coding
Pred1955	chr1	-	70724685	70820417	70724685,70736538,70740402,70742447,70758070,70761812,70766446,70771906,70779427,70781163,70790535,70801740,70819661	70728530,70736639,70740501,70742527,70758232,70761944,70766591,70771973,70779473,70781249,70790640,70801782,70820417	2.46884	4.40495	coding
Pred1956	chr1	+	70820492	70833703	70820492,70832126,70833299	70820794,70832220,70833703	3.39103	2.54813	coding
Pred1957	chr1	+	70820492	70833703	70820492,70832126,70833299	70820790,70832220,70833703	2.87946	2.69399	coding
Pred1958	chr1	-	71528974	71546745	71528974,71531360,71532458,71534958,71536509,71537803,71538154,71542477,71544139,71544338,71546622	71530820,71531435,71532617,71535045,71536679,71537938,71538231,71542560,71544248,71544391,71546745	4.92338	3.55695	coding
Pred1959	chr1	-	71528974	71546745	71528974,71532458,71534958,71536509,71537803,71538154,71542477,71544139,71544338,71546622	71530820,71532617,71535045,71536679,71537938,71538231,71542560,71544248,71544391,71546745	4.90356	3.64309	coding
Pred1960	chr1	-	71533313	71533399	71533313	71533399	0.40825	-1.05041	noncoding
Pred1961	chr1	-	71868625	72748405	71868625,72058499,72076708,72163690,72241854,72400761,72748001	71873253,72058651,72076829,72163822,72241980,72400994,72748405	7.93432	4.41295	coding
Pred1962	chr1	+	75198861	75232358	75198861,75202225,75204373,75214434,75217975,75229577	75199102,75202306,75204472,75214506,75218109,75232358	2.71319	3.45426	coding
Pred1963	chr1	+	75198835	75232358	75198835,75214434,75217975,75229577	75199092,75214506,75218109,75232358	1.01627	2.78743	coding
Pred1965	chr1	+	76190042	76205795	76190042,76194085,76198328,76198537,76199212,76200475,76205664	76190502,76194173,76198426,76198607,76199313,76200556,76205795	5.62211	3.10546	coding
Pred1966	chr1	+	76190042	76227299	76190042,76198328,76198537,76199212,76200475,76205664,76211490,76215103,76216135,76226806	76190502,76198426,76198607,76199313,76200556,76205795,76211599,76215244,76216231,76227299	1.04547	6.18088	coding
Pred1967	chr1	+	76190042	76229353	76190042,76194085,76198328,76198537,76199212,76200475,76205664,76211490,76215103,76216135,76226806,76228376	76190502,76194173,76198426,76198607,76199313,76200556,76205795,76211599,76215244,76216231,76227055,76229353	1.94171	8.07164	coding
Pred1968	chr1	+	76211490	76227055	76211490,76215103,76216135,76226806	76211599,76215244,76216231,76227055	9.17639	4.59517	coding
Pred1969	chr1	+	76253181	76260764	76253181,76254843,76255636,76256969,76257145,76257865,76259768,76260194	76253289,76255041,76255742,76257022,76257256,76257991,76259918,76260764	5.68152	4.96412	coding
Pred1971	chr1	+	76251885	76260764	76251885,76257145,76257865,76259768,76260194	76251959,76257256,76257991,76259918,76260764	0.16324	2.60377	coding
Pred1972	chr1	+	76251885	76260764	76251885,76253181,76256969,76257145,76257865,76259768,76260194	76251959,76253289,76257022,76257256,76257991,76259918,76260764	1.39965	2.95442	coding
Pred1973	chr1	+	76253181	76260764	76253181,76254843,76255636,76255836,76256130,76256969,76257145,76257865,76259768,76260194	76253289,76255041,76255742,76255959,76256202,76257022,76257256,76257991,76259918,76260764	2.56114	4.19543	coding
Pred1976	chr1	+	76255161	76255232	76255161	76255232	1.72115	-1.43568	noncoding
Pred1977	chr1	+	77333185	77529735	77333185,77334181,77509888,77515942,77528659	77333375,77334427,77510298,77516050,77529735	4.06510	5.62905	coding
Pred1978	chr1	+	77334181	77529735	77334181,77509888,77515942,77528659	77334427,77510298,77516050,77529735	0.82633	5.53556	coding
Pred1979	chr1	-	77554668	77685132	77554668,77587959,77620133,77626979,77627278,77629530,77632403,77634944,77672324,77676120,77684994	77558175,77588044,77620306,77627090,77627396,77629627,77632515,77635080,77672416,77676174,77685132	2.30464	6.57726	coding
Pred1981	chr1	+	77747741	78025652	77747741,77752627,77759549,77763243,77883323,77949001,77951992,77984248,77987511,78001531,78024286	77748058,77752812,77759645,77763413,77883400,77949044,77952037,77984412,77987628,78001723,78025652	5.92190	3.45715	coding
Pred1984	chr1	+	77747741	78025652	77747741,77752625,77759477,77984248,77987511,78001531,78024286	77748058,77752812,77759645,77984412,77987628,78001723,78025652	1.40166	3.0535	coding
Pred1985	chr1	+	77747741	78025652	77747741,77752625,77759477,77763243,77763518,77806061,77987511,78001531,78024286	77748058,77752812,77759645,77763413,77763632,77806253,77987628,78001723,78025652	21.59900	3.12246	coding
Pred1986	chr1	+	77747741	78025652	77747741,77883323,77949001,77951992,77984248,77987511,78001531,78024286	77748058,77883400,77949044,77952037,77984412,77987628,78001723,78025652	22.33710	2.33354	coding
Pred1988	chr1	+	77748286	78025652	77748286,77763518,77806061,77876665,77883323,77949001,77951992,77984248,77987511,78001531,78024286	77749296,77763632,77806253,77876756,77883400,77949044,77952037,77984412,77987628,78001723,78025652	6.99739	3.45533	coding
Pred1990	chr1	-	78161675	78225537	78161675,78163547,78167053,78177431,78178884,78180298,78181426,78183551,78184280,78186856,78187515,78187708,78189015,78191306,78193979,78195544,78196302,78200031,78201740,78204949,78206561,78207060,78207301,78225327	78163159,78163616,78167156,78177540,78178966,78180468,78181553,78183732,78184326,78186890,78187586,78187881,78189128,78191447,78194397,78195623,78196416,78200101,78201843,78205102,78206624,78207114,78207433,78225537	5.53301	9.32248	coding
Pred1991	chr1	-	78161675	78225537	78161675,78163547,78167053,78177431,78211105,78225327	78163159,78163616,78167156,78177540,78211284,78225537	3.19134	1.59752	coding
Pred1992	chr1	-	78177339	78207114	78177339,78178884,78180298,78181426,78183551,78184280,78186856,78187515,78187708,78189015,78191306,78193979,78195544,78196302,78200031,78201740,78204949,78206561,78207060	78177540,78178966,78180468,78181553,78183732,78184326,78186890,78187610,78187881,78189128,78191447,78194397,78195623,78196416,78200101,78201843,78205102,78206624,78207114	3.10617	7.53736	coding
Pred1993	chr1	-	78161675	78194397	78161675,78163547,78167053,78177431,78178884,78183551,78184280,78186856,78187515,78187708,78189015,78191306,78193979	78163159,78163616,78167156,78177540,78178966,78183732,78184326,78186890,78187586,78187881,78189128,78191447,78194397	1.51445	7.24083	coding
Pred1994	chr1	-	78412168	78444777	78412168,78413137,78434705,78435608,78444568	78412261,78413237,78434768,78435699,78444777	2.10177	1.26291	coding
Pred1995	chr1	-	78412168	78444777	78412168,78426028,78428454,78429258,78429746,78429938,78430330,78430554,78432377,78432567,78432732,78433310,78433848,78435608,78444568	78412261,78426180,78428615,78429400,78429847,78430041,78430432,78430915,78432435,78432639,78432785,78433350,78433887,78435699,78444777	3.14819	7.1998	coding
Pred1996	chr1	-	78412168	78444777	78412168,78426028,78428454,78429258,78429746,78429938,78430330,78430554,78430752,78432377,78432567,78432732,78433310,78433848,78435608,78444568	78412261,78426180,78428615,78429400,78429847,78430041,78430432,78430653,78430915,78432435,78432639,78432782,78433350,78433887,78435699,78444777	8.53766	7.53848	coding
Pred1997	chr1	-	78412168	78444777	78412168,78420939,78422256,78425868,78426028,78428454,78433310,78433848,78435608,78444568	78414985,78421014,78422385,78425948,78426180,78428615,78433350,78433887,78435699,78444777	3.24810	3.89169	coding
Pred1999	chr1	-	78413592	78444777	78413592,78414839,78420939,78422256,78425868,78426028,78428454,78433310,78433848,78435608,78444568	78414459,78414985,78421014,78422385,78425948,78426180,78428615,78433350,78433887,78435699,78444777	5.38301	4.00654	coding
Pred2000	chr1	+	78470635	78482993	78470635,78478734,78481697	78471005,78479303,78482993	3.18636	6.07003	coding
Pred2001	chr1	+	78444933	78482993	78444933,78478734,78481697	78444977,78479303,78482993	0.98663	3.96267	coding
Pred2004	chr1	-	84335383	84464833	84335383,84348645,84356003,84369761,84372011,84373138,84376847,84383286,84385381,84386769,84408145,84412806,84414310,84415547,84417527,84464613	84335765,84348819,84356164,84369842,84372146,84373344,84377046,84383373,84385517,84386843,84408362,84412965,84414378,84415669,84417659,84464833	1.33335	6.60888	coding
Pred2005	chr1	-	84335383	84464833	84335383,84348645,84356003,84369761,84372011,84373138,84376847,84383286,84385381,84386769,84386929,84394818,84399290,84403534,84408145,84412806,84414310,84415547,84417527,84464613	84335765,84348819,84356164,84369842,84372146,84373344,84377046,84383373,84385517,84386843,84387077,84394913,84399449,84403699,84408362,84412965,84414378,84415669,84417659,84464833	4.40607	8.60729	coding
Pred2007	chr1	-	84335058	84464833	84335058,84348645,84356003,84369761,84372011,84373138,84376847,84383286,84385381,84386769,84386929,84394818,84399290,84403534,84408145,84412806,84414310,84415547,84417527,84417869,84464613	84335765,84348819,84356164,84369842,84372146,84373344,84377046,84383373,84385517,84386843,84387077,84394913,84399449,84403699,84408362,84412965,84414378,84415669,84417659,84418070,84464833	2.23469	9.01941	coding
Pred2008	chr1	-	84335383	84464833	84335383,84348645,84356003,84369761,84372011,84373138,84376847,84383286,84385381,84386769,84386929,84394818,84399290,84403534,84408145,84412806,84414310,84415547,84417527,84417869,84464613	84335765,84348819,84356164,84369842,84372146,84373344,84377046,84383373,84385517,84386843,84387077,84394913,84399449,84403699,84408362,84412965,84414378,84415669,84417659,84418070,84464833	1.98258	9.11032	coding
Pred2009	chr1	+	84543635	84546350	84543635	84546350	0.70115	0.763161	coding
Pred2010	chr1	+	84630386	84644921	84630386,84639011,84640715,84644859	84630696,84639035,84640739,84644921	6.65358	-0.00625204	noncoding
Pred2011	chr1	+	84630064	84704179	84630064,84639011,84640715,84644859,84647882,84649719,84650782,84662298,84663411,84668365,84679835,84700862	84630105,84639035,84640739,84644921,84648011,84649818,84650865,84662425,84663507,84668488,84680000,84704179	19.93260	8.33184	coding
Pred2012	chr1	+	84647342	84704179	84647342,84663411,84668365,84679835,84700862	84647411,84663507,84668488,84680000,84704179	1.07706	3.84038	coding
Pred2013	chr1	+	84647342	84704179	84647342,84647882,84649719,84650782,84662298,84663411,84668365,84679835,84700862	84647411,84648011,84649818,84650865,84662425,84663507,84668488,84680000,84704179	2.36400	8.27957	coding
Pred2014	chr1	+	84647342	84704179	84647342,84662298,84663411,84668365,84679835,84700862	84647411,84662425,84663507,84668488,84680000,84704179	5.65641	4.84219	coding
Pred2015	chr1	+	84630064	84704179	84630064,84644859,84647882,84649719,84650782,84663411,84668365,84679835,84700862	84630105,84644921,84648011,84649818,84650865,84663507,84668488,84680000,84704179	0.94046	6.69766	coding
Pred2016	chr1	+	84543744	84670977	84543744,84644859,84647882,84649719,84650782,84662298,84663411,84668365,84670161	84544054,84644921,84648011,84649818,84650865,84662425,84663507,84668488,84670977	3.14879	6.62634	coding
Pred2017	chr1	-	85715638	85725355	85715638,85724206,85725040	85718385,85724405,85725355	2.92921	3.06406	coding
Pred2018	chr1	-	85715638	85725355	85715638,85724206,85724617,85725040	85718385,85724405,85724744,85725355	1.88146	2.62736	coding
Pred2019	chr1	-	85784168	85930889	85784168,85790422,85816097,85817188,85824430,85930425	85787251,85790566,85816217,85817262,85824530,85930889	18.49060	3.51803	coding
Pred2020	chr1	-	85784168	85930889	85784168,85790422,85816097,85930425	85787251,85790566,85816217,85930889	2.60010	3.26072	coding
Pred2021	chr1	-	85784168	86044046	85784168,85790422,85817188,85824430,86043666	85787251,85790566,85817262,85824530,86044046	0.57423	2.17161	coding
Pred2023	chr1	+	86048984	86049386	86048984	86049386	2.32650	-1.08085	noncoding
Pred2026	chr1	+	87170256	87213866	87170256,87185189,87188222,87189995,87200284,87200761,87207890,87208810	87170654,87185318,87188356,87190088,87200374,87200862,87208119,87213866	4.46433	5.08814	coding
Pred2027	chr1	-	87328129	87380107	87328129,87333735,87346344,87368963,87379710	87329288,87333785,87346408,87369131,87380107	15.37880	1.10448	coding
Pred2029	chr1	-	87328129	87380107	87328129,87333735,87368963,87379710	87329288,87333785,87369131,87380107	0.21697	0.493097	coding
Pred2030	chr1	+	87380334	87575680	87380334,87538616,87549876,87558213,87563520,87569114,87570152	87380843,87538855,87549962,87558352,87563618,87569272,87575680	2.06278	4.05718	coding
Pred2031	chr1	+	87380334	87564124	87380334,87538616,87549876,87558213,87563520	87380843,87538855,87549962,87558352,87564124	2.53320	4.05507	coding
Pred2032	chr1	+	87794150	87814603	87794150,87797695,87805218,87805729,87810470	87794927,87797934,87805315,87805885,87814603	23.55620	0.629324	coding
Pred2033	chr1	+	87794150	87814603	87794150,87797350,87797695,87805218,87805729,87810470	87794927,87797497,87797934,87805315,87805885,87814603	3.12949	0.80894	coding
Pred2041	chr1	-	89325822	89357301	89325822,89329663,89352943,89357165	89325969,89329797,89353050,89357301	7.67574	1.80446	coding
Pred2042	chr1	+	90098643	90185093	90098643,90152028,90178267	90098881,90152170,90185093	0.95367	6.75563	coding
Pred2043	chr1	+	90286572	90401987	90286572,90309196,90398625	90286850,90309341,90401987	7.33714	6.45838	coding
Pred2044	chr1	-	90458825	90460525	90458825	90460525	0.75182	3.51929	coding
Pred2045	chr1	+	90460677	90471999	90460677,90463668,90470561,90470691	90460832,90463713,90470597,90471999	0.38794	0.338925	coding
Pred2046	chr1	+	90460677	90494094	90460677,90463668,90470561,90470691,90472903,90475646,90478684,90482875,90484243,90486350,90487808,90492912	90460832,90463713,90470597,90470803,90473309,90475845,90478796,90483023,90484343,90486481,90487904,90494094	3.72956	8.33885	coding
Pred2047	chr1	+	90460677	90494094	90460677,90463668,90470561,90470691,90475646,90478684,90482875,90484243,90486350,90487808,90492912	90460832,90463713,90470597,90470803,90475845,90478796,90483023,90484343,90486481,90487904,90494094	0.41166	6.79693	coding
Pred2049	chr1	-	91177579	91182794	91177579,91180087,91182127	91178181,91180313,91182794	17.12020	4.42824	coding
Pred2050	chr1	-	91295103	91317175	91295103,91317039	91297753,91317175	1.10394	-0.780467	noncoding
Pred2051	chr1	-	91380859	91487671	91380859,91383608,91403041,91403828,91447866,91487546	91382547,91383711,91403647,91406866,91447927,91487671	2.51619	12.9047	coding
Pred2052	chr1	+	93297593	93307480	93297593,93298945,93299101,93306107,93307322	93297674,93299015,93299217,93306196,93307480	12.58250	2.56882	coding
Pred2053	chr1	+	93297593	93307480	93297593,93301783,93303012,93306107,93307322	93297674,93301949,93303190,93306196,93307480	32.40790	4.06743	coding
Pred2054	chr1	-	93307720	93427079	93307720,93312739,93316404,93341852,93426932	93309752,93312916,93316512,93341987,93427079	7.31450	10.4447	coding
Pred2057	chr1	+	93297593	93307480	93297593,93299101,93303012,93306107,93307322	93297674,93299217,93303190,93306196,93307480	1.31293	2.96788	coding
Pred2058	chr1	+	93297593	93307480	93297593,93298945,93299101,93300335,93301783,93306107,93307322	93297674,93299015,93299217,93300437,93301949,93306196,93307480	14.81140	4.00222	coding
Pred2059	chr1	+	93297593	93307480	93297593,93299101,93300335,93301746,93307322	93297674,93299217,93300470,93301949,93307480	56.13900	4.07922	coding
Pred2061	chr1	+	93297593	93307480	93297593,93306107,93307322	93298591,93306196,93307480	3.57367	0.711984	coding
Pred2063	chr1	+	93297593	93307480	93297593,93298945,93300335,93301783,93303012,93306107,93307322	93297674,93299015,93300437,93301949,93303190,93306196,93307480	36.95040	4.95077	coding
Pred2066	chr1	-	93617410	93646246	93617410,93621856,93625685,93645610	93620445,93622040,93625783,93646246	3.64773	3.9164	coding
Pred2067	chr1	+	93811491	93828146	93811491,93811869,93819464,93826049	93811745,93812422,93819628,93828146	7.38019	2.59307	coding
Pred2071	chr1	+	94317792	94319887	94317792	94319887	2.28674	0.306127	coding
Pred2072	chr1	-	94335337	94344742	94335337,94336238,94337627,94338674,94341200,94341823,94344632	94335500,94336348,94337792,94338770,94341339,94343418,94344742	5.59807	9.9547	coding
Pred2073	chr1	-	94342004	94344742	94342004,94344632	94343045,94344742	0.24962	5.18918	coding
Pred2074	chr1	+	94883932	94984218	94883932,94955280,94955458,94956739,94964157,94964338,94964500,94965050,94972093,94980701,94982607	94884144,94955372,94955531,94956803,94964235,94964404,94964590,94965170,94972198,94980758,94984218	4.18342	4.40625	coding
Pred2075	chr1	+	94883932	94984218	94883932,94955280,94955458,94964157,94964338,94964500,94965050,94972093,94980701,94982607	94884144,94955372,94955531,94964235,94964404,94964590,94965170,94972198,94980758,94984218	0.77576	3.39196	coding
Pred2076	chr1	-	94994731	95007371	94994731,94997876,94998645,95001520,95005812,95007092	94996152,94998036,94998824,95001720,95005924,95007371	15.31300	2.54364	coding
Pred2077	chr1	-	95005812	95007371	95005812,95007092	95005924,95007371	5.91586	1.01942	coding
Pred2079	chr1	-	95362508	95392735	95362508,95364926,95367224,95367676,95368677,95368958,95392393	95363639,95365073,95367341,95367814,95368744,95369080,95392735	28.91830	1.43123	coding
Pred2083	chr1	-	95362508	95392638	95362508,95364926,95368677,95368958,95392393,95392623	95363639,95365073,95368744,95369080,95392517,95392638	16.35210	2.87056	coding
Pred2086	chr1	+	95975895	95981019	95975895,95979706	95975918,95981019	2.23555	-1.04701	noncoding
Pred2087	chr1	+	97250614	97279217	97250614,97270355,97271974,97272421,97278267,97278584,97278831	97250810,97270495,97272008,97272514,97278484,97278662,97279217	3.53472	5.55071	coding
Pred2088	chr1	+	97250614	97279217	97250614,97270355,97271974,97272421,97278267,97278584,97278828	97250810,97270495,97272008,97272514,97278484,97278662,97279217	2.01986	5.86424	coding
Pred2089	chr1	+	99729899	99775136	99729899,99753520,99762293,99764590,99766464,99767279,99771240	99730227,99753706,99762423,99764786,99766522,99767453,99775136	5.28908	10.3004	coding
Pred2090	chr1	+	99729899	99775136	99729899,99753520,99762293,99771240	99730227,99753706,99762423,99775136	1.54149	9.18658	coding
Pred2091	chr1	+	100503788	100548927	100503788,100515464,100524221,100525433,100527390,100533532,100534028,100535169,100542720,100544006,100546051,100547558	100503872,100515560,100524284,100525561,100527505,100533751,100534142,100535241,100542833,100544104,100546215,100548927	7.38382	7.50039	coding
Pred2092	chr1	+	100731713	100758323	100731713,100732079,100733707,100736112,100738949,100740379,100741154,100742813,100750783,100752654,100756958	100731976,100732180,100733851,100736236,100739008,100740521,100741279,100742872,100750878,100752759,100758323	5.39136	3.92581	coding
Pred2093	chr1	+	101003727	101007582	101003727,101004449	101004058,101007582	2.12420	5.75814	coding
Pred2094	chr1	-	101337940	101360418	101337940,101342349,101343031,101354308,101360188	101339986,101342420,101343459,101354384,101360418	4.27813	3.50235	coding
Pred2095	chr1	-	101337940	101360418	101337940,101342349,101343031,101354308,101360188	101339986,101342417,101343459,101354384,101360418	0.88665	3.85673	coding
Pred2096	chr1	+	101702458	101707076	101702458,101704377	101702655,101707076	13.32380	3.549	coding
Pred2097	chr1	+	101702304	101707076	101702304,101704377	101702655,101707076	1.60437	3.52398	coding
Pred2098	chr1	+	101702304	101707076	101702304,101704377	101702547,101707076	1.32915	3.45197	coding
Pred2099	chr1	-	102268126	102462790	102268126,102271631,102290581,102296227,102302434,102462303	102270471,102271738,102290801,102296383,102302581,102462790	5.74527	5.27892	coding
Pred2100	chr1	+	107599266	107601907	107599266	107601907	3.80292	3.64162	coding
Pred2101	chr1	+	107937775	108024471	107937775,107950303,108023232	107937948,107950330,108024471	5.29216	2.37713	coding
Pred2102	chr1	+	109102970	109181948	109102970,109143187,109148844,109154799,109159003,109167266,109170788,109171016,109171298,109172209,109177729	109103187,109143308,109148874,109154916,109159050,109167370,109170884,109171206,109171426,109172279,109181948	4.37885	6.61794	coding
Pred2103	chr1	+	109234931	109244420	109234931,109238323,109238664,109238898,109241225,109241783	109235489,109238392,109238816,109238959,109241449,109244420	5.94497	4.24722	coding
Pred2104	chr1	+	109234931	109244420	109234931,109238323,109238664,109238898,109240568,109241225,109241783	109235489,109238402,109238816,109238959,109240639,109241449,109244420	2.66678	4.09925	coding
Pred2105	chr1	+	109289284	109352139	109289284,109294878,109295684,109299311,109301131,109302606,109315286,109318954,109321907,109325043,109325270,109336203,109337448,109338855,109339241,109340766,109342841,109350022,109351404	109289408,109294928,109295766,109299388,109301210,109302707,109315441,109319045,109322032,109325139,109325328,109336269,109337529,109338994,109339348,109340859,109342927,109350171,109352139	5.87016	6.74951	coding
Pred2106	chr1	+	109289284	109352139	109289284,109294878,109295684,109299311,109301131,109302606,109338855,109339241,109340766,109342841,109350022,109351404	109289408,109294928,109295766,109299388,109301210,109302707,109338994,109339348,109340859,109342927,109350171,109352139	0.26169	4.80272	coding
Pred2107	chr1	+	109419602	109476957	109419602,109428128,109473934	109419850,109428200,109476957	3.05943	0.414634	coding
Pred2108	chr1	-	109525903	109584850	109525903,109529144,109533875,109538201,109544845,109547213,109553537,109556462,109560139,109565976,109584483	109526073,109529302,109533951,109538459,109545024,109547340,109554340,109556547,109560223,109566143,109584850	15.54970	11.093	coding
Pred2109	chr1	-	109512839	109560223	109512839,109517157,109524354,109525230,109525903,109529144,109533875,109538201,109544845,109547213,109553537,109556462,109560139	109514194,109517376,109524486,109525395,109526073,109529302,109533951,109538459,109545024,109547340,109554340,109556547,109560223	9.85297	6.32696	coding
Pred2112	chr1	-	109606997	109618624	109606997,109608756,109617608,109618542	109607315,109608854,109617687,109618624	13.40120	2.55888	coding
Pred2113	chr1	+	109633402	109639553	109633402,109635511,109637038	109633504,109635643,109639553	7.24566	1.17832	coding
Pred2114	chr1	+	109633402	109639553	109633402,109637038	109633504,109639553	0.30738	-0.0910387	noncoding
Pred2115	chr1	+	109642814	109643234	109642814	109643234	11.93400	-0.938988	noncoding
Pred2116	chr1	+	109740095	109742859	109740095,109740600,109741194,109742475,109742680	109740276,109740697,109741296,109742602,109742859	3.59317	4.64998	coding
Pred2117	chr1	+	109772013	109780785	109772013,109773499,109774252,109777831,109778598,109780352	109772194,109773643,109774408,109778053,109778728,109780785	0.49209	6.26282	coding
Pred2118	chr1	+	109756539	109778831	109756539,109766603,109770973,109772035,109773499,109774252,109777831,109778598	109756750,109766670,109771054,109772194,109773643,109774408,109778053,109778831	2.53144	6.8458	coding
Pred2119	chr1	+	109756539	109778831	109756539,109766603,109774252,109777831,109778598	109756754,109766670,109774408,109778053,109778831	16.04490	5.32942	coding
Pred2120	chr1	+	109772013	109780785	109772013,109773499,109774252,109777831,109778598,109779012,109779865	109772194,109773643,109774408,109778053,109778728,109779170,109780785	9.38108	7.91738	coding
Pred2122	chr1	+	109756600	109780785	109756600,109766599,109770973,109772035,109773499,109774252,109777831,109780352	109756750,109766670,109771054,109772194,109773643,109774408,109778053,109780785	42.09820	6.04196	coding
Pred2123	chr1	+	109772013	109780785	109772013,109773499,109774252,109777831,109778598,109779865,109780352	109772194,109773643,109774408,109778053,109778728,109779995,109780785	0.97914	6.74366	coding
Pred2125	chr1	+	109772013	109780785	109772013,109779865,109780352	109772194,109779995,109780785	25.85950	2.64169	coding
Pred2126	chr1	+	109772013	109780785	109772013,109773499,109774252,109779865,109780352	109772194,109773643,109774408,109779995,109780785	17.97240	3.81551	coding
Pred2127	chr1	+	109772013	109780785	109772013,109773499,109774252,109777831,109778598,109779012,109780352	109772194,109773643,109774408,109778053,109778728,109779170,109780785	13.37800	6.55164	coding
Pred2129	chr1	+	109792640	109818377	109792640,109801053,109803663,109804134,109804429,109804908,109805427,109805763,109806232,109806699,109807075,109808356,109808726,109810169,109810472,109811202,109811501,109811731,109812045,109812315,109813047,109813548,109813838,109814007,109814221,109814899,109815261,109815454,109816057,109816643	109796011,109801701,109803886,109804250,109804518,109805066,109805591,109805889,109806399,109806987,109807933,109808540,109808828,109810264,109810682,109811386,109811630,109811912,109812213,109812755,109813222,109813661,109813918,109814134,109814344,109815027,109815350,109815958,109816292,109818377	5.66827	20.5686	coding
Pred2130	chr1	+	109792640	109818377	109792640,109801053,109803663,109804134,109804429,109804908,109805427,109805763,109806232,109806699,109807075,109807812,109808356,109808726,109810169,109810472,109811202,109811501,109811731,109812045,109812315,109812554,109813047,109813548,109813838,109814007,109814899,109815261,109815454,109816057,109816643	109796011,109801701,109803886,109804250,109804518,109805066,109805591,109805889,109806399,109806987,109807631,109807933,109808540,109808828,109810264,109810682,109811386,109811630,109811912,109812213,109812442,109812755,109813222,109813661,109813918,109814344,109815027,109815350,109815958,109816292,109818377	9.54208	22.18	coding
Pred2131	chr1	+	109792640	109818377	109792640,109801053,109803663,109804134,109804429,109804908,109805427,109805763,109806232,109806699,109807075,109807812,109808356,109808726,109810169,109810472,109811202,109811501,109811731,109812045,109812315,109812554,109813047,109813548,109813838,109814007,109814899,109815261,109815454,109816057,109816643	109796011,109801701,109803886,109804250,109804518,109805066,109805591,109805889,109806399,109806987,109807250,109807933,109808540,109808828,109810264,109810682,109811386,109811630,109811912,109812213,109812442,109812755,109813222,109813661,109813918,109814344,109815027,109815350,109815958,109816292,109818377	9.45886	23.074	coding
Pred2134	chr1	+	109792640	109818377	109792640,109801053,109803663,109804134,109807075,109807489,109814221,109814899,109815261,109815454,109815787,109816057,109816643	109796011,109801701,109803886,109804250,109807250,109807631,109814344,109815027,109815350,109815649,109815958,109816292,109818377	11.64570	14.7674	coding
Pred2135	chr1	+	109792640	109818377	109792640,109801053,109803663,109804134,109804429,109804908,109805427,109806232,109806699,109807075,109807489,109814221,109814899,109815261,109815454,109815787,109816057,109816643	109796011,109801701,109803886,109804250,109804518,109805066,109805889,109806399,109806987,109807250,109807631,109814344,109815027,109815350,109815649,109815958,109816292,109818377	1.71912	16.9633	coding
Pred2139	chr1	-	109822178	109825771	109822178,109823017,109823398,109825139,109825301,109825684	109822778,109823111,109824682,109825197,109825353,109825771	5.46832	7.1491	coding
Pred2140	chr1	-	109822178	109825771	109822178,109823017,109823398,109825139,109825649	109822778,109823111,109823538,109825197,109825771	2.93051	1.2922	coding
Pred2141	chr1	-	109822178	109825771	109822178,109823017,109823398,109825139,109825301,109825695	109822778,109823111,109824682,109825197,109825353,109825771	2.15791	7.15415	coding
Pred2142	chr1	-	109822178	109825041	109822178,109823729,109824240	109822778,109823873,109825041	4.12612	3.89119	coding
Pred2144	chr1	-	109822178	109825747	109822178,109825301	109822778,109825747	1.75418	-1.07144	noncoding
Pred2146	chr1	-	109822178	109825771	109822178,109823017,109823398,109823729,109825139,109825649	109822778,109823111,109823538,109823873,109825197,109825771	2.56236	2.05361	coding
Pred2147	chr1	-	109822178	109825747	109822178,109823017,109823398,109825139	109822778,109823111,109824682,109825747	3.59491	6.26328	coding
Pred2148	chr1	-	109822178	109825771	109822178,109823017,109823398,109825139,109825301,109825684	109822778,109823111,109824682,109825197,109825411,109825771	1.08783	7.09781	coding
Pred2149	chr1	-	109852191	109940563	109852191,109856882,109857293,109940208	109856679,109857006,109857400,109940563	10.87470	1.97548	coding
Pred2150	chr1	-	109852191	109940563	109852191,109856882,109857293,109859471,109860474,109865553,109867520,109869613,109870120,109878861,109883345,109884635,109888372,109890104,109893550,109896988,109897988,109910029,109912151,109940208	109856679,109857006,109857400,109859580,109860591,109865743,109867711,109869782,109870223,109878968,109883501,109884780,109888500,109890154,109893624,109897153,109898091,109910103,109912211,109940563	30.68150	8.16703	coding
Pred2151	chr1	-	109852191	109940563	109852191,109856882,109857293,109859471,109870120,109878861,109910029,109912151,109940208	109856679,109857006,109857400,109859580,109870223,109878968,109910103,109912211,109940563	3.10869	4.10751	coding
Pred2156	chr1	-	109888372	109935979	109888372,109890104,109893550,109896988,109897988,109910029,109912151,109935648	109888503,109890154,109893624,109897153,109898091,109910103,109912211,109935979	2.49615	3.97492	coding
Pred2157	chr1	-	109944477	109969037	109944477,109952549,109953632,109954498,109954698,109955689,109957858,109964481,109968923	109944712,109952636,109953735,109954557,109954806,109955757,109957985,109964548,109969037	19.02520	5.30456	coding
Pred2158	chr1	-	109944477	109969037	109944477,109952549,109953632,109954498,109954698,109968923	109944712,109952636,109953735,109954557,109954806,109969037	1.76690	3.7322	coding
Pred2159	chr1	-	109944477	109969037	109944477,109952549,109953632,109954498,109954698,109957858,109968923	109944712,109952636,109953735,109954557,109954806,109957985,109969037	1.40782	3.25568	coding
Pred2160	chr1	+	110031468	110035418	110031468,110032551,110032892,110033543,110035207	110031722,110032750,110033014,110034339,110035418	5.85878	8.14946	coding
Pred2161	chr1	+	110036657	110043062	110036657,110037764,110038377	110036909,110037802,110043062	1.42101	1.37479	coding
Pred2162	chr1	+	110036700	110043062	110036700,110037141,110037764,110038377	110036909,110037245,110037802,110043062	2.10553	1.30121	coding
Pred2163	chr1	+	110036657	110043062	110036657,110037764,110038377	110036776,110037802,110043062	0.59674	1.15163	coding
Pred2164	chr1	-	110049446	110052336	110049446,110052041	110051621,110052336	14.38260	2.67192	coding
Pred2167	chr1	+	110091185	110138452	110091185,110116358,110121825,110125058,110128837,110129350,110134664,110134966	110091460,110116401,110121983,110125187,110128967,110129504,110134877,110138452	4.24605	6.06637	coding
Pred2169	chr1	+	110171948	110174677	110171948,110172417,110172854,110173304,110173564	110172112,110172538,110173028,110173415,110174677	2.44140	6.2549	coding
Pred2170	chr1	+	110168048	110174677	110168048,110168283,110168781,110168940,110169347,110169796,110170050,110170395,110170704,110170985,110171264,110171730,110171948,110172417,110172854,110173304,110173564	110168055,110168414,110168850,110169049,110169534,110169938,110170140,110170525,110170899,110171117,110171428,110171857,110172112,110172538,110173028,110173415,110174677	27.64440	14.9853	coding
Pred2174	chr1	+	110163535	110174677	110163535,110167924,110168283,110168781,110168940,110169347,110170050,110170395,110171264,110171730,110171948,110172421,110172854,110173304,110173564	110163888,110168055,110168414,110168850,110169049,110169938,110170140,110170525,110171428,110171857,110172112,110172538,110173028,110173415,110174677	1.56207	15.6844	coding
Pred2175	chr1	+	110168048	110174677	110168048,110168283,110168781,110168940,110169347,110169796,110170050,110170395,110171730,110171948,110172417,110172854,110173304,110173564	110168055,110168414,110168850,110169049,110169534,110169938,110170140,110171117,110171857,110172112,110172538,110173028,110173415,110174677	3.16404	15.0783	coding
Pred2176	chr1	+	110162458	110174677	110162458,110163535,110168283,110168781,110168940,110169347,110170050,110170395,110171264,110171730,110171948,110172421,110172854,110173304,110173564	110162900,110163888,110168414,110168850,110169049,110169938,110170140,110170525,110171428,110171857,110172112,110172538,110173028,110173415,110174677	5.01938	14.8278	coding
Pred2179	chr1	+	110168048	110174677	110168048,110170985,110173304,110173564	110168055,110171117,110173415,110174677	2.50251	2.60397	coding
Pred2180	chr1	+	110168048	110174677	110168048,110170985,110172854,110173304,110173564	110168055,110171117,110173028,110173415,110174677	1.41445	4.61331	coding
Pred2182	chr1	+	110168048	110174677	110168048,110170985,110173564	110168055,110171117,110174677	0.54865	1.53267	coding
Pred2183	chr1	+	110198697	110217907	110198697,110199333,110199836,110211911,110212092,110213908,110214094,110217368	110199047,110199409,110199901,110211993,110212193,110214004,110214205,110217907	0.77856	4.78995	coding
Pred2184	chr1	+	110198697	110204330	110198697,110199333,110199836,110200211,110200393,110201435,110201621,110203786	110199047,110199409,110199901,110200293,110200494,110201531,110201732,110204330	14.10860	4.59529	coding
Pred2185	chr1	+	110198697	110217907	110198697,110199333,110199836,110200211,110212092,110213908,110214094,110217368	110199047,110199409,110199901,110200293,110212193,110214004,110214205,110217907	4.64664	4.92348	coding
Pred2186	chr1	+	110198697	110217907	110198697,110211046,110211546,110211911,110212092,110213908,110214094,110217368	110199047,110211122,110211611,110211993,110212193,110214004,110214205,110217907	9.43618	4.91488	coding
Pred2187	chr1	+	110198697	110217907	110198697,110199333,110211546,110211911,110212092,110213908,110214094,110217368	110199047,110199409,110211611,110211993,110212193,110214004,110214205,110217907	1.41510	4.80293	coding
Pred2188	chr1	+	110198697	110217907	110198697,110199333,110199836,110200211,110200393,110213908,110214094,110217368	110199047,110199409,110199901,110200293,110200494,110214004,110214205,110217907	0.29152	5.01796	coding
Pred2189	chr1	+	110198697	110208123	110198697,110199333,110199836,110200211,110200393,110201435,110207632	110199047,110199409,110199901,110200293,110200494,110201732,110208123	1.79042	4.76523	coding
Pred2190	chr1	+	110198697	110217907	110198697,110199333,110199836,110200211,110200393,110201435,110201621,110217368	110199047,110199409,110199901,110200293,110200494,110201531,110201732,110217907	0.50569	4.60813	coding
Pred2191	chr1	+	110198697	110217907	110198697,110199333,110199836,110211046,110211546,110211911,110212092,110213908,110214094,110217368	110199047,110199409,110199901,110211122,110211611,110211993,110212193,110214004,110214205,110217907	0.86889	4.87407	coding
Pred2192	chr1	+	110198697	110217907	110198697,110199333,110199836,110200211,110200393,110201435,110214094,110217368	110199047,110199409,110199901,110200293,110200494,110201531,110214205,110217907	0.23309	4.70731	coding
Pred2193	chr1	+	110210643	110226618	110210643,110211046,110211546,110225828	110210773,110211122,110211611,110226618	2.67524	2.10497	coding
Pred2194	chr1	+	110230417	110236366	110230417,110230791,110231294,110231669,110231846,110232892,110233075,110235827	110230531,110230867,110231359,110231751,110231947,110232988,110233186,110236366	14.74450	5.10628	coding
Pred2195	chr1	+	110254863	110260883	110254863,110255239,110255740,110256105,110256282,110257568,110257751,110259958	110254970,110255315,110255805,110256187,110256383,110257664,110257862,110260883	10.34710	5.22335	coding
Pred2198	chr1	+	110254863	110260883	110254863,110255239,110256105,110256282,110257568,110259958	110254970,110255315,110256187,110256383,110257664,110260883	1.29353	3.18628	coding
Pred2199	chr1	-	110280037	110283133	110280037,110280277,110280712,110280906,110282050,110282454,110282861	110280189,110280373,110280813,110280988,110282115,110282530,110283133	13.81670	4.11913	coding
Pred2200	chr1	-	110276553	110283660	110276553,110280078,110282050,110282454,110282861,110283574	110279791,110280189,110282115,110282530,110283133,110283660	3.14549	1.73107	coding
Pred2201	chr1	-	110276553	110283660	110276553,110280078,110280277,110280712,110280906,110282050,110282454,110282861,110283574	110279791,110280189,110280373,110280813,110280988,110282115,110282530,110283133,110283660	3.92549	3.61696	coding
Pred2203	chr1	+	110453232	110472354	110453232,110456880,110458255,110459914,110464468,110465787,110467397,110467768,110471473	110453684,110457003,110458318,110460085,110464616,110466812,110467450,110467824,110472354	6.28795	10.4965	coding
Pred2205	chr1	+	110453232	110469365	110453232,110456880,110458255,110459914,110464468,110465787,110467397,110467768,110468684	110453684,110457003,110458318,110460085,110464616,110466812,110467450,110467824,110469365	0.78670	10.575	coding
Pred2209	chr1	+	110528109	110566363	110528109,110553835,110554983,110560567,110564295	110528165,110553979,110555621,110560638,110566363	1.38705	1.32784	coding
Pred2211	chr1	+	110527307	110566363	110527307,110551655,110560994,110561173,110561672,110562169,110564295	110527794,110551767,110561089,110561272,110561741,110562248,110566363	19.04670	1.45689	coding
Pred2212	chr1	+	110528109	110566363	110528109,110553835,110554983,110555518,110557384,110558046,110558965,110559288,110560116,110560567,110560994,110561173,110561672,110562169,110564295	110528165,110553979,110555084,110555621,110557479,110558153,110559082,110559352,110560205,110560638,110561089,110561272,110561741,110562248,110566363	56.16770	8.4802	coding
Pred2215	chr1	+	110527307	110566363	110527307,110560567,110561672,110562169,110564295	110527794,110561272,110561741,110562248,110566363	3.33922	1.06146	coding
Pred2220	chr1	+	110528109	110566363	110528109,110551655,110553835,110554983,110557384,110558046,110558965,110563352	110528165,110551767,110553979,110555084,110557479,110558153,110559082,110566363	12.48380	3.94	coding
Pred2223	chr1	+	110577240	110597424	110577240,110580512,110581304,110581793,110582016,110583256,110584157,110584355,110585709,110586260,110587461,110587636,110589301,110590163,110590393,110591733,110592081,110592964,110593577,110594304,110596286	110577439,110580582,110581379,110581928,110582137,110583325,110584264,110584483,110585892,110586478,110587527,110587700,110589373,110590238,110590491,110591860,110592182,110593031,110593682,110594509,110597424	13.01230	17.0345	coding
Pred2225	chr1	+	110574198	110597424	110574198,110592964,110593577,110594304,110596286	110574262,110593031,110593682,110594509,110597424	0.82215	5.35756	coding
Pred2226	chr1	+	110574198	110597424	110574198,110580512,110581304,110581793,110582016,110583256,110584157,110584355,110585709,110586260,110587461,110587636,110589301,110590163,110590393,110592964,110593577,110596286	110574262,110580582,110581379,110581928,110582137,110583325,110584264,110584483,110585892,110586478,110587527,110587700,110589373,110590238,110590491,110593031,110593682,110597424	0.98692	14.7193	coding
Pred2227	chr1	+	110655061	110656568	110655061	110656568	0.41796	3.42828	coding
Pred2228	chr1	+	110735127	110737566	110735127,110737200	110735320,110737566	5.45415	2.55649	coding
Pred2230	chr1	+	110693131	110744821	110693131,110709464,110734593,110735127,110737200,110738207,110740058,110740697	110693505,110709837,110734835,110735320,110737393,110738367,110740221,110744821	4.48061	9.40111	coding
Pred2231	chr1	+	110693131	110744821	110693131,110709464,110714681,110719250,110734593,110735127,110737200,110738207,110740058,110740697	110693505,110709837,110714839,110719361,110734835,110735320,110737393,110738367,110740221,110744821	24.77200	10.2157	coding
Pred2232	chr1	+	110693131	110744821	110693131,110709464,110714681,110716594,110734593,110735127,110737200,110738207,110740058,110740697	110693505,110709837,110714839,110716721,110734835,110735320,110737393,110738367,110740221,110744821	1.27850	11.3623	coding
Pred2233	chr1	+	110693131	110744821	110693131,110716594,110740697	110693505,110716721,110744821	2.91596	2.28339	coding
Pred2234	chr1	+	110693131	110744821	110693131,110709464,110714681,110716594,110717400,110719250,110737200,110738207,110740058,110740697	110693505,110709837,110714839,110716721,110717582,110719361,110737393,110738367,110740221,110744821	23.33460	10.5967	coding
Pred2235	chr1	+	110693131	110744821	110693131,110719250,110737200,110738207,110740058,110740697	110693505,110719361,110737393,110738367,110740221,110744821	0.46347	5.30708	coding
Pred2236	chr1	+	110754064	110776665	110754064,110765585,110768596,110775532	110754799,110766522,110768800,110776665	8.06371	9.9252	coding
Pred2237	chr1	+	110754064	110766704	110754064,110765585	110754799,110766704	0.22354	8.6991	coding
Pred2238	chr1	+	110754064	110776665	110754064,110765585,110768596,110774842	110754799,110766522,110768800,110776665	8.48013	9.00157	coding
Pred2239	chr1	-	110943878	110950546	110943878,110946540,110948939,110950207	110944205,110946658,110949001,110950546	32.18410	2.47324	coding
Pred2241	chr1	-	111145776	111148344	111145776,111148012	111147567,111148344	3.83753	9.60398	coding
Pred2242	chr1	-	111145776	111148975	111145776,111148012,111148849	111147567,111148344,111148975	3.59536	9.54714	coding
Pred2243	chr1	-	111214309	111217655	111214309	111217655	1.35890	9.84601	coding
Pred2244	chr1	+	111415721	111442557	111415721,111434013,111434966,111436948,111437581,111439274,111440430,111441745	111415870,111434093,111435155,111437023,111437677,111439355,111440514,111442557	0.83285	2.55479	coding
Pred2245	chr1	+	111415777	111442557	111415777,111434013,111434966,111436948,111437581,111439274,111440430,111441745	111415870,111434093,111435155,111437023,111437677,111439355,111440514,111442557	3.39272	2.56766	coding
Pred2246	chr1	+	111717500	111727724	111717500,111724808,111725420,111726083,111726812	111717585,111724940,111725579,111726209,111727724	4.47181	4.22023	coding
Pred2247	chr1	+	111991461	112002258	111991461,111996832,111998707,111999251,112002078	111991571,111996978,111998871,111999377,112002258	2.15059	3.88869	coding
Pred2248	chr1	-	111982512	111991830	111982512,111984646,111985274,111985944,111986488,111986675,111989716,111990056,111991240,111991676	111984011,111984715,111985383,111986016,111986543,111986746,111989766,111990198,111991426,111991830	5.39764	7.35701	coding
Pred2249	chr1	+	111991816	112004523	111991816,111992458,111996832,111998707,111999251,112002078,112003538	111992203,111992495,111996978,111998871,111999377,112002258,112004523	15.46390	3.74392	coding
Pred2252	chr1	+	111991461	112002258	111991461,111992458,111996832,111998707,111999251,112002078	111991571,111992495,111996978,111998871,111999377,112002258	18.10640	4.1357	coding
Pred2253	chr1	+	112162404	112256100	112162404,112233955,112237962,112240062,112245957,112246964,112251770,112255052	112162556,112234039,112238031,112240119,112246098,112247108,112251886,112256100	9.54050	3.15665	coding
Pred2254	chr1	+	112162404	112256100	112162404,112170091,112233955,112237962,112240062,112245957,112246964,112251770,112255052	112162556,112170181,112234039,112238031,112240119,112246098,112247108,112251886,112256100	1.43029	3.1254	coding
Pred2256	chr1	+	112256829	112259310	112256829	112259310	3.53971	0.53369	coding
Pred2257	chr1	-	112268369	112282022	112268369,112281807	112270426,112282022	6.01946	3.78095	coding
Pred2258	chr1	+	112533157	112541461	112533157,112539048	112533809,112541461	1.57698	2.16785	coding
Pred2259	chr1	-	113243748	113250025	113243748,113245184,113245620,113246265,113249699	113244335,113245315,113245741,113246428,113250025	46.11380	5.34652	coding
Pred2261	chr1	-	113362795	113393265	113362795,113371098,113391575,113392301	113363163,113371133,113391672,113393265	0.79070	5.21014	coding
Pred2263	chr1	-	113454471	113498975	113454471,113459799,113464611,113471713,113498656	113456787,113460666,113464755,113471974,113498975	5.18600	7.64938	coding
Pred2265	chr1	+	113465971	113467295	113465971	113467295	2.05713	4.99923	coding
Pred2266	chr1	+	113499036	113506688	113499036,113506593	113499578,113506688	5.70601	-1.11506	noncoding
Pred2267	chr1	-	113554308	113615724	113554308,113591044,113615560	113556461,113591183,113615724	1.74718	0.664234	coding
Pred2268	chr1	+	114133105	114228535	114133105,114137102,114161153,114225518	114133280,114137182,114161228,114228535	14.14770	3.726	coding
Pred2279	chr1	-	114267957	114302098	114267957,114300320,114301280,114301644	114268583,114300377,114301470,114302098	1.70432	0.579588	coding
Pred2280	chr1	-	114437681	114439764	114437681,114438378,114438879	114438114,114438660,114439764	5.03520	2.45495	coding
Pred2281	chr1	-	114442030	114447482	114442030,114443857,114444376,114445259,114447226	114443022,114444005,114444507,114445484,114447482	5.09386	5.29729	coding
Pred2283	chr1	+	114472438	114520421	114472438,114483003,114495387,114497272,114498184,114499248,114499745,114500687,114504938,114506008,114508751,114510387,114511063,114512577,114514445,114515645	114472561,114484081,114495511,114497392,114498271,114499433,114499908,114500913,114505060,114506143,114508894,114510570,114511270,114512819,114514576,114520421	13.32430	12.2229	coding
Pred2284	chr1	+	114472438	114520421	114472438,114506008,114508751,114510387,114514445,114515645	114472561,114506143,114508894,114510570,114514576,114520421	0.54434	4.70224	coding
Pred2285	chr1	+	114472438	114520421	114472438,114483003,114497272,114498184,114499248,114499745,114500687,114504938,114508754,114510387,114514445,114515645	114472561,114484081,114497392,114498271,114499433,114499908,114500913,114505060,114508894,114510570,114514576,114520421	0.48888	10.0598	coding
Pred2288	chr1	-	114935400	115053781	114935400,114940561,114942078,114944010,114945381,114948031,114949562,114951298,114952805,114964057,114967212,115006891,115053171	114940482,114940612,114942231,114944085,114945505,114948381,114949722,114951362,114952938,114964258,114967377,115007010,115053781	1.65731	7.11218	coding
Pred2289	chr1	-	114935400	115053781	114935400,114942078,114944010,114945381,114948031,114949562,114951298,114952805,114964057,114967212,115006891,115053171	114940482,114942231,114944085,114945505,114948381,114949722,114951362,114952938,114964258,114967377,115007010,115053781	1.56609	6.09166	coding
Pred2290	chr1	-	115110182	115124265	115110182,115112612,115113320,115118210,115123919,115124119	115110877,115112693,115113371,115118372,115124012,115124265	6.38171	3.32343	coding
Pred2291	chr1	-	115110182	115124265	115110182,115112612,115113320,115118210,115119308,115123919	115110877,115112693,115113371,115118372,115119379,115124265	6.44526	3.6034	coding
Pred2299	chr1	-	115259537	115300671	115259537,115261233,115262199,115263159,115266503,115267841,115276352,115276609,115277062,115279378,115280583,115282312,115292441,115300545	115260837,115261366,115262363,115263338,115266623,115267954,115276478,115276738,115277144,115279476,115280693,115282511,115292828,115300671	31.83670	6.80148	coding
Pred2300	chr1	-	115259537	115292828	115259537,115261233,115262199,115263159,115266503,115272878,115277062,115279378,115280091,115280583,115292441	115260837,115261366,115262363,115263338,115266623,115273043,115277144,115279476,115280184,115280693,115292828	4.58675	6.73385	coding
Pred2302	chr1	-	115259537	115292828	115259537,115261233,115262199,115263159,115266503,115268831,115269603,115282312,115292441	115260837,115261366,115262363,115263338,115266623,115269007,115269711,115282511,115292828	18.23360	6.07007	coding
Pred2306	chr1	-	115259537	115300671	115259537,115261233,115262199,115269603,115272878,115273128,115275224,115276352,115276609,115277062,115300545	115260837,115261366,115262363,115269711,115273043,115273269,115275437,115276478,115276738,115277144,115300671	21.31690	5.87676	coding
Pred2314	chr1	+	116915794	116947394	116915794,116926635,116927404,116929909,116930752,116931259,116931523,116932834,116933403,116935475,116936152,116937731,116939219,116940509,116941242,116941551,116942041,116943482,116944175,116946505,116947037	116916145,116926746,116927464,116930113,116930866,116931394,116932329,116933033,116933513,116935610,116936345,116937907,116939356,116940660,116941411,116941706,116942165,116943882,116944277,116946597,116947394	141.23300	15.9826	coding
Pred2315	chr1	+	116915794	116947394	116915794,116926635,116927404,116929909,116930752,116931259,116931523,116932060,116932834,116933403,116935475,116936152,116937731,116939219,116941242,116941551,116942041,116943482,116944175,116946505,116947037	116916145,116926746,116927464,116930113,116930866,116931394,116931641,116932329,116933033,116933513,116935610,116936345,116937907,116939356,116941411,116941706,116942165,116943882,116944277,116946597,116947394	76.55030	18.8701	coding
Pred2316	chr1	+	116915794	116947394	116915794,116935486,116936152,116937731,116941551,116943517,116944175,116946505,116947037	116916145,116935610,116936345,116937907,116941936,116943882,116944277,116946597,116947394	15.15270	7.8577	coding
Pred2317	chr1	+	116915794	116947394	116915794,116926635,116927404,116935486,116936152,116937731,116941551,116943517,116944175,116946505,116947037	116916145,116926746,116927464,116935610,116936345,116937907,116941936,116943882,116944277,116946597,116947394	20.75540	8.77759	coding
Pred2318	chr1	+	116915794	116947394	116915794,116926635,116927404,116929909,116930752,116931259,116931523,116932060,116932834,116933403,116935475,116936152,116937731,116941551,116943517,116943751,116946505,116947037	116916145,116926746,116927464,116930113,116930866,116931394,116931641,116932329,116933033,116933513,116935610,116936345,116937907,116941936,116943628,116944277,116946597,116947394	5.89514	14.9153	coding
Pred2320	chr1	+	116915794	116947394	116915794,116926635,116927404,116929909,116930752,116931259,116931523,116932060,116932834,116933403,116935475,116936152,116937731,116941551,116943517,116944175,116946505	116916145,116926746,116927464,116930113,116930866,116931394,116931641,116932329,116933033,116933513,116935610,116936345,116937907,116941936,116943882,116944277,116947394	6.11190	14.9572	coding
Pred2321	chr1	+	116915794	116947394	116915794,116926635,116927404,116935486,116936152,116937731,116939219,116942041,116943482,116944175,116946505,116947037	116916145,116926746,116928766,116935610,116936345,116937907,116941706,116942165,116943882,116944277,116946597,116947394	4.43041	11.6257	coding
Pred2322	chr1	-	120076170	120076936	120076170	120076936	0.46403	2.76213	coding
Pred2323	chr1	+	120254418	120286848	120254418,120263792,120265998,120269473,120269626,120277256,120277917,120279736,120283008,120284389,120285429,120286508	120254783,120263944,120266064,120269528,120269725,120277389,120278066,120279889,120283141,120284520,120285667,120286848	42.28100	10.1282	coding
Pred2324	chr1	+	120254418	120286848	120254418,120263792,120265998,120277917,120279736,120283008,120284389,120285429,120286508	120254783,120263944,120266064,120278066,120279889,120283141,120284520,120285667,120286848	1.76214	6.95503	coding
Pred2325	chr1	+	120254418	120277603	120254418,120263792,120265998,120269473,120277256	120254783,120263944,120266064,120269528,120277603	0.43949	4.03541	coding
Pred2327	chr1	+	120262249	120286848	120262249,120265998,120269473,120277256,120277917,120279736,120285429,120286508	120263944,120266064,120269725,120277389,120278066,120279886,120285667,120286848	0.10335	7.37454	coding
Pred2328	chr1	+	120285421	120286848	120285421,120286508	120285667,120286848	7.71480	2.70897	coding
Pred2330	chr1	+	120906033	120914842	120906033,120914713	120906419,120914842	5.76155	2.76537	coding
Pred2331	chr1	+	121107151	121131151	121107151,121115831,121116686,121124564,121128366,121129494	121107216,121116047,121116815,121124786,121128468,121131151	17.24150	7.92305	coding
Pred2332	chr1	+	121107151	121131151	121107151,121115831,121124564,121128366,121129494	121107216,121116047,121124786,121128468,121131151	0.65856	6.22998	coding
Pred2348	chr1	-	143767145	143767881	143767145	143767881	2.96365	5.44569	coding
Pred2349	chr1	+	143915747	144094477	143915747,144013900,144053505,144094361	143916308,144014093,144053668,144094477	26.35200	4.21871	coding
Pred2350	chr1	+	143915747	144094477	143915747,144094361	143916308,144094477	5.31010	0.0884819	coding
Pred2352	chr1	+	145096406	145116922	145096406,145103907,145109523,145112372,145115734	145096621,145104017,145109684,145112519,145116922	13.56280	3.11303	coding
Pred2353	chr1	-	144676872	145076079	144676872,144677238,144955215,144994590,145015859,145021111,145075629	144677049,144677362,144955292,144994701,145016011,145021167,145076079	10.61030	5.38279	coding
Pred2354	chr1	-	144676872	145076079	144676872,144952565,144955215,144994590,145015859,145021111,145075629	144677049,144952689,144955292,144994701,145016011,145021167,145076079	14.60990	5.38279	coding
Pred2355	chr1	+	145516382	145523731	145516382,145517272,145518070,145522513	145516456,145517388,145518272,145523731	14.27900	3.34691	coding
Pred2356	chr1	-	144676872	144995022	144676872,144677238,144679892,144994590	144677049,144677362,144679969,144995022	9.14798	4.29439	coding
Pred2357	chr1	+	145438510	145442592	145438510,145439592,145439777,145440037,145440268,145440631,145440901,145441182	145439052,145439665,145439925,145440140,145440525,145440788,145441053,145442592	19.23620	6.91564	coding
Pred2358	chr1	-	144851427	145039944	144851427,144854164,144854517,144855739,144856815,144857611,144859758,144863317,144864134,144865809,144866591,144867920,144873876,144874680,144875976,144877035,144879034,144880741,144881429,144882775,144886096,144892500,144903076,144904624,144906058,144906420,144909868,144911881,144912129,144915444,144916569,144917498,144917818,144918832,144921834,144922186,144922518,144923689,144946624,144952200…	144852499,144854211,144854656,144855883,144857042,144857728,144859998,144863442,144864324,144865929,144866723,144868172,144874029,144874904,144876028,144877271,144879563,144880861,144881622,144882881,144886329,144892589,144903204,144904737,144906196,144906537,144909960,144911963,144912294,144915639,144916749,144917636,144917932,144918991,144922047,144922279,144922638,144923821,144946742,144952376…	5.69072	25.7017	coding
Pred2359	chr1	-	144951760	144995022	144951760,144952565,144955215,144994590	144952376,144952689,144955292,144995022	3.56034	4.40046	coding
Pred2360	chr1	-	144851427	145039944	144851427,144854164,144854517,144855739,144856815,144857611,144859758,144863317,144864134,144865809,144866591,144867920,144871695,144873876,144874680,144875976,144877035,144879034,144880741,144881429,144882445,144886096,144892500,144903076,144904624,144906058,144906420,144909868,144911881,144912129,144915444,144916569,144917498,144917818,144918832,144921834,144922186,144922518,144923689,144946624…	144852499,144854211,144854656,144855883,144857042,144857728,144859998,144863442,144864324,144865929,144866723,144868172,144871881,144874029,144874904,144876028,144877271,144879563,144880861,144881622,144882881,144886329,144892589,144903204,144904737,144906196,144906537,144909960,144911963,144912294,144915639,144916749,144917636,144917932,144918991,144922047,144922279,144922638,144923821,144946742…	10.67830	26.816	coding
Pred2361	chr1	-	144902727	144932447	144902727,144904624,144906058,144906420,144909868,144911881,144912129,144915444,144916569,144917498,144917818,144918832,144921834,144922186,144922518,144923689,144930583	144903204,144904737,144906196,144906537,144909960,144911963,144912294,144915639,144916749,144917636,144917932,144918991,144922047,144922279,144922638,144923821,144932447	6.89406	15.0397	coding
Pred2362	chr1	+	145611035	145688774	145611035,145646114,145650482,145663158,145682022,145683574,145684584,145686975,145688088	145611341,145646173,145650540,145663367,145682094,145683647,145684678,145687091,145688774	9.48323	1.3409	coding
Pred2363	chr1	+	145209110	145285911	145209110,145248812,145273184,145281368,145281954	145209436,145248894,145273444,145281704,145285911	1.86289	1.44485	coding
Pred2365	chr1	-	144851427	144894125	144851427,144854164,144854517,144855739,144882775,144886096,144892500,144894082	144852499,144854211,144854656,144855883,144882881,144886329,144892589,144894125	1.21324	4.67103	coding
Pred2366	chr1	-	144851427	145039944	144851427,144855739,144856815,144857611,144863317,144864134,144865809,144866591,144867920,144871695,144873876,144874680,144875976,145039589	144854656,144855883,144857042,144857728,144863442,144864324,144865929,144866723,144868172,144871881,144874029,144874904,144876028,145039944	5.02832	10.6815	coding
Pred2367	chr1	-	144851427	145039944	144851427,144854164,144854517,144855739,144856815,144857611,144859758,144863317,144864134,144865809,144866591,144867920,144874680,144875976,145039589	144852499,144854211,144854656,144855883,144857042,144857728,144859998,144863442,144864324,144865929,144866723,144868172,144874904,144876028,145039944	0.42244	9.44811	coding
Pred2370	chr1	+	145438510	145442592	145438510,145439592,145439777,145440037,145440631,145440901,145441182	145439052,145439665,145439925,145440525,145440788,145441053,145442592	3.02751	6.41035	coding
Pred2371	chr1	+	145510431	145512878	145510431	145512878	7.05592	0.236461	coding
Pred2372	chr1	-	145592605	145610884	145592605,145594038,145594944,145595118,145596903,145597513,145598243,145598535,145601529,145601747,145606274,145608107,145608403,145609189,145610743	145592771,145594188,145594994,145595220,145597054,145597574,145598295,145598616,145601622,145601852,145606363,145608293,145608659,145609356,145610884	6.84975	7.59639	coding
Pred2373	chr1	-	144300513	144340773	144300513,144340525	144301536,144340773	3.55840	0.33267	coding
Pred2374	chr1	-	144676872	145076079	144676872,144677238,144994590,145015859,145021111,145075629	144677049,144677362,144994701,145016011,145021167,145076079	13.03890	4.50661	coding
Pred2379	chr1	-	144890590	144932032	144890590,144892500,144894082,144895121,144909868,144911881,144912129,144915444,144916569,144917498,144917818,144918832,144921834,144922186,144922518,144923689,144930583	144892219,144892589,144894125,144895290,144909960,144911963,144912294,144915639,144916749,144917636,144917932,144918991,144922047,144922279,144922638,144923821,144932032	4.24879	12.9765	coding
Pred2382	chr1	-	144676872	145076079	144676872,144917818,144921834,144922186,144922518,144923689,144946624,144952200,144952565,144955215,144994590,145015859,145021111,145075629	144677049,144917932,144922047,144922279,144922638,144923821,144946742,144952376,144952689,144955292,144994701,145016011,145021167,145076079	1.19180	9.56481	coding
Pred2383	chr1	-	144832199	144833038	144832199	144833038	0.15823	1.05486	coding
Pred2384	chr1	-	144833046	144833912	144833046	144833912	0.40826	-1.02472	noncoding
Pred2385	chr1	-	146626686	146644129	146626686,146638424,146639345,146643567,146644007	146631221,146638518,146639512,146643746,146644129	4.18292	2.19761	coding
Pred2386	chr1	+	146644349	146646784	146644349,146646002	146645138,146646784	1.39687	0.111783	coding
Pred2387	chr1	+	146649429	146651528	146649429	146651528	12.38810	7.63724	coding
Pred2388	chr1	+	147083376	147096757	147083376,147084681,147086225,147087602,147090621,147094071,147095678	147083688,147084998,147086415,147087702,147092863,147094332,147096757	1.24822	15.9604	coding
Pred2389	chr1	+	147083376	147096757	147083376,147084681,147086225,147087602,147090621,147094071,147095642	147083688,147084998,147086415,147087702,147092863,147094332,147096757	5.37807	15.9814	coding
Pred2390	chr1	-	148251112	148267126	148251112,148267017	148252118,148267126	5.72544	1.36415	coding
Pred2391	chr1	-	147680370	147691166	147680370,147689214	147680931,147691166	0.23074	0.460748	coding
Pred2393	chr1	-	147954636	147955419	147954636	147955419	2.15413	5.32443	coding
Pred2394	chr1	-	148252729	148276664	148252729,148253552,148276555	148252838,148253725,148276664	2.16503	1.90999	coding
Pred2396	chr1	-	148574411	148575140	148574411	148575140	1.93554	2.02389	coding
Pred2397	chr1	+	148644010	148644793	148644010	148644793	3.59965	5.22418	coding
Pred2398	chr1	-	148736447	148737176	148736447	148737176	1.77167	2.01028	coding
Pred2399	chr1	+	148806014	148806797	148806014	148806797	4.13817	5.20705	coding
Pred2400	chr1	+	148928285	148951595	148928285,148932785,148951244	148928385,148932920,148951595	6.58567	0.279571	coding
Pred2402	chr1	+	149287450	149291742	149287450,149291203	149288896,149291742	1.48139	2.80347	coding
Pred2403	chr1	-	149397113	149399229	149397113	149399229	1.57030	2.13022	coding
Pred2404	chr1	+	149553002	149553785	149553002	149553785	4.10983	5.32294	coding
Pred2405	chr1	+	149576452	149616784	149576452,149615764,149616545	149576700,149616111,149616784	2.87805	0.456189	coding
Pred2406	chr1	+	149576452	149616784	149576452,149615764	149576700,149616784	5.93122	0.332945	coding
Pred2407	chr1	+	149577754	149582602	149577754	149582602	0.42776	-0.557846	noncoding
Pred2408	chr1	-	149782118	149783928	149782118	149783928	1.72326	2.83048	coding
Pred2409	chr1	-	149784827	149785236	149784827	149785236	1.58513	3.88198	coding
Pred2410	chr1	-	149812259	149812765	149812259	149812765	2.02399	4.25002	coding
Pred2411	chr1	-	149813785	149814318	149813785	149814318	9.65717	3.36001	coding
Pred2412	chr1	+	149822627	149823160	149822627	149823160	8.16823	3.36001	coding
Pred2413	chr1	+	149824180	149824686	149824180	149824686	2.24888	4.25002	coding
Pred2414	chr1	-	149856011	149858232	149856011	149858232	7.27064	2.83116	coding
Pred2415	chr1	+	149858524	149858960	149858524	149858960	2.11238	3.66782	coding
Pred2416	chr1	-	149859019	149859466	149859019	149859466	0.30842	3.37508	coding
Pred2417	chr1	+	149871154	149872347	149871154,149871562	149871225,149872347	10.01910	1.71363	coding
Pred2420	chr1	-	149874875	149889434	149874875,149877431,149878201,149879251,149881012,149881352,149882121,149882377,149883351,149884770,149889290	149876749,149877591,149878408,149879385,149881123,149881442,149882255,149882529,149883532,149885739,149889434	62.33220	7.84615	coding
Pred2421	chr1	-	149874875	149889434	149874875,149877431,149878201,149879251,149880743,149881012,149881352,149889290	149876749,149877591,149878408,149879758,149880832,149881123,149881442,149889434	33.21390	6.01527	coding
Pred2422	chr1	-	149874875	149889434	149874875,149877431,149878201,149879251,149879593,149880743,149889290	149876749,149877591,149878408,149879385,149879758,149881442,149889434	11.53910	6.21411	coding
Pred2423	chr1	-	149874875	149889434	149874875,149882121,149882377,149883351,149889290	149876749,149882255,149882529,149883532,149889434	10.62350	2.88585	coding
Pred2425	chr1	-	149874875	149889434	149874875,149877023,149878201,149879593,149889290	149876749,149877591,149879385,149879758,149889434	4.09703	4.28755	coding
Pred2426	chr1	-	149895210	149899962	149895210,149895732,149897727,149898267,149899057,149899617	149895621,149895906,149897934,149898810,149899186,149899962	13.61530	4.48394	coding
Pred2427	chr1	-	149897437	149899962	149897437,149898267,149899057,149899617	149897934,149898810,149899186,149899962	0.30304	4.41836	coding
Pred2428	chr1	-	149907191	149908791	149907191,149908046,149908474	149907252,149908122,149908791	2.29645	0.796654	coding
Pred2429	chr1	-	149912232	149982686	149912232,149919151,149920870,149921531,149921996,149931602,149936146,149937701,149939218,149942990,149949360,149982396	149916964,149919236,149920985,149921681,149922124,149931715,149936274,149937803,149939446,149943179,149949511,149982686	5.81458	12.6448	coding
Pred2430	chr1	-	149912232	149982686	149912232,149919151,149920870,149921531,149921996,149931602,149936146,149937701,149939218,149942990,149949360,149982396	149916964,149919236,149920985,149921681,149922124,149931715,149936274,149937803,149939312,149943179,149949511,149982686	1.35812	10.6981	coding
Pred2432	chr1	+	150049266	150117504	150049266,150049746,150053423,150053965,150054799,150064030,150064395,150065622,150082610,150116886	150049309,150049857,150053558,150054079,150054967,150064189,150064503,150065744,150082742,150117504	12.25570	4.70537	coding
Pred2433	chr1	+	150039399	150054079	150039399,150040686,150044232,150048310,150048993,150049171,150049746,150053423,150053965	150040007,150040821,150044293,150048390,150049062,150049309,150049857,150053558,150054079	2.00458	5.372	coding
Pred2435	chr1	+	150039341	150082742	150039341,150040686,150044232,150048310,150048993,150049171,150049746,150064030,150064395,150065622,150082610	150040007,150040821,150044293,150048390,150049062,150049309,150049857,150064189,150064503,150065744,150082742	3.90822	6.40917	coding
Pred2436	chr1	+	150122169	150131816	150122169,150123101,150128259,150129104,150131013	150122477,150123248,150128400,150129680,150131816	23.03590	8.72376	coding
Pred2437	chr1	+	150121654	150131816	150121654,150123101,150128259,150131013	150121976,150123248,150128400,150131816	1.20055	7.53173	coding
Pred2438	chr1	+	150121654	150131816	150121654,150122169,150123101,150128259,150131013	150121976,150122477,150123248,150128400,150131816	1.43615	6.98801	coding
Pred2439	chr1	+	150127086	150131816	150127086,150129104,150129578,150131013	150128400,150129209,150129680,150131816	3.51283	6.60806	coding
Pred2440	chr1	-	150198939	150208504	150198939,150201404,150202905,150204114,150208080	150199127,150201570,150203028,150204264,150208504	14.67470	5.46624	coding
Pred2441	chr1	-	150190724	150208504	150190724,150195511,150198939,150201404,150202905,150204114,150208080	150193063,150195566,150199127,150201570,150203028,150204264,150208504	6.53322	5.89934	coding
Pred2446	chr1	+	150230217	150233729	150230217,150232545	150230578,150233729	1.16140	0.745162	coding
Pred2447	chr1	-	150237798	150241532	150237798,150240115,150240356,150241097	150239056,150240189,150240527,150241532	9.42562	2.2275	coding
Pred2448	chr1	-	150237798	150241532	150237798,150238932,150240115,150240356,150241097	150238594,150239056,150240189,150240391,150241532	3.35199	1.15467	coding
Pred2449	chr1	-	150237798	150241532	150237798,150238934,150239474,150239755,150240115,150240356,150241097	150238594,150239056,150239602,150239878,150240189,150240527,150241532	11.40970	5.12009	coding
Pred2451	chr1	+	150266268	150280818	150266268,150266754,150280481	150266318,150266869,150280818	56.78370	0.814532	coding
Pred2452	chr1	+	150266268	150280818	150266268,150280481	150266869,150280818	19.35160	0.719157	coding
Pred2453	chr1	+	150266268	150280818	150266268,150280481	150266318,150280818	0.45956	-0.0419837	noncoding
Pred2454	chr1	+	150293927	150325703	150293927,150297352,150298208,150300778,150305154,150305449,150307405,150310635,150312873,150315784,150316637,150316851,150318493,150318883,150321632,150325308	150294041,150297545,150298339,150300925,150305238,150305670,150307712,150310802,150312953,150315928,150316737,150317023,150318612,150318967,150321694,150325703	5.77819	10.2285	coding
Pred2455	chr1	+	150305449	150318612	150305449,150307405,150310635,150312873,150316909,150318493	150305670,150307712,150310802,150312953,150317023,150318612	0.26178	5.19452	coding
Pred2456	chr1	+	150293927	150325703	150293927,150297415,150298208,150300778,150305154,150305449,150307405,150310635,150312873,150315784,150316637,150316909,150318493,150321632,150325308	150294041,150297545,150298339,150300925,150305238,150305670,150307712,150310802,150312953,150315928,150316737,150317023,150318967,150321694,150325703	1.85255	9.33342	coding
Pred2457	chr1	+	150293927	150325703	150293927,150297352,150298208,150305154,150305449,150307405,150310635,150312873,150315784,150316637,150316909,150318493,150321632,150325308	150294041,150297545,150298339,150305238,150305670,150307712,150310802,150312953,150315928,150316737,150317023,150318967,150321694,150325703	1.11266	9.17369	coding
Pred2458	chr1	+	150336989	150446032	150336989,150390071,150413398,150415706,150416726,150418701,150429763,150432535,150437002,150443036	150337395,150390201,150413499,150415759,150416853,150418877,150430046,150432793,150437203,150446032	9.06484	16.1683	coding
Pred2460	chr1	+	150459919	150479747	150459919,150477381,150478066,150479391	150459992,150477454,150478181,150479747	0.73053	2.00619	coding
Pred2461	chr1	+	150459919	150479747	150459919,150460333,150463147,150463869,150464073,150464886,150468957,150469285,150470005,150470977,150471372,150471691,150476810,150477381,150478066,150479391	150459992,150460530,150463201,150463987,150464138,150464965,150469104,150469384,150470223,150471140,150471510,150471769,150476911,150477454,150478181,150479747	3.20324	10.3177	coding
Pred2462	chr1	+	150459919	150479747	150459919,150460333,150461439,150463076,150463869,150464073,150464886,150470005,150470977,150471372,150471691,150476810,150477107,150477381,150478066,150479391	150459992,150460530,150461461,150463201,150463987,150464138,150464965,150470223,150471140,150471510,150471769,150476911,150477209,150477454,150478181,150479747	5.19554	10.5263	coding
Pred2463	chr1	+	150459919	150479747	150459919,150460333,150461439,150463076,150476810,150477381,150478066,150479391	150459992,150460530,150461563,150463201,150476911,150477454,150478181,150479747	0.43172	4.35368	coding
Pred2465	chr1	+	150459919	150471769	150459919,150460333,150461439,150463076,150463869,150464073,150464886,150468957,150470005,150470977,150471372,150471691	150459992,150460530,150461563,150463201,150463987,150464138,150464965,150469104,150470223,150471140,150471510,150471769	1.77614	8.78044	coding
Pred2466	chr1	+	150459919	150479747	150459919,150460333,150461439,150463076,150463869,150464073,150464886,150468957,150471691,150476810,150477107,150477381,150478066,150479391	150459992,150460530,150461563,150463201,150463987,150464138,150464965,150469104,150471769,150476911,150477209,150477454,150478181,150479747	0.95171	8.02936	coding
Pred2467	chr1	+	150480486	150486264	150480486,150482006,150482136,150482397,150482577,150483351,150483932,150484827,150485200,150485712	150480755,150482057,150482238,150482478,150482658,150483674,150484307,150485048,150485288,150486264	6.51972	9.76731	coding
Pred2470	chr1	+	150480486	150486264	150480486,150482006,150482577,150483351,150483932,150484827,150485200,150485712	150480755,150482057,150482658,150483674,150484307,150485048,150485288,150486264	1.47047	7.11689	coding
Pred2471	chr1	-	150547036	150552086	150547036,150550719,150551318	150549967,150550967,150552086	15.76580	5.30168	coding
Pred2473	chr1	-	150595754	150602098	150595754,150599942,150601889	150598284,150600068,150602098	15.71990	2.79945	coding
Pred2474	chr1	-	150594603	150602098	150594603,150598117,150599942,150601889	150595335,150598284,150600068,150602098	38.10320	3.19238	coding
Pred2475	chr1	-	150599523	150602098	150599523,150601889	150600068,150602098	1.66562	1.28722	coding
Pred2476	chr1	-	150594603	150601609	150594603,150599942,150601536	150595335,150600068,150601609	1.23054	0.536027	coding
Pred2477	chr1	-	150594603	150602098	150594603,150599942,150601536,150601889	150598284,150600068,150601609,150602098	3.35781	2.44858	coding
Pred2478	chr1	-	150598117	150602098	150598117,150599942,150601536,150601889	150598284,150600068,150601609,150602098	3.60482	3.009	coding
Pred2479	chr1	-	150618700	150669672	150618700,150634289,150636107,150667131,150669467	150621224,150634404,150636239,150667326,150669672	3.05994	4.72934	coding
Pred2481	chr1	-	150790395	150849186	150790395,150795669,150799018,150801568,150802379,150804293,150804809,150807013,150808755,150811916,150814899,150818738,150825237,150830824,150849018	150790506,150795821,150799093,150801703,150802456,150804379,150804875,150807116,150808969,150812130,150814944,150818783,150825282,150830936,150849186	0.43535	4.87275	coding
Pred2483	chr1	-	150782185	150849186	150782185,150785647,150786552,150788734,150789263,150789557,150789836,150790395,150795669,150799018,150801568,150802379,150804293,150804809,150807013,150808755,150811916,150814899,150818738,150825237,150830824,150849018	150784586,150785814,150786712,150788882,150789366,150789678,150789909,150790506,150795821,150799093,150801703,150802456,150804379,150804875,150807116,150808969,150812130,150814944,150818783,150825282,150830936,150849186	4.22827	7.83163	coding
Pred2484	chr1	-	150782185	150849186	150782185,150785647,150786552,150788734,150789263,150789557,150790395,150795669,150799018,150801568,150802379,150804293,150804809,150807013,150808755,150811916,150818738,150825237,150830824,150849018	150784586,150785814,150786715,150788882,150789366,150789678,150790506,150795821,150799093,150801703,150802456,150804379,150804875,150807116,150808969,150812130,150818783,150825282,150830936,150849186	1.54264	8.02315	coding
Pred2485	chr1	-	150937649	150947440	150937649,150938951,150939231,150939549,150939867,150940139,150940295,150940558,150940870,150941393,150947094	150938764,150939105,150939338,150939678,150939960,150940190,150940353,150940677,150940988,150941607,150947440	21.63400	5.05577	coding
Pred2486	chr1	-	150937649	150947440	150937649,150938951,150939231,150939549,150940295,150940558,150940870,150941393,150947094	150938764,150939105,150939338,150940190,150940353,150940677,150940988,150941567,150947440	4.27544	4.88229	coding
Pred2487	chr1	-	150937649	150947440	150937649,150940558,150940870,150941393,150947094	150938764,150940677,150940988,150941567,150947440	5.67909	2.57576	coding
Pred2488	chr1	-	150937649	150947440	150937649,150938951,150939231,150947094	150938764,150939105,150939678,150947440	2.51686	2.39752	coding
Pred2490	chr1	-	150969301	150979273	150969301,150970557,150971844,150972337,150972932,150973725,150974200,150974640,150978787	150970255,150970749,150971987,150972440,150973091,150973790,150974258,150975444,150979273	9.41628	6.38093	coding
Pred2491	chr1	-	150969301	150980225	150969301,150970099,150970557,150971844,150974640,150980200	150969843,150970255,150970749,150971987,150974799,150980225	3.81841	3.28344	coding
Pred2493	chr1	-	150969301	150980225	150969301,150973725,150974200,150974640,150980200	150969843,150973790,150974258,150974787,150980225	1.24623	2.31463	coding
Pred2494	chr1	-	150969301	150980095	150969301,150970099,150970557,150971844,150972337,150972932,150973725,150974200,150974640,150978787	150969843,150970255,150970749,150971987,150972440,150973091,150973790,150974258,150974876,150980095	0.33924	4.90374	coding
Pred2495	chr1	+	150997086	151008189	150997086,150997990,150999708,151001261,151006281	150997271,150998149,150999803,151001420,151008189	1.79224	6.01365	coding
Pred2496	chr1	+	150980972	151008189	150980972,150990287,150990942,150997086,150997990,150999708,151001261,151006281	150981147,150990380,150991145,150997271,150998149,150999803,151001420,151008189	3.32750	7.00801	coding
Pred2497	chr1	+	150980972	151008189	150980972,150990287,150990942,150999708,151001261,151006281	150981147,150990380,150991145,150999803,151001420,151008189	0.52182	5.85568	coding
Pred2498	chr1	+	151032150	151040972	151032150,151039694	151033029,151040972	47.27150	1.67716	coding
Pred2499	chr1	-	151104446	151119104	151104446,151106876,151107095,151107273,151107638,151108066,151108486,151108923,151109332,151110186,151110461,151110791,151111105,151111900,151112113,151112451,151114979,151116860,151118908	151105993,151106921,151107151,151107351,151107785,151108240,151108639,151109055,151109550,151110275,151110581,151110882,151111207,151111957,151112177,151112566,151115151,151116910,151119104	10.81040	11.0153	coding
Pred2500	chr1	-	151109332	151119104	151109332,151110186,151110461,151110791,151111105,151111900,151112113,151116860,151118908	151109550,151110275,151110581,151110882,151111207,151111957,151112177,151116910,151119104	0.98103	3.93131	coding
Pred2501	chr1	-	151104164	151119104	151104164,151106876,151107095,151107273,151107638,151112451,151114979,151116860,151118908	151105794,151106921,151107151,151107351,151107785,151112566,151115151,151116910,151119104	4.21885	6.68289	coding
Pred2503	chr1	-	151104446	151119104	151104446,151106876,151107095,151107273,151107638,151108066,151108486,151116860,151118908	151105993,151106921,151107151,151107351,151107785,151108240,151108639,151116910,151119104	0.39292	6.13754	coding
Pred2504	chr1	-	151104446	151119104	151104446,151106876,151107095,151107273,151107638,151108066,151108486,151110186,151110461,151116860,151118908	151105993,151106921,151107151,151107351,151107785,151108240,151108639,151110275,151110581,151116910,151119104	0.59388	6.64992	coding
Pred2505	chr1	+	151138516	151141612	151138516,151138946,151139409,151139596,151139801,151140619,151141461	151138679,151139017,151139498,151139694,151139890,151140814,151141612	11.19740	4.37763	coding
Pred2506	chr1	+	151138516	151141612	151138516,151138946,151139409,151139801,151140619,151141461	151138679,151139017,151139493,151139890,151140814,151141612	1.86016	3.62721	coding
Pred2507	chr1	+	151138516	151140384	151138516,151138946,151139409,151139801	151138679,151139017,151139493,151140384	0.57883	1.60471	coding
Pred2508	chr1	-	151148933	151162640	151148933,151150476,151156792,151157981,151158273,151162480	151149507,151150621,151156969,151158096,151158426,151162640	24.74210	4.90834	coding
Pred2509	chr1	-	151149827	151162640	151149827,151156792,151157981,151158273,151162480	151150621,151156969,151158096,151158426,151162640	0.52814	2.90575	coding
Pred2510	chr1	+	151171020	151222006	151171020,151196720,151199795,151204146,151204723,151205026,151206672,151209033,151210657,151211605,151212430,151214598,151214913,151219395,151220338	151171557,151196755,151199876,151204277,151204841,151205179,151206972,151209239,151210741,151211654,151212515,151214745,151215043,151219441,151222006	3.34772	7.05215	coding
Pred2511	chr1	+	151171020	151222006	151171020,151196723,151199795,151204146,151204723,151205026,151206672,151209033,151210657,151211605,151212430,151214598,151214913,151219395,151220338	151171557,151196755,151199876,151204277,151204841,151205179,151206972,151209239,151210741,151211654,151212515,151214745,151215043,151219441,151222006	2.12050	6.98738	coding
Pred2514	chr1	+	151227196	151239952	151227196,151237307,151237869,151238479,151238783,151239648	151227284,151237710,151238085,151238597,151239063,151239952	14.87370	5.70375	coding
Pred2515	chr1	+	151227196	151239952	151227196,151238479,151239648	151227284,151238588,151239952	0.45042	1.5273	coding
Pred2516	chr1	+	151227196	151239952	151227196,151238479,151238783,151238995,151239648	151227284,151238588,151238915,151239063,151239952	21.85460	3.34461	coding
Pred2518	chr1	+	151227196	151239952	151227196,151234636,151236389,151237307,151237641,151238783,151238995,151239648	151227284,151234777,151236504,151237394,151237710,151238915,151239063,151239952	59.31840	6.06723	coding
Pred2519	chr1	+	151258750	151264380	151258750,151261003,151261570,151261853,151262153,151262597,151262907,151263190	151260882,151261182,151261747,151262016,151262483,151262710,151263049,151264380	6.23245	12.2728	coding
Pred2520	chr1	+	151254790	151264380	151254790,151258750,151261003,151261570,151261853,151262153,151262597,151262907,151263190	151254871,151260882,151261182,151261747,151262016,151262483,151262710,151263049,151264380	4.29989	12.3477	coding
Pred2522	chr1	-	151288048	151300133	151288048,151299746	151288985,151300133	8.81957	5.25031	coding
Pred2524	chr1	-	151264412	151300133	151264412,151266493,151266884,151271283,151274319,151274669,151276016,151278611,151280049,151282686,151297220,151299746	151265509,151266614,151267017,151271549,151274443,151274774,151276126,151278839,151280277,151282731,151297393,151300133	18.91990	6.63645	coding
Pred2525	chr1	-	151264412	151300133	151264412,151266884,151274319,151280049,151288048,151297220,151299746	151265509,151267017,151274443,151280277,151288985,151297393,151300133	2.43465	6.42178	coding
Pred2526	chr1	-	151264412	151298849	151264412,151266884,151271283,151274319,151274669,151282686,151288048,151298647	151266614,151267017,151271549,151274443,151274774,151282731,151288985,151298849	4.88738	8.20693	coding
Pred2527	chr1	-	151264412	151298849	151264412,151266884,151271283,151274319,151274669,151288048,151298647	151266614,151267017,151271549,151274443,151274774,151288985,151298849	0.83465	8.01697	coding
Pred2529	chr1	-	151313115	151319769	151313115,151315817,151316156,151316672,151316892,151317203,151317581,151318403,151318680,151318964,151319686	151315654,151315918,151316358,151316754,151317012,151317323,151317664,151318437,151318809,151319082,151319769	7.63953	8.91616	coding
Pred2530	chr1	-	151336780	151345164	151336780,151338081,151338243,151338750,151339197,151340674,151341479,151341917,151342188,151345113	151337181,151338160,151338322,151338929,151339380,151340795,151341665,151342030,151342245,151345164	5.79698	8.93735	coding
Pred2532	chr1	-	151336780	151345164	151336780,151337664,151341479,151341917,151342188,151345113	151337181,151337714,151341665,151342030,151342245,151345164	0.36759	4.03962	coding
Pred2533	chr1	-	151336780	151345164	151336780,151337401,151337664,151338243,151338750,151339197,151340674,151341479,151341917,151342188,151345113	151337181,151337520,151337757,151338322,151338929,151339380,151340795,151341665,151342030,151342245,151345164	4.64794	9.81631	coding
Pred2534	chr1	-	151336780	151345164	151336780,151337401,151337664,151338038,151338243,151338750,151339197,151341479,151342188,151345113	151337181,151337520,151337757,151338160,151338322,151338929,151339380,151342030,151342245,151345164	4.79812	9.38492	coding
Pred2535	chr1	+	151372040	151373831	151372040,151372917,151373239,151373714	151372663,151373064,151373321,151373831	53.88590	3.49327	coding
Pred2536	chr1	+	151372040	151374382	151372040,151374017,151374292	151373831,151374106,151374382	4.59617	2.84973	coding
Pred2537	chr1	+	151372040	151374382	151372040,151372917,151374292	151372203,151373321,151374382	4.79543	1.01744	coding
Pred2538	chr1	+	151372040	151374382	151372040,151372917,151373714	151372203,151373321,151374382	10.04680	1.83252	coding
Pred2539	chr1	+	151372040	151374382	151372040,151372456,151374017,151374292	151372203,151373064,151374106,151374382	31.90830	2.35047	coding
Pred2540	chr1	+	151372040	151374382	151372040,151374292	151372203,151374382	0.33754	0.0815731	coding
Pred2542	chr1	-	151375199	151431932	151375199,151379082,151379386,151379710,151380575,151380884,151381169,151384100,151384771,151395872,151396424,151397430,151400298,151402078,151403141,151413403,151414556,151431627	151378940,151379107,151379499,151379767,151380716,151381057,151381304,151384247,151384872,151396027,151396762,151397537,151400889,151402187,151403317,151413562,151414681,151431932	4.10666	13.6641	coding
Pred2544	chr1	-	151375199	151431932	151375199,151379082,151379386,151379710,151380575,151380884,151381169,151384771,151395872,151396424,151397430,151400298,151400598,151402078,151403141,151413403,151414556,151431627	151378940,151379107,151379499,151379767,151380716,151381057,151381304,151384872,151396027,151396762,151397537,151400517,151400889,151402187,151403317,151413562,151414681,151431932	5.10208	14.2443	coding
Pred2546	chr1	-	151375199	151431932	151375199,151379082,151379386,151379710,151380575,151380884,151381169,151384100,151384771,151395872,151396424,151400298,151400598,151402078,151403141,151413403,151414556,151431627	151378940,151379107,151379499,151379767,151380716,151381057,151381304,151384247,151384872,151396027,151396762,151400517,151400889,151402187,151403317,151413562,151414681,151431932	7.00844	13.521	coding
Pred2547	chr1	-	151399443	151431932	151399443,151403141,151413403,151414556,151431627	151400490,151403317,151413562,151414681,151431932	0.34483	3.98062	coding
Pred2549	chr1	+	151611331	151671559	151611331,151630710,151633273,151634641,151638408,151640947,151655831,151664910,151665386,151665899,151666845	151611595,151630903,151633338,151634746,151638487,151641111,151655921,151665060,151665515,151665959,151671559	5.11668	3.56758	coding
Pred2550	chr1	+	151584661	151671559	151584661,151630710,151633273,151634641,151670318	151584988,151630903,151633338,151634746,151671559	7.56957	4.46558	coding
Pred2551	chr1	+	151584661	151671559	151584661,151611363,151630710,151633273,151634641,151638408,151640947,151655831,151664910,151665386,151665899,151666068	151584988,151611595,151630903,151633338,151634746,151638487,151641111,151655921,151665060,151665515,151665959,151671559	4.79455	4.36158	coding
Pred2553	chr1	-	151681473	151689278	151681473,151681695,151682218,151687069,151688351	151681553,151681824,151682267,151687152,151689278	16.18250	3.59498	coding
Pred2554	chr1	-	151681473	151689278	151681473,151681695,151682218,151687069,151688351,151689230	151681553,151681824,151682267,151687152,151689059,151689278	10.63240	3.67062	coding
Pred2555	chr1	-	151679982	151689278	151679982,151681473,151681695,151682218,151687069,151688351,151689230	151680411,151681553,151681821,151682267,151687152,151688457,151689278	19.34780	5.45273	coding
Pred2556	chr1	-	151681473	151689278	151681473,151681695,151689230	151681553,151681824,151689278	7.60171	1.81787	coding
Pred2558	chr1	-	151674829	151689290	151674829,151677506,151678297,151678699,151679620,151689230	151675924,151677644,151678441,151679210,151679770,151689290	11.87390	3.54215	coding
Pred2560	chr1	-	151674829	151689290	151674829,151677506,151678297,151678699,151689230	151675924,151677644,151678441,151678837,151689290	7.98414	2.82167	coding
Pred2566	chr1	-	151674829	151680411	151674829,151677506,151678699,151679620,151679982,151680267	151675924,151677644,151678834,151679770,151680124,151680411	11.07670	4.27006	coding
Pred2567	chr1	-	151674829	151680411	151674829,151677506,151678699,151679144,151679982,151680267	151675924,151677644,151678837,151679210,151680124,151680411	7.73806	4.0146	coding
Pred2568	chr1	-	151674829	151680411	151674829,151677506,151678699,151679144,151680267	151675924,151677644,151678837,151680124,151680411	7.42361	4.39506	coding
Pred2570	chr1	-	151732124	151736040	151732124,151733291,151733926,151734580,151734851,151735465,151735802	151732657,151733375,151734028,151734631,151734976,151735622,151736040	17.01520	5.96305	coding
Pred2572	chr1	-	151732124	151736040	151732124,151733291,151734268,151734851,151735465,151735802	151732657,151733375,151734631,151734976,151735622,151736040	1.39529	4.73387	coding
Pred2573	chr1	-	151734705	151736040	151734705,151735465,151735802	151734976,151735622,151736040	0.32531	3.07763	coding
Pred2574	chr1	-	151742582	151763010	151742582,151746888,151747185,151747540,151747867,151748295,151748571,151748914,151751160,151751578,151752426,151753956,151755374,151762855	151743038,151746980,151747282,151747642,151748019,151748360,151748744,151749075,151751482,151751718,151752616,151754063,151755525,151763010	3.90231	7.20368	coding
Pred2575	chr1	-	151746574	151763010	151746574,151747185,151747540,151747867,151748295,151748571,151748914,151751160,151751578,151752426,151753956,151755374,151762855	151746980,151747282,151747642,151748019,151748360,151748744,151749075,151751482,151751718,151752616,151754063,151755525,151763010	0.49062	7.23899	coding
Pred2576	chr1	-	151745958	151762964	151745958,151747185,151747540,151747867,151748295,151748571,151748914,151751160,151751578,151752426,151753956,151755374,151762855	151746980,151747282,151747642,151748019,151748360,151748744,151749075,151751482,151751718,151752604,151754063,151755525,151762964	3.39333	7.47365	coding
Pred2577	chr1	-	151744040	151763010	151744040,151746888,151747185,151762874	151744462,151746980,151747282,151763010	0.84994	0.670149	coding
Pred2578	chr1	+	151763317	151766877	151763317,151766290	151763721,151766877	1.57832	0.395223	coding
Pred2579	chr1	-	151772764	151777882	151772764,151777705	151775193,151777882	2.62685	6.04534	coding
Pred2580	chr1	-	151846059	151882113	151846059,151862458,151867483,151881835	151847404,151862690,151867670,151882113	2.34352	0.718588	coding
Pred2581	chr1	-	151955386	151966714	151955386,151958574,151966227	151955800,151958727,151966714	7.71024	1.63728	coding
Pred2583	chr1	-	152004982	152009511	152004982,152006123,152009388	152005299,152006276,152009511	16.63840	2.45691	coding
Pred2592	chr1	+	153330329	153333502	153330329,153330744,153333119	153330357,153330909,153333502	17.76230	1.73397	coding
Pred2593	chr1	-	153362508	153363549	153362508,153362870,153363516	153362719,153363033,153363549	7.74560	2.07049	coding
Pred2594	chr1	-	153507075	153508717	153507075,153507677,153508424	153507306,153507836,153508717	111.43200	1.51694	coding
Pred2595	chr1	-	153507075	153508717	153507075,153507677	153507306,153508717	4.87180	1.3937	coding
Pred2596	chr1	-	153507075	153508717	153507075,153508424	153507836,153508717	3.17676	0.788144	coding
Pred2598	chr1	-	153516095	153518282	153516095,153517129,153518228	153516399,153517285,153518282	3.73262	2.66494	coding
Pred2599	chr1	-	153579366	153585514	153579366,153580474,153585427	153580168,153580653,153585514	18.53160	2.91247	coding
Pred2600	chr1	-	153579366	153581481	153579366,153580474,153581374	153580168,153580653,153581481	5.27432	3.09253	coding
Pred2601	chr1	-	153591279	153600713	153591279,153598795,153600596	153591514,153599009,153600713	18.16640	2.07042	coding
Pred2602	chr1	-	153591279	153600713	153591279,153598795,153599958,153600596	153591514,153599009,153600074,153600713	8.35247	1.99657	coding
Pred2603	chr1	-	153591279	153600117	153591279,153598795,153599958	153591514,153599009,153600117	21.41380	2.04299	coding
Pred2604	chr1	-	153591279	153599744	153591279,153598795,153599614	153591514,153599009,153599744	4.40259	2.06259	coding
Pred2605	chr1	-	153591279	153599539	153591279,153598795,153599426	153591514,153599009,153599539	1.96061	2.07386	coding
Pred2606	chr1	+	153606524	153611374	153606524,153609047,153610770	153606819,153609129,153611374	1.19565	1.03465	coding
Pred2607	chr1	+	153609047	153617979	153609047,153610770,153614721,153615702,153617539	153609129,153610924,153614905,153615840,153617979	20.79930	1.56784	coding
Pred2608	chr1	+	153606524	153615872	153606524,153609047,153610770,153614718,153615702	153606819,153609129,153610924,153614905,153615872	19.97260	1.08324	coding
Pred2609	chr1	+	153606524	153617979	153606524,153609047,153610770,153614718,153617539	153606819,153609129,153610924,153614905,153617979	8.43300	1.72946	coding
Pred2610	chr1	+	153615953	153618775	153615953	153618775	5.02851	0.144667	coding
Pred2611	chr1	+	153631144	153634325	153631144,153631613,153631923,153633675	153631362,153631660,153632042,153634325	9.28710	1.55446	coding
Pred2612	chr1	+	153631144	153634325	153631144,153631923,153633675	153631362,153632042,153634325	2.75289	0.868091	coding
Pred2613	chr1	+	153631144	153634325	153631144,153633675	153631362,153634325	0.15574	-0.0338758	noncoding
Pred2614	chr1	+	153631144	153634325	153631144,153631613,153633675	153631362,153632042,153634325	2.84083	1.23219	coding
Pred2615	chr1	-	153634514	153643479	153634514,153635180,153635494,153635690,153636518,153636871,153637695,153638138,153640030,153640475,153640928,153642311,153642646,153643393	153635032,153635271,153635609,153635752,153636606,153636950,153637812,153638204,153640133,153640553,153641033,153642354,153642706,153643479	18.00960	8.24669	coding
Pred2616	chr1	-	153634514	153643479	153634514,153635180,153635494,153640928,153642311,153642646,153643393	153635032,153635271,153635609,153641033,153642354,153642706,153643479	2.21569	3.43514	coding
Pred2618	chr1	-	153634514	153643479	153634514,153635180,153635690,153636518,153636871,153637695,153638138,153640030,153642311,153642646,153643393	153635032,153635271,153635752,153636606,153636950,153637812,153638204,153640133,153642354,153642706,153643479	0.63078	6.27991	coding
Pred2619	chr1	-	153634514	153643479	153634514,153635180,153635494,153636518,153636871,153637695,153638138,153640030,153642311,153642646,153643393	153635032,153635271,153635752,153636606,153636950,153637812,153638204,153640133,153642354,153642706,153643479	6.13532	6.76603	coding
Pred2625	chr1	+	153700566	153746557	153700566,153713126,153738950,153741368,153742244,153745668	153701260,153713210,153740303,153741437,153742320,153746557	24.64610	1.35094	coding
Pred2628	chr1	+	153723570	153746557	153723570,153724754,153727117,153730047,153735203,153735708,153736307,153736593,153737165,153737419,153740149,153741368,153742244,153742673,153743160,153744271,153744815,153745400,153745668	153723715,153724884,153727215,153730239,153735323,153735838,153736362,153736697,153737210,153737539,153740303,153741437,153742320,153742787,153743209,153744439,153745187,153745557,153746557	6.26501	12.6241	coding
Pred2629	chr1	+	153730047	153746557	153730047,153732001,153732786,153733302,153734045,153735203,153735708,153736307,153736593,153737165,153737419,153740149,153741368,153742244,153742673,153743160,153744271,153744815,153745400,153745668	153730239,153732089,153732866,153733394,153734152,153735323,153735838,153736362,153736697,153737210,153737539,153740303,153741437,153742320,153742787,153743209,153744439,153745187,153745557,153746557	8.95553	13.3133	coding
Pred2630	chr1	+	153747767	153752632	153747767,153750236,153751162,153751589,153751818,153752301	153748640,153751029,153751361,153751687,153751949,153752632	2.22245	8.46269	coding
Pred2632	chr1	+	153747767	153752632	153747767,153748993,153749537,153750236,153750636,153751589,153751818,153752301	153748640,153749203,153749696,153750361,153750831,153751687,153751949,153752632	2.82178	9.42092	coding
Pred2633	chr1	+	153747767	153752632	153747767,153748993,153750981,153751589,153751818,153752301	153748640,153749203,153751361,153751687,153751949,153752632	0.96714	7.88822	coding
Pred2634	chr1	+	153747767	153752632	153747767,153750938,153751589,153751818,153752301	153748640,153751361,153751687,153751949,153752632	0.14616	6.78406	coding
Pred2635	chr1	+	153747767	153752632	153747767,153750636,153750938,153751589,153751818,153752301	153748640,153750831,153751361,153751687,153751949,153752632	1.35404	8.44523	coding
Pred2636	chr1	+	153747767	153752632	153747767,153750236,153751589,153751818,153752301	153748640,153751029,153751687,153751949,153752632	0.38160	6.04864	coding
Pred2637	chr1	-	153777203	153895451	153777203,153784206,153784497,153785725,153788748,153789847,153790515,153791266,153792081,153800488,153895208	153782786,153784324,153784608,153785928,153789064,153790018,153790647,153791398,153792211,153800824,153895451	8.53360	6.88476	coding
Pred2640	chr1	-	153901976	153919154	153901976,153903014,153903167,153904679,153905117,153905336,153905672,153905958,153906610,153907235,153908535,153909017,153909963,153910199,153914662,153918776	153902918,153903079,153903333,153904916,153905253,153905506,153905795,153906347,153906778,153907440,153908664,153909224,153910090,153910339,153914832,153919154	4.21938	12.1752	coding
Pred2641	chr1	-	153901976	153919154	153901976,153903014,153903167,153906610,153907235,153908535,153909017,153909963,153910199,153911375,153912064,153912906,153913379,153913706,153913849,153914344,153914662,153918776	153902918,153903079,153903333,153906778,153907440,153908664,153909224,153910090,153910339,153911521,153912732,153913082,153913524,153913765,153913916,153914589,153914832,153919154	3.39886	12.8409	coding
Pred2642	chr1	-	153901976	153919154	153901976,153903014,153903167,153906610,153907235,153908535,153909017,153909963,153910199,153911375,153912064,153912631,153912906,153913706,153913849,153914344,153914662,153918776	153902918,153903079,153903333,153906778,153907440,153908664,153909224,153910090,153910339,153911521,153912280,153912732,153913524,153913765,153913916,153914589,153914832,153919154	4.48260	16.5547	coding
Pred2643	chr1	-	153901976	153919154	153901976,153903014,153903167,153906610,153907235,153908535,153909017,153909963,153910199,153911375,153912064,153912631,153912906,153913379,153913849,153914344,153918776	153902918,153903079,153903333,153906778,153907440,153908664,153909224,153910090,153910339,153911521,153912280,153912732,153913082,153913765,153913916,153914832,153919154	2.71516	14.5923	coding
Pred2644	chr1	-	153901976	153919154	153901976,153903167,153904679,153905117,153905336,153905672,153905958,153906610,153913849,153914344,153915353,153916533,153918776	153903079,153903540,153904916,153905253,153905506,153905795,153906347,153906778,153913916,153914589,153915606,153916873,153919154	0.13089	11.1395	coding
Pred2645	chr1	-	153901976	153919154	153901976,153903167,153904679,153905117,153905336,153905672,153905958,153906610,153909963,153910199,153914662,153915353,153916533,153918776	153903079,153903540,153904916,153905253,153905506,153905795,153906347,153906778,153910090,153910339,153915101,153915606,153916873,153919154	1.77895	11.484	coding
Pred2646	chr1	-	153901976	153919154	153901976,153903167,153904679,153905117,153905336,153905672,153905958,153906610,153907235,153908535,153909017,153909963,153910199,153911375,153912064,153912631,153912906,153913379,153913706,153913849,153914344,153915031,153915353,153916533,153918776	153903079,153903540,153904916,153905253,153905506,153905795,153906347,153906778,153907440,153908664,153909224,153910090,153910339,153911521,153912280,153912732,153913082,153913524,153913765,153913916,153914589,153915101,153915606,153916873,153919154	9.41138	17.9876	coding
Pred2647	chr1	-	153901976	153919154	153901976,153903167,153904679,153905117,153905336,153905672,153905958,153906610,153907235,153908535,153909017,153909963,153910199,153914662,153915031,153915353,153916533,153918776	153903079,153903540,153904916,153905253,153905506,153905795,153906347,153906778,153907440,153908664,153909224,153910090,153910339,153914832,153915101,153915606,153916873,153919154	2.47054	16.3554	coding
Pred2649	chr1	-	153901976	153919154	153901976,153903167,153903422,153905336,153905672,153905958,153906610,153907235,153908535,153915031,153915353,153916533,153918776	153903079,153903333,153903540,153905506,153905795,153906347,153906778,153907440,153908664,153915101,153915606,153916873,153919154	4.99486	10.2219	coding
Pred2650	chr1	-	153920153	153931043	153920153,153920933,153921590,153923735,153924493,153924872,153925046,153925280,153925741,153926013,153926730,153927346,153930820	153920805,153921120,153921860,153924142,153924738,153924922,153925111,153925310,153925845,153926082,153926790,153927642,153931043	8.46286	7.9284	coding
Pred2651	chr1	-	153920153	153926790	153920153,153920933,153921590,153923735,153926730	153920805,153921120,153921860,153924142,153926790	2.66291	4.7051	coding
Pred2652	chr1	-	153920153	153931043	153920153,153924493,153924872,153926013,153926730,153927346,153927540,153930820	153920805,153924738,153924922,153926082,153926790,153927465,153927642,153931043	1.62000	4.5379	coding
Pred2653	chr1	-	153920153	153931043	153920153,153920933,153921590,153923735,153924872,153926013,153926730,153927346,153927540,153930820	153920805,153921120,153921860,153924738,153924922,153926082,153926790,153927465,153927642,153931043	3.48586	6.08607	coding
Pred2654	chr1	-	153920153	153931043	153920153,153920933,153921590,153924493,153924872,153925280,153925741,153926013,153926730,153927346,153927540,153930820	153920805,153921120,153921860,153924738,153925126,153925310,153925845,153926082,153926790,153927465,153927642,153931043	2.46442	6.82916	coding
Pred2655	chr1	-	153931588	153936026	153931588,153934695,153935004,153935970	153933230,153934826,153935223,153936026	15.35110	4.77638	coding
Pred2656	chr1	-	153946746	153950451	153946746,153948301,153949168,153949451,153949645	153947311,153948381,153949251,153949489,153950451	15.67710	2.55054	coding
Pred2657	chr1	-	153946746	153950451	153946746,153948301,153949168,153949645	153947311,153948381,153949489,153950451	11.98780	2.50186	coding
Pred2658	chr1	-	153946746	153950451	153946746,153948301,153949168	153947311,153948381,153950451	0.17088	2.4054	coding
Pred2659	chr1	-	153946746	153950451	153946746,153948301,153949168,153949451	153947311,153948381,153949251,153950451	3.86026	2.25435	coding
Pred2660	chr1	-	153954129	153958806	153954129,153954866,153955010,153955194,153955694,153955996,153957196,153958588	153954652,153954920,153955076,153955284,153955772,153956057,153957257,153958806	9.29622	5.1718	coding
Pred2661	chr1	+	153963238	153964632	153963238,153963590,153964041,153964540	153963278,153963699,153964152,153964632	117.52600	2.46236	coding
Pred2662	chr1	+	153963238	153964632	153963238,153963590,153964540	153963278,153963699,153964632	38.61640	0.753156	coding
Pred2663	chr1	-	154128840	154155659	154128840,154155514	154129915,154155659	19.55220	0.00542894	coding
Pred2665	chr1	-	154128840	154155659	154128840,154145559,154148590,154155514	154129915,154145677,154148724,154155659	6.21823	2.64554	coding
Pred2669	chr1	-	154128840	154155659	154128840,154141780,154142875,154143124,154143888,154145383,154145559,154155463	154130197,154141859,154142945,154143187,154143964,154145454,154145677,154155659	10.74730	3.87908	coding
Pred2670	chr1	-	154128840	154155659	154128840,154142875,154143124,154143888,154145383,154145559,154155463	154131524,154142945,154143187,154143964,154145454,154145677,154155659	8.72732	3.21031	coding
Pred2673	chr1	-	154141780	154155725	154141780,154142875,154143124,154143888,154144504,154145383,154145559,154155463	154141859,154142945,154143187,154143964,154144580,154145454,154145677,154155725	19.21280	4.11319	coding
Pred2675	chr1	+	154229538	154243328	154229538,154231452,154232423,154233367,154234067,154238976,154241232,154242675	154229910,154231506,154232505,154233585,154234173,154239044,154241430,154243328	15.03380	5.80302	coding
Pred2676	chr1	-	154179182	154193273	154179182,154184795,154184933,154186932,154192311,154192817	154180124,154184854,154185100,154187050,154192413,154193273	39.40410	4.2158	coding
Pred2677	chr1	-	154179182	154186429	154179182,154183853,154186368	154180124,154185100,154186429	2.16991	1.54745	coding
Pred2679	chr1	+	154201090	154235978	154201090,154207066,154227627,154228158,154229538,154235578	154201201,154207214,154227802,154228231,154229734,154235978	1.79484	2.26264	coding
Pred2680	chr1	+	154229538	154243328	154229538,154231452,154232423,154233367,154234067,154238976,154241235,154241837,154242675	154229910,154231506,154232505,154233585,154234173,154239044,154241430,154241888,154243328	4.44332	5.07999	coding
Pred2681	chr1	-	154179182	154193273	154179182,154184795,154184933,154192817	154180124,154184854,154185100,154193273	2.07109	2.42562	coding
Pred2682	chr1	+	154193324	154243328	154193324,154197559,154241232,154242675	154193516,154197689,154241430,154243328	1.77301	1.84228	coding
Pred2683	chr1	-	154179182	154193273	154179182,154184795,154184933,154186368,154186932,154192817	154180124,154184854,154185100,154186422,154187050,154193273	21.63980	4.10572	coding
Pred2686	chr1	+	154193443	154209612	154193443,154197559,154199757,154201090,154207066,154207671,154209041,154209499	154193451,154197689,154199835,154201201,154207268,154207767,154209087,154209612	15.46990	4.11757	coding
Pred2687	chr1	+	154193813	154207214	154193813,154197559,154199757,154201090,154207066	154193872,154197689,154199835,154201201,154207214	0.82623	2.87132	coding
Pred2688	chr1	+	154193443	154209612	154193443,154197559,154199757,154201090,154207066,154209041,154209499	154193451,154197689,154199835,154201201,154207214,154209087,154209612	0.43581	3.51634	coding
Pred2689	chr1	+	154193443	154209612	154193443,154197559,154199757,154201090,154207066,154209499	154193451,154197689,154199835,154201201,154207268,154209612	0.67635	3.20889	coding
Pred2690	chr1	+	154201090	154235978	154201090,154207066,154207671,154228158,154229538,154235578	154201201,154207235,154207767,154228231,154229734,154235978	1.04331	2.10655	coding
Pred2692	chr1	+	154201090	154235978	154201090,154207066,154207671,154218679,154221714,154223516,154223956,154226375,154227311,154233367,154234067,154235578	154201201,154207235,154207767,154218851,154221913,154223794,154224129,154226565,154227366,154233585,154234173,154235978	8.25479	9.73028	coding
Pred2693	chr1	+	154192654	154235978	154192654,154193443,154197559,154228158,154229538,154229821,154231452,154232423,154234067,154235578	154192720,154193516,154197689,154228231,154229734,154229910,154231506,154232505,154234173,154235978	0.26255	2.04439	coding
Pred2695	chr1	+	154192654	154235978	154192654,154193443,154209499,154213988,154215692,154218679,154221714,154223516,154223956,154226375,154227311,154227627,154228158,154229538,154229821,154231452,154232423,154234067,154235578	154192720,154193516,154209612,154214041,154215778,154218851,154221913,154223794,154224129,154226565,154227366,154227802,154228231,154229734,154229910,154231506,154232505,154234173,154235978	14.04230	9.64847	coding
Pred2698	chr1	+	154245127	154248349	154245127,154245811,154246249,154247425,154247629,154247868,154248091	154245252,154246074,154246437,154247477,154247736,154247959,154248349	27.65820	5.03881	coding
Pred2699	chr1	+	154245038	154248349	154245038,154245955,154246249,154247425,154247629,154247868,154248091	154245252,154246074,154246437,154247477,154247736,154247959,154248349	3.91957	4.05457	coding
Pred2700	chr1	+	154245038	154248349	154245038,154245811,154246225,154247868,154248091	154245252,154246074,154246437,154247959,154248349	1.56381	3.95191	coding
Pred2701	chr1	+	154298035	154310320	154298035,154300580,154302871,154303290,154303523,154303919,154304081,154304429,154305093,154306582,154306978,154309823	154298178,154300648,154302930,154303404,154303622,154303981,154304154,154304500,154305173,154306741,154307067,154310320	4.44286	8.40232	coding
Pred2702	chr1	+	154301274	154310020	154301274,154302871,154303290,154306978,154309823	154301551,154302930,154303404,154307067,154310020	3.58794	2.12497	coding
Pred2703	chr1	-	154521050	154531120	154521050,154523413,154523872,154524246,154524396,154524568,154524879,154525211,154525507,154527210,154527903,154528335,154530702	154522945,154523480,154523968,154524295,154524455,154524659,154524940,154525296,154525648,154527261,154528008,154528440,154531120	17.41340	8.54306	coding
Pred2705	chr1	-	154521050	154531120	154521050,154523413,154523872,154524246,154524396,154525211,154525507,154527210,154527903,154528335,154530702	154522945,154523480,154523968,154524295,154524455,154525296,154525648,154527261,154528008,154528440,154531120	0.55704	7.38226	coding
Pred2708	chr1	-	154521050	154531120	154521050,154523413,154523872,154524568,154524879,154525211,154525507,154527210,154527903,154528335,154530702	154522945,154523480,154524295,154524659,154524940,154525296,154525648,154527261,154528008,154528440,154531120	2.12823	8.00944	coding
Pred2709	chr1	+	154540256	154552351	154540256,154541937,154542267,154542733,154543664,154548237	154540584,154542083,154542312,154542843,154544637,154552351	11.34840	11.3458	coding
Pred2710	chr1	-	154574679	154580682	154574679,154574860,154580467	154574724,154575102,154580682	1.44965	1.18982	coding
Pred2711	chr1	-	154554535	154600437	154554535,154558656,154560600,154562232,154562659,154569280,154569598,154570303,154570877,154573516,154600330	154557519,154558839,154560734,154562404,154562885,154569471,154569743,154570452,154571061,154575102,154600437	9.55795	11.5362	coding
Pred2713	chr1	-	154554535	154580682	154554535,154557692,154558228,154569280,154580467	154557519,154557820,154558341,154569414,154580682	7.72105	4.08061	coding
Pred2715	chr1	-	154554535	154600437	154554535,154557692,154558228,154569280,154574860,154600330	154557519,154557820,154558341,154569414,154575102,154600437	2.13036	4.589	coding
Pred2717	chr1	-	154554535	154600437	154554535,154557692,154558656,154600330	154557519,154558341,154558839,154600437	5.66558	3.33664	coding
Pred2720	chr1	-	154554535	154600437	154554535,154558656,154560600,154561026,154561844,154562232,154562659,154570303,154570877,154573516,154600330	154557519,154558839,154560734,154561149,154561938,154562404,154562885,154570452,154571061,154575102,154600437	17.62870	9.65909	coding
Pred2723	chr1	-	154679916	154842754	154679916,154685939,154687351,154698391,154705478,154744450,154794564,154841507	154680748,154686009,154687479,154698502,154705620,154744869,154794660,154842754	2.52885	15.091	coding
Pred2724	chr1	-	154897208	154909484	154897208,154898829,154901499,154904827,154909066	154897741,154898959,154901652,154904891,154909484	35.41540	3.55758	coding
Pred2725	chr1	-	154897208	154909484	154897208,154898829,154901499,154909066	154897741,154898959,154901652,154909484	2.75653	2.65518	coding
Pred2728	chr1	-	154897208	154909484	154897208,154898829,154904827,154909066	154897741,154898959,154904891,154909484	0.80523	2.11553	coding
Pred2729	chr1	-	154897208	154909484	154897208,154898829,154909066	154897741,154898959,154909484	1.03120	1.19591	coding
Pred2730	chr1	-	154916560	154928567	154916560,154918047,154919892,154923707,154924270,154926146,154928544	154917593,154919279,154920024,154923873,154924397,154926233,154928567	4.73034	14.5544	coding
Pred2731	chr1	-	154916560	154928567	154916560,154918047,154919892,154920117,154920457,154920608,154923707,154928544	154917593,154919279,154920024,154920188,154920481,154920842,154923873,154928567	8.81319	14.3121	coding
Pred2732	chr1	-	154916560	154928567	154916560,154918047,154919892,154920117,154920457,154920608,154923707,154923946,154924270,154926146,154928544	154917593,154919279,154920024,154920188,154920481,154920842,154923873,154924011,154924395,154926233,154928567	19.96610	15.5237	coding
Pred2733	chr1	-	154916560	154928567	154916560,154918047,154919892,154920457,154920608,154923707,154924270,154926146,154928544	154917593,154919279,154920188,154920481,154920842,154924011,154924395,154926233,154928567	4.13308	16.0855	coding
Pred2734	chr1	-	154929502	154934258	154929502,154933452,154933949	154932322,154933502,154934258	13.90960	6.98894	coding
Pred2736	chr1	-	154934774	154941090	154934774,154938114,154938421,154938637,154938794,154940146,154940455,154940679,154940970	154936407,154938257,154938556,154938707,154938993,154940273,154940507,154940733,154941090	5.35122	5.52723	coding
Pred2737	chr1	-	154934774	154941090	154934774,154938018,154938421,154938637,154938794,154940146,154940455,154940970	154936407,154938257,154938553,154938707,154938993,154940273,154940507,154941090	1.98868	5.60952	coding
Pred2738	chr1	-	154934774	154943223	154934774,154938018,154940679,154940970,154941246,154941853,154942507	154936407,154938238,154940733,154941090,154941310,154941924,154943223	4.71348	6.71607	coding
Pred2739	chr1	-	154934774	154946959	154934774,154938018,154940679,154940970,154941246,154941853,154942507,154946723	154936407,154938238,154940733,154941090,154941310,154941924,154942675,154946959	2.07345	5.21793	coding
Pred2740	chr1	+	154947117	154951724	154947117,154950462,154951200	154947280,154950590,154951724	2.26776	1.34852	coding
Pred2741	chr1	+	154955816	154961487	154955816,154956317,154960580	154955873,154956542,154961487	4.15700	2.9493	coding
Pred2742	chr1	+	154960532	154965587	154960532,154962035,154962634,154962814,154965188,154965377	154961325,154962183,154962733,154963004,154965262,154965587	7.46570	4.63737	coding
Pred2743	chr1	+	154955816	154963682	154955816,154956317,154960580,154962035,154962634,154962814	154955873,154956542,154961325,154962183,154962733,154963682	0.24022	5.65987	coding
Pred2744	chr1	+	154975111	154990998	154975111,154987130,154988695	154975419,154988290,154990998	3.51594	5.11536	coding
Pred2746	chr1	+	154975294	154990998	154975294,154987130,154988695	154975419,154988290,154990998	7.87945	5.1615	coding
Pred2748	chr1	+	155030714	155035252	155030714,155031185,155032377,155032680,155033238,155034720,155034935	155030917,155031263,155032450,155032819,155033308,155034845,155035252	18.07600	2.75919	coding
Pred2749	chr1	+	155023761	155034181	155023761,155025146,155025892,155026385,155026625,155026789,155032377,155032680,155033238,155033890	155023941,155025253,155025969,155026464,155026702,155026982,155032450,155032819,155033308,155034181	1.37131	4.33689	coding
Pred2750	chr1	+	155030714	155035252	155030714,155032377,155032680,155033238,155033893,155034379,155034720,155034935	155031263,155032450,155032819,155033308,155033965,155034451,155034845,155035252	4.09467	3.14333	coding
Pred2751	chr1	+	155030714	155035252	155030714,155032377,155032680,155033238,155033893,155034720,155034935	155031263,155032450,155032819,155033308,155033965,155034845,155035252	0.47164	2.84685	coding
Pred2752	chr1	+	155023761	155034181	155023761,155025146,155026385,155026625,155033893	155023941,155025253,155026464,155026702,155034181	1.29309	1.88584	coding
Pred2754	chr1	+	155023761	155035252	155023761,155025146,155025892,155026385,155026625,155026789,155028265,155028407,155028555,155034051,155034720,155034935	155023941,155025253,155025969,155026464,155026702,155026982,155028328,155028476,155028725,155034593,155034845,155035252	0.50968	2.86662	coding
Pred2755	chr1	+	155023761	155035252	155023761,155025146,155025892,155026385,155026625,155026789,155028265,155028407,155028555,155034051,155034935	155023941,155025253,155025969,155026464,155026702,155026982,155028328,155028476,155028725,155034845,155035252	5.97719	2.94631	coding
Pred2756	chr1	+	155023761	155031006	155023761,155025146,155025892,155026385,155026625,155026789,155028265,155028407,155028555,155030112,155030326,155030721	155023941,155025253,155025969,155026464,155026702,155026982,155028328,155028476,155028946,155030205,155030631,155031006	11.15510	6.58528	coding
Pred2757	chr1	+	155023421	155035252	155023421,155023761,155025146,155025892,155026385,155026625,155026789,155028265,155028407,155028555,155028861,155029428,155029663,155030112,155031185,155032377,155032680,155033238,155034720,155034935	155023641,155023941,155025253,155025969,155026464,155026702,155026982,155028328,155028476,155028725,155028946,155029577,155029838,155030205,155031263,155032450,155032819,155033308,155034845,155035252	10.94680	7.76336	coding
Pred2758	chr1	+	155051347	155060006	155051347,155057566,155058352,155058603,155058888	155051545,155057880,155058418,155058681,155060006	11.06310	3.74092	coding
Pred2759	chr1	+	155051347	155060006	155051347,155057566,155058352,155058888	155051545,155057880,155058418,155060006	2.06930	3.55933	coding
Pred2760	chr1	+	155100348	155107384	155100348,155103814,155105978,155106205,155106430	155100545,155104110,155106044,155106256,155107384	8.56166	2.53726	coding
Pred2761	chr1	+	155100348	155107384	155100348,155103814,155105978,155106205,155106430	155100545,155104110,155106131,155106256,155107384	1.78463	4.56714	coding
Pred2762	chr1	+	155100348	155107384	155100348,155103814,155105978,155106430	155100545,155104110,155106256,155107384	2.97982	4.1823	coding
Pred2763	chr1	+	155105263	155106131	155105263	155106131	2.14127	0.341107	coding
Pred2764	chr1	+	155100348	155107384	155100348,155103814,155106205,155106430	155100545,155104110,155106256,155107384	1.68488	4.27943	coding
Pred2765	chr1	-	155112368	155112996	155112368,155112966	155112721,155112996	46.44190	2.06242	coding
Pred2766	chr1	+	155295357	155300909	155295357,155295654,155296370,155297940,155300193	155295463,155295701,155296923,155298066,155300909	20.07230	6.08332	coding
Pred2767	chr1	-	155112368	155112883	155112368	155112883	4.05524	2.21464	coding
Pred2768	chr1	-	155141884	155145804	155141884,155142266,155145040,155145213,155145696	155142036,155142333,155145104,155145368,155145804	37.00830	2.6944	coding
Pred2769	chr1	-	155216996	155221696	155216996,155217840,155218195,155220066,155220885,155221292,155221523	155217746,155218094,155218264,155220612,155220955,155221392,155221696	4.02258	11.2636	coding
Pred2770	chr1	-	155225770	155232195	155225770,155226464,155227075,155227288,155228616,155230120,155230327,155231447,155231876	155226210,155226582,155227177,155227448,155228745,155230241,155230450,155231525,155232195	22.41750	6.40545	coding
Pred2771	chr1	-	155216996	155225274	155216996,155217840,155218195,155220066,155220885,155221292,155221523,155223415,155224443	155217746,155218094,155218264,155220612,155220955,155221392,155221696,155223523,155225274	6.72602	8.94218	coding
Pred2772	chr1	+	155278538	155290457	155278538,155279854,155282045,155287731,155287959,155288455,155288646,155289401,155289584,155290199	155278867,155279996,155282186,155287812,155288082,155288544,155288719,155289479,155289719,155290457	23.47950	7.92497	coding
Pred2774	chr1	-	155232659	155243281	155232659,155233740,155234011,155234258,155234435,155235650,155236519,155237800,155238083,155238498,155239278,155240598,155242991	155233191,155233831,155234091,155234341,155234565,155235745,155236686,155237917,155238150,155238586,155239507,155240768,155243281	6.30887	6.67726	coding
Pred2776	chr1	-	155305052	155532324	155305052,155307879,155309118,155311726,155313104,155313394,155313973,155316173,155317446,155319117,155319332,155322496,155324263,155327106,155327375,155330091,155340294,155340567,155348071,155348293,155349833,155365249,155385534,155408117,155429587,155447676,155490890,155531943	155307542,155308181,155309159,155311893,155313277,155313533,155314064,155316260,155317695,155319250,155319387,155322649,155324421,155327201,155327540,155330200,155340441,155340774,155348180,155348339,155349907,155365344,155385714,155408859,155429689,155452240,155491409,155532324	8.27132	18.2612	coding
Pred2777	chr1	+	155146384	155157445	155146384,155147861,155148363,155149407,155149670,155150477,155150967,155151284,155152107,155154327,155156272	155146505,155148123,155148707,155149551,155149766,155150731,155151089,155151322,155152410,155154625,155157445	7.01828	8.45577	coding
Pred2778	chr1	+	155202800	155204240	155202800,155203654,155203901	155203187,155203809,155204240	6.22971	3.94613	coding
Pred2779	chr1	-	155225770	155232195	155225770,155227075,155227288,155228616,155230120,155230327,155231876	155226582,155227177,155227448,155228745,155230241,155230450,155232195	1.98852	5.3559	coding
Pred2780	chr1	-	155232659	155243281	155232659,155233740,155234011,155234258,155234435,155235650,155236519,155237800,155238083,155238498,155239278,155240598,155242991	155233191,155233831,155234091,155234341,155234565,155235745,155236686,155237917,155238150,155238583,155239507,155240768,155243281	2.07741	6.70427	coding
Pred2781	chr1	+	155247373	155258498	155247373,155252201,155253764,155254955,155255514,155256963,155257571	155247659,155252631,155254548,155255102,155255755,155257128,155258498	4.18650	10.92	coding
Pred2782	chr1	-	155305052	155532324	155305052,155307879,155531943	155307542,155308181,155532324	2.32786	1.78768	coding
[truncated: 26,589 more rows]
