# Supplementary material for: Comparative Analysis of Human Protein-Coding and Noncoding RNAs between Brain and 10 Mixed Cell Lines by RNA-Seq
Source: PLoS One. 2011 Nov 30;6(11):e28318. doi: 10.1371/journal.pone.0028318 (PMC3227660; doi:10.1371/journal.pone.0028318)
Supplement: File S2 — Transcript expression values, coordinates and protein-coding capacities in cell lines. (TXT) [file pone.0028318.s005.txt]

ID	Chromosome	Strand	Start	End	Exon-start-positions	Exon-end-positions	Expression-level (RPKM)	CPC-score	Characteristic
Pred0	chr1	-	15795	18061	15795,16857,17232,17914	16765,17055,17742,18061	3.36626	5.9859	coding
Pred1	chr1	-	16857	19759	16857,17232,18496	17055,17368,19759	0.25492	3.27671	coding
Pred3	chr1	-	14362	19759	14362,17258,17914,18912	14829,17742,18366,19759	2.85563	5.12656	coding
Pred4	chr1	-	17232	29370	17232,17605,17914,18267,24737,29320	17368,17742,18061,18366,24891,29370	0.46292	5.94421	coding
Pred8	chr1	-	14406	29370	14406,14969,15795,18267,24737,29320	14829,15038,16765,18366,24891,29370	7.69563	2.41544	coding
Pred10	chr1	-	16606	29370	16606,29320	16765,29370	0.30687	-0.979132	noncoding
Pred12	chr1	-	14362	19759	14362,17258,17914	14829,17742,19759	3.99112	4.44803	coding
Pred13	chr1	-	14362	19759	14362,17258,17914,18500,18912	14829,17742,18369,18554,19759	0.35734	4.57357	coding
Pred14	chr1	-	15795	18061	15795,16853,17232,17605,17914	15942,17055,17368,17742,18061	5.31468	5.78102	coding
Pred16	chr1	-	15602	29370	15602,17914,24737,29320	15947,18366,24891,29370	4.37600	4.33609	coding
Pred17	chr1	-	14362	24901	14362,15795,16606,16853,24737	15038,15947,16765,17055,24901	14.03310	4.72091	coding
Pred19	chr1	-	89294	237877	89294,236614	90404,237877	1.03754	0.401745	coding
Pred20	chr1	-	137838	139228	137838	139228	4.73171	2.21424	coding
Pred22	chr1	+	321145	321223	321145	321223	6.78054	-1.22321	noncoding
Pred23	chr1	+	323891	328580	323891,327035	324060,328580	4.46842	2.3129	coding
Pred24	chr1	+	322036	326938	322036,324287,324438	322228,324345,326938	4.95180	4.24258	coding
Pred26	chr1	+	566461	568045	566461	568045	2506.52000	9.50391	coding
Pred27	chr1	+	568148	568842	568148	568842	1644.46000	1.86055	coding
Pred28	chr1	+	568843	568912	568843	568912	17.03760	-1.28862	noncoding
Pred29	chr1	+	569326	570349	569326	570349	2063.83000	2.30644	coding
Pred31	chr1	-	661139	679736	661139,668686,670802,674239,675182,675508,678665,679574	665184,668744,670994,674404,675415,675566,678730,679736	2.64448	4.26972	coding
Pred34	chr1	-	661139	679736	661139,665277,667396,675182,675508,678665,679574	665184,665335,667587,675415,675566,678730,679736	2.23755	4.26465	coding
Pred38	chr1	-	661139	670994	661139,665277,667396,668686,670802	665184,665335,667587,668744,670994	0.39256	4.26764	coding
Pred39	chr1	-	661139	679736	661139,665277,667396,668686,670802,674239,675508,678665,679574	665184,665335,667587,668744,670994,674404,675566,678730,679736	0.90152	4.24958	coding
Pred41	chr1	-	668401	668479	668401	668479	2.96697	-1.22321	noncoding
Pred43	chr1	-	671807	671885	671807	671885	7.20420	-1.22321	noncoding
Pred45	chr1	-	761586	762902	761586	762902	2.37148	2.87302	coding
Pred46	chr1	+	763063	788997	763063,764382,788956	763155,764484,788997	36.10180	-1.15495	noncoding
Pred50	chr1	+	763063	788997	763063,764382,787306,788050,788770,788956	763155,764484,787490,788146,788902,788997	4.11286	-1.29755	noncoding
Pred52	chr1	+	763063	788997	763063,764382,783033,788956	763155,764484,783186,788997	0.20038	0.477339	coding
Pred54	chr1	+	791897	794579	791897	794579	0.80298	-1.12528	noncoding
Pred55	chr1	-	852952	854817	852952	854817	5.85112	-0.546899	noncoding
Pred58	chr1	-	893650	894679	893650,894594	893918,894679	1.74021	0.230401	coding
Pred60	chr1	-	879583	894679	879583,886506,887379,887791,888554,889161,889383,891302,891474,892273,894308,894594	880180,886618,887519,887980,888668,889272,889462,891393,891595,892653,894461,894679	35.90550	8.29128	coding
Pred65	chr1	-	879583	894679	879583,880421,880897,881552,881781,894308,894594	880180,880526,881033,881666,881925,894461,894679	11.13010	5.41449	coding
Pred66	chr1	-	879583	894679	879583,886506,887379,887791,889161,889383,891474,892273,894308,894594	880180,886618,887519,887980,889272,891393,891595,892653,894461,894679	2.82249	6.26736	coding
Pred68	chr1	+	871151	879961	871151,874419,874654,877515,877789,877938,879077	871276,874509,874792,877631,877868,878757,879961	3.48810	9.33963	coding
Pred69	chr1	+	871151	879961	871151,874419,874654,876523,877515,877789,877938,878632,879077,879287	871276,874509,874792,876686,877631,877868,878438,878757,879188,879961	5.72749	11.5518	coding
Pred70	chr1	-	879583	894679	879583,880421,880897,881552,881781,886506,887379,892273,894308,894594	880180,880526,881033,881666,881925,886618,887519,892653,894461,894679	1.95440	7.57518	coding
Pred71	chr1	-	879583	894679	879583,880421,880897,881552,881781,883510,891302,891474,892273,894308,894594	880180,880526,881033,881666,881925,883612,891393,891595,892653,894461,894679	1.86500	8.05883	coding
Pred72	chr1	-	879583	894679	879583,880436,881552,881781,883510,883869,892478,894308,894594	880180,881033,881666,881925,883612,883983,892653,894461,894679	21.85260	7.45335	coding
Pred73	chr1	-	879583	894679	879583,880421,880897,881552,883510,883869,892478,894308,894594	880180,880526,881033,881925,883612,883983,892653,894461,894679	9.50891	6.78802	coding
Pred75	chr1	-	879583	894679	879583,880436,880897,883869,886506,887379,887791,889383,892273,894308,894594	879961,880526,881033,883983,886618,887519,887980,889903,892653,894461,894679	8.34445	7.05902	coding
Pred76	chr1	+	896828	897858	896828,897008,897205,897734	896932,897130,897427,897858	3.70872	4.46718	coding
Pred77	chr1	+	896828	897858	896828,897008	896932,897858	2.97307	3.10209	coding
Pred79	chr1	+	897734	899229	897734,898488	898297,899229	3.79921	2.28008	coding
Pred80	chr1	+	897460	901095	897460,898488,898716,899299,900342	897858,898633,898884,899910,901095	4.80297	2.0706	coding
Pred81	chr1	+	897460	901095	897460,898488,898716,899299,899486,899728,900342	897858,898633,898884,899388,899547,899910,901095	6.48483	2.99205	coding
Pred82	chr1	+	895966	901095	895966,896828,900342	896180,897130,901095	4.99706	1.20791	coding
Pred83	chr1	+	895966	901095	895966,896828,897008,897205,898083,898411,898716,899486,899728,900342	896180,896932,897130,897851,898297,898633,899388,899560,899910,901095	6.25898	6.14548	coding
Pred84	chr1	-	934341	935552	934341,934905,935071	934812,934993,935552	15.75840	2.78231	coding
Pred85	chr1	-	934341	935552	934341,934905,935245	934812,935167,935552	15.04760	2.11487	coding
Pred86	chr1	-	934341	935552	934341,935245	934993,935552	4.15299	2.40307	coding
Pred87	chr1	+	948846	949915	948846,949363	948956,949915	27.05190	3.70541	coding
Pred88	chr1	+	955502	991492	955502,957580,970656,976044,976552,976857,977335,978618,978917,979202,979488,979713,980540,980738,981112,981343,981539,981776,982199,982706,982952,983155,983391,984246,984615,984945,985282,985612,985806,986105,986632,986832,987107,989132,989827	955753,957842,970704,976260,976777,977082,977542,978837,979112,979403,979637,979819,980657,980903,981256,981468,981645,982115,982337,982834,983067,983275,983745,984439,984831,985175,985417,985709,985971,986217,986749,987025,987195,989357,991492	38.91180	13.0408	coding
Pred89	chr1	+	955502	991492	955502,957580,970656,976044,976552,976857,977335,978618,978917,979202,979488,980540,980738,981112,981343,981539,981776,982199,982952,983155,983391,984246,984615,984945,985282,985612,985806,986105,986632,987107,990203	955753,957842,970704,976260,976777,977082,977542,978837,979112,979403,979819,980657,980903,981256,981468,981645,982115,982834,983067,983275,983745,984439,984831,985175,985417,985709,985971,986217,987025,989931,991492	8.17173	10.7759	coding
Pred90	chr1	+	955502	991492	955502,957580,970656,976044,976552,976857,977335,978618,978917,979202,979488,980540,980738,981112,981343,981539,981776,982199,982952,983155,983391,984246,984615,984945,985282,985612,985806,986105,986632,986832,989827	955753,957842,970704,976260,976777,977082,977542,978837,979112,979403,979819,980657,980903,981256,981468,981645,982115,982834,983067,983275,983745,984439,984831,985175,985417,985709,985971,986217,986749,989357,991492	2.82835	10.9331	coding
Pred91	chr1	+	955502	991492	955502,957580,970656,976044,976552,976857,977335,978618,978917,979202,979488,979713,980540,980738,981112,981343,981776,982199,982952,983155,983391,984246,984615,984945,985282,985612,985806,986105,986632,986832,987107,989132,989827,990203	955753,957842,970704,976260,976777,977082,977542,978837,979112,979403,979637,979819,980657,980903,981256,981645,982115,982834,983067,983275,983745,984439,984831,985175,985417,985709,985971,986217,986749,987025,987195,989357,989931,991492	8.55303	13.3133	coding
Pred92	chr1	+	955502	991492	955502,957580,970656,976044,976552,976857,977335,978618,978917,979202,979488,979713,980540,980738,981112,981343,981539,982199,982952,983155,983391,984246,984615,984945,985282,985612,985806,986105,986632,986832,987107,989132,989827,990203	955753,957842,970704,976260,976777,977082,977542,978837,979112,979403,979637,979819,980657,980903,981256,981468,982115,982834,983067,983275,983745,984439,984831,985175,985417,985709,985971,986217,986749,987025,987195,989357,989931,991492	6.96991	12.9499	coding
Pred93	chr1	+	955502	991492	955502,957580,970656,976044,976552,976857,977335,978618,978917,979202,979488,979713,980540,980738,981112,981343,981539,981776,982199,982952,983155,983391,984246,984615,984945,985282,985612,985806,986105,986832,987107,989132,989827,990203	955753,957842,970704,976260,976777,977082,977542,978837,979112,979403,979637,979819,980657,980903,981256,981468,981645,982115,982834,983067,983275,983745,984439,984831,985175,985417,985709,985971,986749,987025,987195,989357,989931,991492	3.32582	12.3888	coding
Pred94	chr1	+	995116	1001833	995116,1001209	995162,1001833	0.37690	-1.28434	noncoding
Pred95	chr1	+	995082	997436	995082,996399,997228	995162,996497,997436	1.79339	0.53712	coding
Pred97	chr1	+	995082	997436	995082,995656,996399,997228	995226,995773,996497,997436	2.88185	0.365467	coding
Pred100	chr1	+	995116	1001833	995116,995659,998458,1001209	995162,995773,998581,1001833	4.28442	-0.312672	noncoding
Pred101	chr1	-	1017197	1027483	1017197,1019294,1019860,1021257,1022518,1022881,1025732,1026851,1027370	1018367,1019763,1019886,1021392,1022584,1022977,1025808,1026945,1027483	4.40502	5.38421	coding
Pred102	chr1	-	1017197	1026945	1017197,1019732,1019860,1021257,1022518,1022881,1025732,1026851	1019466,1019763,1019886,1021392,1022584,1022977,1025808,1026945	4.29708	3.80895	coding
Pred103	chr1	-	1017197	1051736	1017197,1019732,1026851,1027370,1051439	1018367,1019763,1026945,1027483,1051736	2.34911	-0.000844931	noncoding
Pred104	chr1	-	1017197	1027554	1017197,1019294,1019860,1021257,1022518,1022881,1026851,1027370	1018367,1019763,1019886,1021392,1022584,1022977,1026945,1027554	1.57695	4.18529	coding
Pred105	chr1	+	1102483	1102578	1102483	1102578	0.30576	-1.36303	noncoding
Pred107	chr1	+	1104384	1104467	1104384	1104467	0.38064	-0.976775	noncoding
Pred108	chr1	-	1138888	1142089	1138888,1139413,1139778,1140749,1141764	1139348,1139616,1139866,1140872,1142089	7.14410	3.81608	coding
Pred109	chr1	-	1138888	1141060	1138888,1139778,1140749	1139616,1139866,1141060	2.34094	3.60814	coding
Pred110	chr1	-	1138888	1141060	1138888,1139434,1139778,1140749	1139348,1139616,1139866,1141060	0.82892	3.47372	coding
Pred111	chr1	-	1138888	1142089	1138888,1139413,1139778,1140749,1141764	1139340,1139616,1139866,1140872,1142089	1.88907	3.26641	coding
Pred112	chr1	-	1158103	1159348	1158103,1159211	1158737,1159348	28.34000	2.18789	coding
Pred113	chr1	-	1152288	1156731	1152288,1153837	1153068,1156731	5.30955	4.05303	coding
Pred114	chr1	-	1152288	1167447	1152288,1153837,1159211,1163847,1167271	1153184,1154323,1159348,1164326,1167447	22.11320	8.15341	coding
Pred115	chr1	-	1152288	1167447	1152288,1153837,1154148,1158623,1167271	1153068,1154013,1154307,1158737,1167447	29.67060	4.671	coding
Pred116	chr1	-	1152288	1167447	1152288,1153837,1154148,1163847,1167271	1153068,1154013,1154307,1164326,1167447	55.34070	6.32663	coding
Pred117	chr1	+	1167628	1170418	1167628	1170418	15.21370	6.44927	coding
Pred118	chr1	-	1189293	1209234	1189293,1191424,1192371,1192587,1200162,1203112,1208878	1190867,1191505,1192510,1192690,1200210,1203372,1209234	10.09030	2.65816	coding
Pred119	chr1	-	1189293	1209234	1189293,1191424,1192371,1200162,1203112,1209045	1190867,1191505,1192510,1200210,1203372,1209234	16.99810	2.8989	coding
Pred120	chr1	-	1189293	1209188	1189293,1191424,1192371,1198725,1200162,1208878	1190867,1191505,1192690,1198766,1200210,1209188	0.31750	1.9009	coding
Pred122	chr1	-	1189293	1209234	1189293,1191424,1192371,1198725,1209045	1190867,1191505,1192510,1198766,1209234	0.29565	2.25889	coding
Pred123	chr1	+	1215815	1227409	1215815,1217655,1219357,1221305,1222147,1222488,1222887,1223052,1223318,1225650,1225856,1226016,1226274,1226444,1226633	1216046,1217695,1219470,1221658,1222355,1222679,1222976,1223216,1223417,1225768,1225935,1226074,1226333,1226520,1227409	1.63666	8.64745	coding
Pred124	chr1	+	1217488	1227409	1217488,1217655,1219357,1221305,1222147,1222488,1222887,1223052,1223318,1225650,1225856,1226016,1226274,1226444,1226633	1217567,1217695,1219470,1221658,1222355,1222679,1222976,1223216,1223417,1225768,1225935,1226074,1226333,1226520,1227409	1.69561	8.64886	coding
Pred125	chr1	+	1217536	1227409	1217536,1217655,1219357,1221305,1222147,1222488,1222887,1223052,1223318,1225650,1225856,1226016,1226274,1226444,1226633	1217567,1217695,1219470,1221658,1222355,1222679,1222976,1223216,1223417,1225768,1225935,1226074,1226333,1226520,1227409	1.49661	8.60539	coding
Pred126	chr1	-	1254076	1260046	1254076,1255835,1256375,1259960	1254904,1255909,1256473,1260046	9.29874	2.70916	coding
Pred127	chr1	-	1246964	1252830	1246964,1247397,1247605,1247819,1247972,1248166,1248414,1249111,1249680,1250203,1250783,1250899	1247304,1247527,1247748,1247881,1248080,1248329,1248972,1249301,1249745,1250342,1250818,1252830	5.92637	7.07587	coding
Pred128	chr1	-	1246964	1252830	1246964,1247397,1247605,1247819,1247972,1248166,1248414,1248888,1249111,1249680,1250783,1250899	1247304,1247527,1247748,1247881,1248080,1248329,1248504,1248972,1249301,1250342,1250818,1252830	5.45201	6.59498	coding
Pred130	chr1	+	1244465	1247056	1244465,1244833,1245060,1246013,1246288,1246709	1244653,1244983,1245231,1246068,1246451,1247056	18.62870	2.0045	coding
Pred131	chr1	-	1246964	1260046	1246964,1247397,1247605,1247819,1247972,1248166,1248414,1248888,1249111,1249680,1250203,1250783,1254675,1255835,1256375,1259960	1247304,1247527,1247748,1247881,1248080,1248329,1248504,1248972,1249301,1249745,1250342,1250998,1254904,1255909,1256473,1260046	17.83270	9.81348	coding
Pred132	chr1	-	1246964	1260046	1246964,1247397,1247605,1247819,1247972,1248166,1248414,1248888,1249111,1249680,1250203,1250783,1250899,1254675,1255835,1256375,1259960	1247304,1247527,1247748,1247881,1248080,1248329,1248504,1248972,1249301,1249745,1250342,1250818,1250932,1254904,1255909,1256473,1260046	17.74440	8.78427	coding
Pred133	chr1	-	1246964	1260046	1246964,1247397,1247605,1248888,1249111,1249680,1250203,1250783,1250899,1254675,1255835,1259960	1247304,1247527,1248504,1248972,1249301,1249745,1250342,1250818,1250998,1254904,1256473,1260046	7.79125	9.30685	coding
Pred134	chr1	+	1260142	1264275	1260142,1262215,1262620	1260482,1262412,1264275	16.06250	4.88069	coding
Pred135	chr1	-	1270663	1277504	1270663,1273356,1273648,1274666,1274961,1275115,1275417,1275626,1275789,1277046,1277432	1271895,1273563,1274033,1274819,1275029,1275192,1275557,1275696,1275883,1277185,1277504	23.45400	9.04272	coding
Pred136	chr1	-	1270663	1277504	1270663,1273356,1273648,1274666,1274961,1275417,1275789,1277046,1277432	1271895,1273563,1274033,1274819,1275029,1275557,1275883,1277185,1277504	2.41092	5.3984	coding
Pred137	chr1	-	1270663	1277504	1270663,1273356,1273648,1274666,1274961,1275115,1277046	1271895,1273563,1274033,1274819,1275029,1275883,1277504	2.99521	7.88408	coding
Pred139	chr1	-	1270663	1277504	1270663,1273356,1273648,1275626,1275789,1277046,1277432	1271895,1273563,1273816,1275696,1275883,1277185,1277504	1.33947	4.07265	coding
Pred140	chr1	-	1270663	1277504	1270663,1273356,1273648,1274961,1277046,1277432	1271895,1273563,1273816,1275192,1277185,1277504	1.18595	4.58114	coding
Pred141	chr1	-	1270663	1277504	1270663,1273356,1273648,1273901,1274741,1275115,1277046,1277432	1271895,1273563,1273816,1274033,1274819,1275192,1277185,1277504	12.19390	5.71054	coding
Pred142	chr1	-	1270663	1277504	1270663,1273356,1273648,1274666,1277046,1277432	1271895,1273563,1274033,1275192,1277185,1277504	3.87586	6.13694	coding
Pred143	chr1	-	1270663	1277504	1270663,1273356,1273648,1274741,1275115,1277046,1277432	1271895,1273563,1273816,1274819,1275192,1277185,1277504	0.57615	4.4821	coding
Pred146	chr1	-	1270663	1277504	1270663,1273356,1273648,1274666,1274961,1275417,1277432	1271895,1273563,1274033,1274819,1275029,1275557,1277504	0.63635	5.4351	coding
Pred147	chr1	-	1288071	1293927	1288071,1289227,1289409,1289572,1289733,1290061,1290623,1290829,1292060,1293835	1289009,1289308,1289486,1289612,1289889,1290532,1290725,1291132,1292084,1293927	4.56198	8.10504	coding
Pred150	chr1	-	1288071	1297157	1288071,1289227,1290061,1296621	1289009,1289612,1290532,1297157	2.72062	3.44384	coding
Pred151	chr1	-	1288071	1293927	1288071,1289409,1289572,1289733,1292060,1293835	1289308,1289486,1289612,1289889,1292084,1293927	2.90878	3.46769	coding
Pred152	chr1	-	1288071	1297157	1288071,1289227,1289409,1289572,1289733,1290623,1296621	1289009,1289308,1289486,1289612,1290532,1291132,1297157	2.24635	6.56159	coding
Pred153	chr1	-	1309109	1310580	1309109	1310580	5.12824	3.75993	coding
Pred154	chr1	-	1309109	1310580	1309109,1310084,1310376	1309825,1310170,1310580	20.21920	3.71863	coding
Pred155	chr1	-	1309109	1310818	1309109,1310084,1310533	1309825,1310170,1310818	43.12860	3.69825	coding
Pred157	chr1	-	1309109	1310562	1309109,1310084	1309282,1310562	4.57086	0.463154	coding
Pred158	chr1	-	1309109	1310818	1309109,1309379,1310084,1310454	1309282,1309825,1310170,1310818	18.78410	3.9809	coding
Pred159	chr1	-	1321090	1334718	1321090,1323156,1323333,1325609,1325838,1326145,1328775,1330773,1333612,1333976,1334398	1322962,1323249,1323445,1325751,1325943,1328183,1328840,1330894,1333722,1334051,1334718	19.26500	3.53301	coding
Pred160	chr1	-	1321090	1334718	1321090,1323156,1323333,1325609,1325838,1326145,1330773,1333612,1333976,1334398	1322962,1323249,1323445,1325751,1325943,1326955,1330894,1333722,1334051,1334718	14.17260	3.79825	coding
Pred161	chr1	-	1321090	1334718	1321090,1323156,1323333,1325609,1325838,1334398	1322962,1323249,1323445,1325751,1326245,1334718	0.18719	4.0857	coding
Pred164	chr1	-	1321090	1334718	1321090,1323156,1323333,1328169,1328775,1330773,1333612,1333976,1334398	1322962,1323249,1323445,1328183,1328840,1330894,1333722,1334051,1334718	0.42601	3.48414	coding
Pred165	chr1	-	1321090	1334718	1321090,1323156,1323333,1325609,1328058,1330773,1333612,1333976,1334398	1322962,1323249,1323445,1325751,1328840,1330894,1333722,1334051,1334718	1.97862	3.40277	coding
Pred166	chr1	-	1321090	1334718	1321090,1323156,1323333,1325609,1325838,1326145,1328169,1330773,1333612,1333976,1334398	1322962,1323249,1323445,1325751,1325943,1326955,1328840,1330894,1333722,1334051,1334718	0.50546	3.52963	coding
Pred168	chr1	-	1321090	1327029	1321090,1323156,1323333,1324005,1325609,1326676	1322962,1323249,1323445,1324123,1326245,1327029	0.17008	3.73142	coding
Pred169	chr1	-	1321090	1333722	1321090,1323156,1323871,1324005,1325609,1328775,1330773,1333612	1322962,1323445,1323890,1324123,1326245,1328840,1330894,1333722	4.41817	4.28868	coding
Pred170	chr1	-	1321090	1333722	1321090,1323156,1323333,1324005,1325609,1326676,1328058,1330773,1333612	1322962,1323249,1323890,1324123,1326245,1326955,1328840,1330894,1333722	2.43980	2.96437	coding
Pred171	chr1	-	1337276	1342693	1337276,1341188,1342288,1342510	1337636,1341266,1342399,1342693	37.26240	1.32877	coding
Pred172	chr1	+	1334911	1337425	1334911,1335537,1335984	1335069,1335683,1337425	6.82366	4.01615	coding
Pred173	chr1	+	1334911	1337425	1334911,1335537,1335984	1335065,1335683,1337425	5.68695	3.71189	coding
Pred175	chr1	-	1337276	1342693	1337276,1340412,1342288,1342510	1337636,1341266,1342399,1342693	6.90762	1.24651	coding
Pred177	chr1	+	1334911	1336650	1334911	1336650	3.76497	3.40557	coding
Pred178	chr1	+	1334911	1337425	1334911,1335984	1335065,1337425	2.27085	2.10924	coding
Pred179	chr1	+	1334911	1337425	1334911,1337276	1335065,1337425	0.39710	0.232174	coding
Pred180	chr1	-	1337276	1342693	1337276,1342288,1342510	1338075,1342399,1342693	6.56353	1.68075	coding
Pred183	chr1	+	1361507	1363166	1361507,1362933	1361765,1363166	1.10681	1.29537	coding
Pred184	chr1	+	1370908	1376145	1370908,1372306,1374460	1371201,1372864,1376145	13.06280	4.17084	coding
Pred185	chr1	+	1370908	1376145	1370908,1372701,1374460	1371201,1372864,1376145	2.51811	4.63569	coding
Pred187	chr1	+	1407163	1431581	1407163,1412653,1424583,1430864	1407469,1412730,1426051,1431581	5.12531	4.09749	coding
Pred190	chr1	+	1413405	1418847	1413405,1414428,1417517,1417924	1414125,1414488,1417683,1418847	1.43616	2.39175	coding
Pred191	chr1	+	1413405	1418847	1413405,1414428,1417924	1414125,1414488,1418847	0.52435	1.79069	coding
Pred192	chr1	+	1407163	1431581	1407163,1412653,1414428,1420395,1430864	1407469,1414125,1414488,1420551,1431581	4.39779	2.46992	coding
Pred193	chr1	+	1407163	1431581	1407163,1412653,1414023,1414428,1416246,1417517,1417924,1425942,1430864	1407469,1412730,1414125,1414488,1416316,1417683,1417994,1426051,1431581	2.67303	6.94816	coding
Pred194	chr1	+	1407163	1431581	1407163,1412653,1414023,1414428,1416246,1417517,1417924,1421923,1423242,1424583,1425636,1430864	1407469,1412730,1414125,1414488,1416316,1417683,1418847,1422048,1423294,1424654,1426051,1431581	2.56467	8.18814	coding
Pred195	chr1	+	1407163	1431581	1407163,1412653,1414023,1414428,1416246,1417517,1417924,1420395,1421161,1421489,1421923,1424583,1425636,1430864	1407469,1412730,1414125,1414488,1416316,1417683,1417994,1420551,1421218,1421615,1422048,1424654,1426051,1431581	19.26670	11.8187	coding
Pred196	chr1	+	1467448	1470064	1467448	1470064	0.69122	1.23938	coding
Pred199	chr1	+	1447909	1470064	1447909,1454300,1455520,1455927,1464602,1469305	1448070,1454370,1455686,1455997,1464711,1470064	8.75851	4.21109	coding
Pred201	chr1	+	1447554	1470064	1447554,1451391,1458123,1458890,1459218,1459652,1460619,1461840,1463074,1464602,1469305	1447853,1451468,1458279,1458947,1459344,1459777,1460671,1461911,1463242,1464711,1470064	24.97330	9.5721	coding
Pred203	chr1	+	1447554	1470064	1447554,1451391,1452690,1453095,1454300,1455520,1469305	1447853,1451468,1452792,1453155,1454370,1455686,1470064	18.08420	4.66143	coding
Pred204	chr1	+	1447909	1470064	1447909,1452690,1453095,1455927,1458123,1458890,1460619,1461840,1463074,1469305	1448070,1452792,1453155,1455997,1458279,1458947,1460671,1461911,1463242,1470064	6.82429	6.06844	coding
Pred205	chr1	+	1447909	1470064	1447909,1454300,1455927,1458123,1458890,1460619,1461840,1463074,1469305	1448070,1454370,1455997,1458279,1458947,1460671,1461911,1463242,1470064	0.53281	5.24503	coding
Pred206	chr1	-	1477053	1510262	1477053,1479248,1480242,1500152,1509857	1477547,1479367,1480382,1500296,1510262	66.25420	4.63354	coding
Pred207	chr1	-	1497731	1510262	1497731,1509857	1500296,1510262	6.25734	0.267266	coding
Pred208	chr1	-	1477053	1510262	1477053,1480242,1500152,1509857	1477547,1480382,1500296,1510262	4.32779	3.11169	coding
Pred209	chr1	-	1478559	1510262	1478559,1480242,1500152,1509857	1479367,1480382,1500296,1510262	1.46657	3.53812	coding
Pred210	chr1	+	1559153	1565984	1559153,1560174,1560370,1560665,1560925,1562029,1562216,1562453,1562675,1563052,1563398,1563652,1563868,1564512,1564764,1565018,1565671	1559325,1560281,1560565,1560808,1561033,1562134,1562379,1562587,1562824,1563209,1563559,1563779,1564102,1564691,1564946,1565084,1565984	10.49840	6.18476	coding
Pred211	chr1	+	1564485	1565984	1564485,1564764,1565018,1565671	1564691,1564946,1565084,1565984	2.02000	3.9127	coding
Pred213	chr1	+	1560370	1565984	1560370,1560665,1560925,1562216,1562453,1562675,1563398,1563868,1564512,1564764,1565018,1565671	1560565,1560808,1562134,1562379,1562587,1563209,1563779,1564102,1564691,1564946,1565084,1565984	5.42026	6.49442	coding
Pred214	chr1	+	1559153	1565984	1559153,1560174,1560370,1560665,1560925,1562029,1562216,1562453,1562675,1563398,1563868,1564764,1565671	1559325,1560281,1560565,1560808,1561033,1562134,1562379,1562587,1563209,1563779,1564691,1565084,1565984	2.74412	6.94675	coding
Pred215	chr1	+	1551689	1565984	1551689,1558768,1560937,1562029,1562216,1562453,1562675,1563398,1563868,1564512,1564764,1565018,1565671	1551994,1558862,1561033,1562134,1562379,1562587,1563209,1563779,1564102,1564691,1564946,1565084,1565984	1.58402	6.26759	coding
Pred216	chr1	+	1550883	1565984	1550883,1551887,1558810,1559153,1560370,1560665,1560925,1562029,1562216,1562453,1562675,1563398,1563868,1564512,1564764,1565018,1565671	1551480,1551994,1559079,1560281,1560565,1560808,1561033,1562134,1562379,1562587,1563209,1563779,1564102,1564691,1564946,1565084,1565984	4.29002	8.38047	coding
Pred217	chr1	+	1550883	1565984	1550883,1551887,1558810,1559153,1560370,1560665,1560925,1562029,1562216,1562453,1562675,1563398,1563868,1564512,1564764,1565018,1565671	1551013,1551994,1559079,1560281,1560565,1560808,1561033,1562134,1562379,1562587,1563209,1563779,1564102,1564691,1564946,1565084,1565984	1.38630	9.17062	coding
Pred218	chr1	-	1577746	1580625	1577746,1580486	1577869,1580625	27.94500	0.0174546	coding
Pred221	chr1	-	1571099	1647917	1571099,1571298,1571694,1572043,1572258,1572442,1572769,1573123,1573861,1575637,1576408,1577022,1640476,1640956,1643702,1647784	1571218,1571488,1571843,1572160,1572366,1572564,1572875,1573245,1573952,1575813,1576474,1577181,1640572,1641079,1643839,1647917	3.82204	12.1735	coding
Pred222	chr1	-	1571099	1647917	1571099,1571298,1571694,1572043,1572258,1572442,1572769,1573123,1573861,1575637,1639618,1640232,1640476,1640956,1643702,1647784	1571218,1571488,1571843,1572160,1572366,1572564,1572875,1573245,1573952,1575813,1639684,1640391,1640572,1641079,1643839,1647917	8.67267	12.1735	coding
Pred223	chr1	-	1658824	1662665	1658824	1662665	9.41657	1.03138	coding
Pred227	chr1	-	1571099	1647917	1571099,1571298,1571694,1572043,1572258,1573861,1575637,1576408,1577022,1577266,1577746,1643702,1647784	1571218,1571488,1571843,1572160,1573245,1573952,1575813,1576474,1577181,1577362,1577869,1643839,1647917	5.75005	11.7662	coding
Pred228	chr1	-	1601213	1671143	1601213,1602947,1606901,1607502,1670674	1601590,1603068,1607029,1607638,1671143	5.21250	3.18138	coding
Pred229	chr1	-	1571099	1576737	1571099,1571298,1571694,1572043,1572258,1572442,1572769,1573123,1573861,1575637,1576408	1571218,1571488,1571843,1572160,1572366,1572564,1572875,1573245,1573952,1575813,1576737	0.32841	7.93959	coding
Pred230	chr1	-	1586822	1590469	1586822,1588824,1590374	1586938,1588948,1590469	5.52628	0.704304	coding
Pred231	chr1	-	1592939	1601578	1592939,1599765,1601102,1601536	1597458,1599911,1601175,1601578	8.18835	1.82484	coding
Pred232	chr1	-	1601878	1624243	1601878,1606901,1607502,1607816,1623887	1603068,1607029,1607638,1608285,1624243	2.48476	2.829	coding
Pred233	chr1	-	1601213	1671143	1601213,1602947,1606901,1670360,1670674	1601590,1603068,1607029,1670496,1671143	2.71482	3.17171	coding
Pred234	chr1	-	1592939	1677431	1592939,1599765,1601102,1602947,1606901,1607502,1607816,1677162	1597458,1599911,1601590,1603068,1607029,1607638,1608285,1677431	4.66178	2.91285	coding
Pred235	chr1	-	1571099	1647917	1571099,1571298,1571694,1572043,1572258,1572442,1572769,1573123,1573861,1575637,1576408,1577022,1577266,1577746,1580486,1647894	1571218,1571488,1571843,1572160,1572366,1572564,1572875,1573245,1573952,1575813,1576474,1577181,1577362,1577869,1580625,1647917	0.17488	11.7817	coding
Pred239	chr1	-	1571099	1647917	1571099,1572258,1572442,1635988,1637080,1638847,1639618,1640232,1640476,1640956,1643702,1647784	1572160,1572366,1572564,1636464,1637171,1639023,1639684,1640391,1640572,1641079,1643839,1647917	3.30963	12.0402	coding
Pred242	chr1	-	1571099	1647917	1571099,1571694,1572043,1572258,1635661,1636342,1637080,1638847,1639618,1640232,1640476,1640956,1643702,1647784	1571488,1571843,1572160,1572366,1636094,1636464,1637171,1639023,1639684,1640391,1640572,1641079,1643839,1647917	5.48849	12.627	coding
Pred244	chr1	-	1571099	1647917	1571099,1571694,1572043,1572258,1572442,1572769,1573123,1573861,1575637,1576408,1635664,1635988,1636342,1637080,1638847,1639618,1640232,1640476,1640956,1643702,1647784	1571488,1571843,1572160,1572366,1572564,1572875,1573245,1573952,1575813,1576474,1635783,1636094,1636464,1637171,1639023,1639684,1640391,1640572,1641079,1643839,1647917	7.07749	12.8598	coding
Pred246	chr1	-	1571099	1647917	1571099,1634914,1635262,1635477,1635661,1636342,1637080,1638847,1639618,1640232,1640476,1640956,1643702,1647784	1571488,1635063,1635379,1635585,1636094,1636464,1637171,1639023,1639684,1640391,1640572,1641079,1643839,1647917	1.84088	12.562	coding
Pred247	chr1	-	1571099	1647917	1571099,1634914,1635477,1635661,1636342,1637080,1638847,1639618,1640232,1640476,1640956,1643702,1647784	1571488,1635379,1635585,1636094,1636464,1637171,1639023,1639684,1640391,1640572,1641079,1643839,1647917	3.59729	11.8033	coding
Pred248	chr1	-	1682677	1709888	1682677,1685005,1685489,1709807	1684499,1685088,1685647,1709888	9.49254	1.55523	coding
Pred249	chr1	-	1685548	1696885	1685548,1685722,1687941,1688619,1693390,1696666	1685647,1687782,1688321,1688749,1693474,1696885	5.03424	2.67602	coding
Pred250	chr1	-	1682677	1710290	1682677,1685005,1685722,1687696,1687941,1693390,1710184	1684499,1685088,1685822,1687782,1688749,1693474,1710290	3.55827	3.44212	coding
Pred252	chr1	-	1682677	1709909	1682677,1685005,1685722,1687696,1687941,1696666,1709727	1684499,1685088,1685822,1687782,1688047,1696885,1709909	6.29558	3.0239	coding
Pred253	chr1	-	1685548	1696885	1685548,1685722,1685982,1686812,1687696,1687941,1696666	1685647,1685822,1686137,1686915,1687782,1688047,1696885	24.58530	3.65867	coding
Pred254	chr1	-	1682677	1710290	1682677,1685005,1687696,1687941,1710184	1684499,1685822,1687782,1688096,1710290	4.97384	2.48246	coding
Pred257	chr1	-	1716729	1822495	1716729,1720491,1721833,1724683,1735857,1737913,1747194,1756835,1770628,1822258	1718876,1720708,1722035,1724750,1736020,1737977,1747301,1756938,1770677,1822495	99.25030	3.26527	coding
Pred258	chr1	-	1716729	1822495	1716729,1720491,1721833,1724683,1735857,1737913,1749275,1756835,1770628,1822258	1718876,1720708,1722035,1724750,1736020,1737977,1749314,1756938,1770677,1822495	100.14200	2.92271	coding
Pred269	chr1	-	2120988	2126214	2120988,2125077,2125436,2126126	2121220,2125349,2125572,2126214	35.86130	4.28166	coding
Pred270	chr1	+	1981908	2116832	1981908,1986879,1987922,1990979,2066700,2075648,2077465,2080310,2082228,2087433,2100956,2103493,2103739,2105335,2106192,2106662,2116021,2116360	1982140,1987001,1988012,1991030,2066786,2075780,2077547,2080363,2082417,2087531,2101043,2103629,2103827,2105455,2106272,2106752,2116137,2116832	10.07660	9.72887	coding
Pred271	chr1	+	2100286	2116832	2100286,2103493,2103739,2105335,2106192,2106662,2116021,2116360	2101043,2103629,2103827,2105455,2106272,2106752,2116137,2116832	0.66757	7.8156	coding
Pred272	chr1	-	2115916	2126214	2115916,2125077,2125436,2126126	2116952,2125349,2125572,2126214	4.83916	2.94843	coding
Pred273	chr1	-	2115916	2126214	2115916,2125436,2126126	2116952,2125572,2126214	0.84536	0.514815	coding
Pred274	chr1	-	2120988	2126214	2120988,2124283,2125436,2126126	2123179,2124414,2125572,2126214	2.41239	0.938551	coding
Pred276	chr1	+	2005085	2116832	2005085,2100956,2103493,2103739,2105335,2106192,2106662,2116021,2116360	2005368,2101043,2103629,2103827,2105455,2106272,2106752,2116137,2116832	0.40868	6.50931	coding
Pred277	chr1	+	2005511	2116832	2005511,2116021,2116360	2005714,2116137,2116832	0.53557	1.58158	coding
Pred281	chr1	-	2120988	2126214	2120988,2126126	2121220,2126214	0.74297	-0.985672	noncoding
Pred282	chr1	-	2115916	2126214	2115916,2121151,2121236,2125436,2126126	2116952,2121220,2124414,2125572,2126214	1.87295	0.619619	coding
Pred283	chr1	-	2115916	2126214	2115916,2124283,2125077	2116952,2124414,2126214	0.53268	3.06305	coding
Pred284	chr1	-	2120988	2126214	2120988,2124283,2125077	2121220,2124414,2126214	3.68473	3.78492	coding
Pred286	chr1	+	2160133	2241651	2160133,2234416,2234723,2235278,2235731,2237458,2238015	2161174,2234542,2234839,2235541,2236024,2237689,2241651	13.06160	13.2594	coding
Pred287	chr1	+	2160133	2241651	2160133,2235731,2237458,2238015	2161174,2236024,2237689,2241651	1.19644	11.0126	coding
Pred290	chr1	+	2160133	2241651	2160133,2234416,2234723,2235278,2237458,2238015	2161174,2234542,2234839,2235541,2237689,2241651	0.70984	10.8191	coding
Pred291	chr1	-	2281852	2284100	2281852	2284100	1.76072	1.29396	coding
Pred292	chr1	+	2323213	2336874	2323213,2328554,2330853,2332295,2333645,2334473	2327310,2328659,2330953,2332374,2333781,2336874	4.99871	3.61641	coding
Pred293	chr1	-	2336242	2344010	2336242,2337922,2338158,2339890,2341809,2343829	2337273,2338058,2338334,2340297,2341890,2344010	13.67640	3.72746	coding
Pred294	chr1	+	2323213	2336874	2323213,2327222,2330853,2332295,2333645,2334473	2323397,2327310,2330953,2332374,2333781,2336874	8.33789	2.90422	coding
Pred295	chr1	+	2323213	2336874	2323213,2330853,2332295,2333645,2334473	2323397,2330953,2332374,2333781,2336874	0.22569	2.6043	coding
Pred296	chr1	+	2323213	2336874	2323213,2327222,2328554,2332295,2333645,2334473	2323397,2327310,2328659,2332374,2333781,2336874	20.49240	2.53946	coding
Pred297	chr1	+	2323213	2336874	2323213,2328554,2333535	2327310,2328659,2336874	1.80385	1.23797	coding
Pred299	chr1	-	2336242	2344010	2336242,2339890,2341809,2343829	2337273,2340297,2341890,2344010	0.30423	3.45219	coding
Pred300	chr1	-	2439974	2458035	2439974,2441300,2441495,2442116,2442776,2443066,2444326,2445440,2445792,2447000,2449602,2449954,2450581,2451239,2451760,2452161,2452539,2453156,2457902	2440499,2441369,2441596,2442221,2442826,2443122,2444478,2445528,2445905,2447156,2449703,2450036,2450763,2451393,2451853,2452345,2452754,2453239,2458035	9.32630	9.63099	coding
Pred301	chr1	-	2439974	2458035	2439974,2441300,2441495,2442116,2442776,2443066,2444326,2445440,2445792,2447000,2449602,2449954,2450581,2452539,2453156,2457902	2440499,2441369,2441596,2442221,2442826,2443122,2444478,2445528,2445905,2447156,2449703,2450036,2450763,2452754,2453239,2458035	3.45798	8.77908	coding
Pred302	chr1	-	2439974	2458035	2439974,2441300,2441495,2442116,2442776,2443066,2444326,2445440,2445792,2452583,2453156,2457902	2440499,2441369,2441596,2442221,2442826,2443122,2444478,2445528,2445905,2452754,2453239,2458035	0.87116	8.47143	coding
Pred303	chr1	+	2487804	2495265	2487804,2489164,2489781,2492062,2493111,2494303,2494586	2488172,2489273,2491417,2492153,2493254,2494335,2495265	15.75520	3.38335	coding
Pred304	chr1	+	2487804	2495188	2487804,2489164,2489781,2491261,2492062	2488172,2489273,2489907,2491417,2495188	7.75937	1.81672	coding
Pred305	chr1	+	2487804	2490438	2487804,2489164,2489781,2490319	2488172,2489273,2489907,2490438	5.38993	1.9041	coding
Pred309	chr1	+	2487804	2495265	2487804,2489164,2489781,2493111,2494303,2494586	2488172,2489273,2489907,2493254,2494335,2495265	1.58461	2.64135	coding
Pred310	chr1	+	2487804	2495265	2487804,2489164,2489781,2494303	2488172,2489273,2489907,2495265	0.17062	2.10578	coding
Pred311	chr1	+	2487804	2495265	2487804,2489164,2489781,2492062,2494303	2488172,2489273,2491417,2492153,2495265	0.30558	2.75563	coding
Pred312	chr1	+	2487804	2495265	2487804,2489164,2489781,2494586	2488172,2489273,2489907,2495265	0.25812	2.01935	coding
Pred313	chr1	+	2487804	2495265	2487804,2489164,2489781,2493111,2494303,2494586	2488172,2489273,2491417,2493254,2494335,2495265	0.45104	3.47036	coding
Pred314	chr1	+	2518248	2522902	2518248,2518529,2519179,2519828,2519988,2520360,2520848	2518387,2518734,2519231,2519892,2520064,2520479,2522902	12.76660	6.05584	coding
Pred315	chr1	+	2518516	2522902	2518516,2519179,2519774,2520392,2520848	2518734,2519231,2519892,2520479,2522902	1.95803	3.79784	coding
Pred316	chr1	+	2518248	2522902	2518248,2519988,2520392,2520848	2518387,2520064,2520479,2522902	2.43322	1.09168	coding
Pred317	chr1	+	2518248	2522902	2518248,2518529,2519179,2520360,2520848	2518387,2518734,2519231,2520479,2522902	1.21006	4.00648	coding
Pred319	chr1	+	3371146	3397675	3371146,3379629,3382711,3383731,3385443,3385996,3389641,3389956,3391271,3392533,3394438,3394987,3396080,3396375,3397011	3371375,3380236,3382757,3383901,3385500,3386157,3389794,3390086,3391346,3392626,3394590,3395176,3396154,3396477,3397675	5.66804	11.0931	coding
Pred320	chr1	+	3371146	3397675	3371146,3379629,3382711,3385443,3385996,3389641,3389956,3391271,3392533,3394438,3394987,3396080,3396375,3397011	3371375,3380236,3382757,3385500,3386157,3389794,3390086,3391346,3392626,3394590,3395176,3396154,3396477,3397675	0.94906	9.44773	coding
Pred323	chr1	-	3404512	3448012	3404512,3407475,3409202,3410334,3410559,3410934,3411176,3412453,3413218,3413796,3414934,3415261,3416151,3416359,3417196,3417529,3417740,3418359,3421771,3421985,3422671,3424358,3425121,3425638,3426433,3427346,3428113,3428569,3431113,3431965,3440687,3447643	3407153,3407523,3409331,3410463,3410688,3411063,3411305,3412582,3413347,3413925,3415063,3415390,3416280,3416488,3417328,3417658,3417872,3418485,3421906,3422120,3422800,3424487,3425253,3425809,3426556,3427466,3428251,3428692,3431236,3432091,3440810,3448012	4.75005	10.8806	coding
Pred326	chr1	-	3404512	3448012	3404512,3407475,3417196,3417529,3417740,3421771,3421985,3422671,3424358,3425121,3425638,3426433,3427346,3428113,3428569,3431113,3431965,3440687,3447643	3407153,3407523,3417328,3417658,3418485,3421906,3422120,3422800,3424487,3425253,3425809,3426556,3427466,3428251,3428692,3431236,3432091,3440810,3448012	2.40781	5.84835	coding
Pred328	chr1	-	3404512	3448012	3404512,3407475,3410934,3413218,3413551,3413796,3415261,3416151,3416359,3417196,3417529,3417740,3418359,3421771,3421985,3422671,3424358,3425121,3425638,3426433,3427346,3428113,3428569,3431113,3431965,3440687,3447643	3407153,3407523,3411063,3413347,3413683,3415063,3415390,3416280,3416488,3417328,3417658,3417872,3418485,3421906,3422120,3422800,3424487,3425253,3425809,3426556,3427466,3428251,3428692,3431236,3432091,3440810,3448012	2.61297	10.3829	coding
Pred329	chr1	-	3404512	3448012	3404512,3407475,3409202,3410334,3410559,3410934,3440687,3447643	3407153,3407523,3409331,3410463,3410688,3411063,3440810,3448012	1.30571	1.98611	coding
Pred330	chr1	+	3541555	3546692	3541555,3541987,3542276,3544063,3544972	3541837,3542079,3542453,3544217,3546692	13.91630	5.13811	coding
Pred331	chr1	-	3652549	3663335	3652549,3659367,3659624,3662170	3656951,3659475,3659754,3663335	1.27240	1.51195	coding
Pred332	chr1	-	3652549	3663886	3652549,3659367,3659624,3662170	3656951,3659475,3659754,3663886	4.90182	1.48337	coding
Pred334	chr1	-	3652549	3663886	3652549,3656796,3659367,3659624,3662170	3654418,3656951,3659475,3659754,3663886	0.12630	1.73997	coding
Pred338	chr1	+	3689351	3692545	3689351,3689626,3691862,3692358	3689405,3689745,3692047,3692545	11.44920	1.8284	coding
Pred339	chr1	-	3696783	3713068	3696783,3698075,3699224,3700559,3701650,3703412,3712425	3697900,3698165,3699327,3700675,3701767,3703874,3713068	27.71200	7.04164	coding
Pred343	chr1	-	3728652	3773797	3728652,3730413,3732843,3739737,3739987,3742321,3742933,3743271,3745829,3746354,3747609,3750425,3751488,3753058,3753855,3755527,3756171,3761470,3761852,3773452	3729855,3732081,3732934,3739805,3740126,3742430,3743000,3743308,3745937,3746561,3747786,3750599,3751656,3753256,3754083,3755683,3756340,3761547,3761915,3773797	4.65132	8.60407	coding
Pred345	chr1	-	3728652	3773797	3728652,3746354,3747609,3750425,3751488,3753058,3753855,3755527,3756171,3761470,3761852,3773452	3729855,3746561,3747786,3750599,3751656,3753256,3754083,3755683,3756340,3761547,3761915,3773797	0.76928	6.15474	coding
Pred347	chr1	-	3728652	3773797	3728652,3753058,3753855,3755527,3756171,3761470,3761852,3764038,3765171,3768858,3773452	3729855,3753256,3754083,3755683,3756340,3761547,3761915,3764177,3765345,3768985,3773797	2.04353	4.5595	coding
Pred348	chr1	+	3773844	3782962	3773844,3782847	3774281,3782962	12.10850	0.530537	coding
Pred349	chr1	+	3773844	3801992	3773844,3782847,3786168,3789035,3800070	3774281,3782962,3786339,3789136,3801992	2.71085	1.25207	coding
Pred350	chr1	+	3773844	3783050	3773844,3782847	3774281,3783050	1.08467	1.33591	coding
Pred353	chr1	-	3805702	3816857	3805702,3807132,3809446,3816735	3806637,3807621,3809560,3816857	15.05940	2.50552	coding
Pred355	chr1	+	4715104	4843850	4715104,4771959,4829912,4832339,4834486,4842604	4715514,4772759,4830000,4832585,4834618,4843850	5.04844	7.96282	coding
Pred356	chr1	+	4715104	4837854	4715104,4771959,4829912,4832339,4834486,4837460	4715514,4772759,4830000,4832585,4834618,4837854	3.48012	8.13917	coding
Pred359	chr1	+	4847557	4852182	4847557	4852182	1.57633	-0.750941	noncoding
Pred360	chr1	-	5922870	5928435	5922870,5923949,5924397,5925161,5926432,5927089,5927799	5923465,5924093,5924577,5925333,5926518,5927175,5928435	6.19709	8.1665	coding
Pred361	chr1	+	6052765	6160523	6052765,6100576,6132814,6133792,6142254,6145263,6147526,6149067,6150448,6154459,6155382,6155589,6156695,6157328,6158544	6052848,6100705,6132858,6133830,6142334,6145308,6147571,6149111,6150535,6154545,6155503,6155684,6156816,6157417,6160523	14.95890	7.82486	coding
Pred362	chr1	+	6086379	6158613	6086379,6100576,6132814,6133792,6142254,6145263,6147526,6149067,6150448,6154459,6155382,6155589,6157328,6158544	6086505,6100705,6132858,6133830,6142334,6145308,6147571,6149111,6150535,6154545,6155503,6156816,6157417,6158613	3.20340	7.53713	coding
Pred363	chr1	+	6086379	6160523	6086379,6100576,6132814,6133792,6142254,6149067,6158544	6086505,6100705,6132858,6133830,6142334,6149111,6160523	3.50356	1.69739	coding
Pred364	chr1	-	6245080	6259679	6245080,6252989,6257711,6259621	6246876,6253114,6257816,6259679	63.01860	1.88539	coding
Pred365	chr1	-	6245080	6259679	6245080,6253006,6257711,6259621	6246876,6253114,6257816,6259679	12.14720	1.55392	coding
Pred366	chr1	+	6268677	6270959	6268677,6269174,6269327,6269473,6269983,6270282,6270429,6270929	6269085,6269256,6269403,6269599,6270030,6270355,6270498,6270959	2.00007	5.88252	coding
Pred367	chr1	+	6268940	6278429	6268940,6269174,6269473,6269983,6270282,6270429,6270929,6271080,6271926,6272290,6272741,6278348	6269085,6269403,6269599,6270030,6270355,6270498,6270998,6271178,6272113,6272476,6273243,6278429	2.62582	11.6129	coding
Pred368	chr1	+	6268940	6278429	6268940,6269473,6271926,6272290,6272741,6278348	6269085,6269599,6272113,6272476,6273243,6278429	2.07983	5.63695	coding
Pred369	chr1	+	6268940	6278429	6268940,6269174,6269473,6269983,6270429,6271926,6272290,6272741,6278348	6269085,6269403,6269599,6270030,6271178,6272113,6272476,6272793,6278429	2.09712	9.26863	coding
Pred370	chr1	-	6281254	6296044	6281254,6291961,6293533,6294945,6295776	6285322,6292179,6293703,6295034,6296044	12.77510	2.62931	coding
Pred371	chr1	-	6281254	6296044	6281254,6291961,6293533,6294464,6294945,6295776	6285322,6292179,6293703,6294571,6295034,6296044	3.69131	2.05388	coding
Pred372	chr1	-	6281254	6296044	6281254,6291961,6295776	6285322,6292179,6296044	1.31221	1.31099	coding
Pred373	chr1	-	6281254	6296044	6281254,6291961,6294945,6295776	6285322,6292179,6295034,6296044	3.83663	1.50737	coding
Pred374	chr1	-	6307413	6310123	6307413	6310123	4.90925	2.29171	coding
Pred375	chr1	-	6308855	6321035	6308855,6310499,6311397,6313777,6314609,6320884	6310063,6310684,6311590,6314207,6315074,6321035	3.08256	14.5013	coding
Pred376	chr1	-	6324332	6453826	6324332,6341161,6354923,6378551,6387358,6393536,6399492,6409808,6453316	6324755,6341346,6355040,6378638,6387473,6393628,6399649,6409926,6453826	39.18580	2.84779	coding
Pred377	chr1	-	6324332	6419004	6324332,6393536,6399492,6409808,6418885	6324755,6393628,6399649,6409926,6419004	2.69993	3.61496	coding
Pred378	chr1	-	6324332	6453438	6324332,6341161,6453320	6324755,6341346,6453438	15.08020	2.5909	coding
Pred380	chr1	-	6324332	6445883	6324332,6354923,6445553	6324755,6355040,6445883	0.84277	1.56604	coding
Pred381	chr1	-	6324332	6445883	6324332,6354923,6387358,6393536,6399492,6409808,6445553	6324755,6355040,6387473,6393628,6399649,6409926,6445883	8.69641	6.16328	coding
Pred385	chr1	+	6508102	6521003	6508102,6508700,6508952,6511662,6511892,6517243,6517420,6520058	6508177,6508862,6509151,6511808,6512156,6517323,6517432,6521003	12.74060	6.78913	coding
Pred386	chr1	+	6508102	6521003	6508102,6508700,6511662,6517243,6517420,6520058	6508177,6509151,6512156,6517323,6517432,6521003	5.12297	6.90657	coding
Pred388	chr1	-	6527298	6529301	6527298,6527884,6528158,6529101	6527632,6527958,6528646,6529301	2.67777	5.91986	coding
Pred389	chr1	-	6527298	6529301	6527298,6527884	6527632,6529301	2.98533	6.36983	coding
Pred390	chr1	-	6585209	6614581	6585209,6586755,6589053,6592027,6592522,6593339,6601889,6604885,6605104,6609630,6610455,6614166	6586063,6586889,6589231,6592139,6592820,6593501,6601987,6604982,6605240,6609758,6610675,6614581	4.31356	6.50065	coding
Pred394	chr1	+	6645361	6649339	6645361,6646754,6647264,6647537,6648119,6648337,6648815,6648975	6646090,6646847,6647351,6647692,6648256,6648502,6648904,6649339	8.40184	4.42629	coding
Pred395	chr1	+	6645361	6649339	6645361,6648119,6648815,6648975	6646090,6648256,6648904,6649339	0.55321	1.80483	coding
Pred396	chr1	-	6650784	6662929	6650784,6655544,6659106,6661856	6653718,6655617,6659512,6662929	14.45720	5.16965	coding
Pred397	chr1	-	6650784	6662929	6650784,6659106,6661856	6653718,6659512,6662929	0.57486	5.25592	coding
Pred398	chr1	+	6673755	6684092	6673755,6676816,6679862,6681470	6674165,6676918,6680397,6684092	8.03059	5.24934	coding
Pred399	chr1	+	6673755	6684092	6673755,6679862,6681470	6674165,6680397,6684092	1.34522	4.85088	coding
Pred400	chr1	+	6685209	6693621	6685209,6688558,6690347,6692450,6692855	6685352,6688751,6690413,6692555,6693621	7.89174	3.17607	coding
Pred401	chr1	+	6685209	6693621	6685209,6688558,6690350,6692450,6692855	6685352,6688751,6690413,6692555,6693621	1.15354	3.18966	coding
Pred402	chr1	-	6694227	6761966	6694227,6705930,6711588,6712888,6713970,6727768,6738453,6740967,6761788	6694844,6706038,6711662,6713011,6714099,6727870,6738527,6741097,6761966	10.44270	3.14427	coding
Pred404	chr1	-	6694227	6761966	6694227,6696176,6697257,6761788	6695760,6696306,6697400,6761966	0.86578	1.98825	coding
Pred405	chr1	-	6694227	6741097	6694227,6696176,6697257,6698354,6699961,6704617,6705100,6705848,6711588,6712888,6738453,6740967	6695760,6696306,6697564,6698424,6700117,6704734,6705186,6706038,6711662,6713011,6738527,6741097	4.66842	7.21852	coding
Pred406	chr1	-	6694227	6761966	6694227,6696176,6697257,6697506,6698354,6699961,6704617,6705100,6705848,6711588,6712888,6738453,6740967,6761788	6695760,6696306,6697400,6697564,6698424,6700117,6704734,6705186,6706038,6711662,6713011,6738527,6741097,6761966	20.77870	5.63259	coding
Pred408	chr1	+	6845383	6932097	6845383,6880240,6885151,6931816	6845635,6880310,6885270,6932097	12.57950	0.796411	coding
Pred409	chr1	+	6845383	6932097	6845383,6885151,6931816	6845635,6885270,6932097	7.78787	-0.022478	noncoding
Pred411	chr1	+	7831328	7841491	7831328,7833501,7837219,7838177,7839685	7831445,7833571,7837378,7838229,7841491	22.73200	1.91167	coding
Pred412	chr1	-	7907672	7913178	7907672,7909699,7910871,7912960	7907942,7909743,7910982,7913178	4.33832	1.77627	coding
Pred413	chr1	+	8043018	8045341	8043018	8045341	1.60765	0.459766	coding
Pred414	chr1	+	8021713	8045341	8021713,8022822,8025383,8029404,8030953,8037711,8044953	8021853,8022935,8025485,8029464,8031023,8037798,8045341	106.70000	2.40529	coding
Pred415	chr1	+	8021713	8045341	8021713,8037711,8044953	8021853,8037798,8045341	5.37360	1.19927	coding
Pred416	chr1	+	8021713	8045341	8021713,8025383,8029404,8030953,8044953	8021795,8025485,8029464,8031023,8045341	6.34523	2.15114	coding
Pred417	chr1	+	8021713	8045341	8021713,8044953	8021795,8045341	0.41214	0.473487	coding
Pred418	chr1	+	8021713	8045341	8021713,8025383,8044953	8021795,8025485,8045341	0.94532	0.893992	coding
Pred419	chr1	+	8021713	8045341	8021713,8022822,8025383,8029404,8044953	8021795,8022935,8025485,8029464,8045341	26.52380	1.8544	coding
Pred420	chr1	+	8021713	8032014	8021713,8025383,8030953	8021795,8025485,8032014	0.63611	0.796933	coding
Pred421	chr1	-	8071779	8086393	8071779,8075367,8075554,8086217	8074456,8075444,8075752,8086393	26.98940	6.99231	coding
Pred422	chr1	-	8071779	8086393	8071779,8075554,8086217	8074456,8075752,8086393	1.61960	6.23134	coding
Pred423	chr1	-	8073486	8075752	8073486	8075752	4.69645	4.6863	coding
Pred424	chr1	-	8412465	8877699	8412465,8415478,8416159,8418255,8419823,8420171,8421822,8422742,8424115,8424805,8425871,8482786,8525984,8555122,8557464,8568685,8601272,8616533,8617476,8674619,8684368,8716031,8877218	8415180,8415659,8416306,8418976,8420046,8421550,8421936,8422904,8424315,8424898,8426034,8482867,8526083,8555222,8557589,8568734,8601377,8616630,8617582,8674745,8684439,8716500,8877699	14.87160	16.3301	coding
Pred429	chr1	-	8923172	8938780	8923172,8923949,8926337,8927175,8928046,8930510,8931949,8934882,8938638	8923402,8925541,8926560,8927309,8928116,8930569,8932045,8934976,8938780	319.30100	11.9759	coding
Pred430	chr1	-	8921062	8938780	8921062,8922945,8925343,8930510,8931949,8934882,8938638	8921488,8923004,8925541,8930569,8932045,8934976,8938780	99.59010	4.02095	coding
Pred431	chr1	-	8921062	8938780	8921062,8925343,8930510,8931949,8934882,8938638	8921488,8925541,8930569,8932045,8934976,8938780	226.54900	3.51785	coding
Pred432	chr1	-	8923172	8938780	8923172,8923949,8925343,8930510,8934882,8938638	8923402,8924151,8925541,8930558,8934976,8938780	166.27000	5.97336	coding
Pred433	chr1	-	8923172	8938780	8923172,8923949,8930510,8931949,8934882,8938638	8923402,8928116,8930569,8932045,8934976,8938780	10.00300	8.70131	coding
Pred434	chr1	-	8923172	8938780	8923172,8923949,8925343,8927175,8928046,8938638	8923402,8924151,8925541,8927309,8928116,8938780	47.36370	7.31373	coding
Pred435	chr1	-	8923172	8938780	8923172,8923949,8925343,8927175,8928046,8934882,8938638	8923402,8924151,8925541,8927309,8928116,8934976,8938780	337.42300	7.95112	coding
Pred436	chr1	-	8921062	8938780	8921062,8923293,8934882,8938638	8921488,8923402,8934976,8938780	215.47100	0.854918	coding
Pred439	chr1	-	8923172	8938780	8923172,8923949,8925343,8927175,8931949,8934882,8938638	8923402,8924151,8925541,8930569,8932045,8934976,8938780	7.08559	7.3613	coding
Pred441	chr1	-	8921062	8938780	8921062,8922945,8923293,8923949,8925343,8930510,8938638	8921488,8923004,8923402,8924151,8925541,8930558,8938780	991.51900	6.63261	coding
Pred442	chr1	-	9164475	9189229	9164475,9171334,9188703	9164693,9171548,9189229	3.13804	5.6939	coding
Pred444	chr1	+	9294862	9331392	9294862,9304983,9307024,9322117,9323567	9295125,9305620,9307142,9322387,9331392	6.35778	9.36789	coding
Pred445	chr1	+	9352940	9429588	9352940,9415801,9427506	9353130,9416644,9429588	3.42646	4.94433	coding
Pred446	chr1	+	9415765	9429588	9415765,9427506	9416644,9429588	3.07608	4.8745	coding
Pred447	chr1	+	9599527	9642830	9599527,9613683,9627341,9630315,9633403,9640011,9642356	9599806,9613863,9627419,9630416,9633470,9640292,9642830	7.28927	3.68669	coding
Pred448	chr1	+	9599527	9642830	9599527,9613683,9627341,9630315,9633403,9642356	9599806,9613863,9627419,9630416,9633470,9642830	0.81170	1.88153	coding
Pred449	chr1	+	9648976	9665006	9648976,9655947,9656916,9658506,9661162,9662126	9649101,9656068,9657111,9658683,9661512,9665006	6.29008	9.73575	coding
Pred450	chr1	+	9648976	9674935	9648976,9655947,9656916,9658506,9661162,9670563,9671810,9673043	9649101,9656068,9657111,9658683,9661512,9670863,9671948,9674935	1.32592	10.5316	coding
Pred451	chr1	+	9648976	9674935	9648976,9655947,9656916,9658506,9661162,9662126,9667614,9670563,9671810,9673043	9649101,9656068,9657111,9658683,9661512,9662330,9667847,9670863,9671948,9674935	3.74514	12.8097	coding
Pred452	chr1	+	9648976	9674935	9648976,9655947,9656916,9658506,9661162,9662126,9667614,9671810,9673043	9649101,9656068,9657111,9658683,9661512,9662330,9667847,9671948,9674935	1.51677	11.5935	coding
Pred453	chr1	+	9711789	9775827	9711789,9751524,9770481,9775598	9711860,9751629,9770654,9775827	2.46147	2.2066	coding
Pred454	chr1	-	9789079	9793604	9789079,9793458	9790763,9793604	9.23000	1.89612	coding
Pred455	chr1	-	9732485	9747627	9732485,9747392	9732777,9747627	2.27923	-0.506724	noncoding
Pred458	chr1	-	9789079	9884550	9789079,9809518,9809821,9811530,9815171,9816538,9833329,9883700	9789171,9809704,9809971,9811739,9815367,9816568,9833452,9884550	25.42070	7.80654	coding
Pred459	chr1	-	9789079	9884550	9789079,9793458,9795942,9809821,9811530,9815171,9833329,9883700	9790763,9793604,9796100,9809971,9811739,9815367,9833452,9884550	16.41600	10.1742	coding
Pred462	chr1	-	9789079	9884550	9789079,9791263,9793458,9795005,9833329,9883700	9790763,9791954,9794200,9795232,9833452,9884550	1.76607	6.65268	coding
Pred466	chr1	-	9789079	9884550	9789079,9791263,9791818,9793458,9797555,9801151,9803941,9804452,9809518,9816538,9833329,9883700	9789171,9791448,9791954,9794200,9797612,9801314,9804063,9804701,9809704,9816568,9833452,9884550	0.78991	10.2458	coding
Pred470	chr1	-	9789079	9884550	9789079,9791263,9795005,9795524,9797555,9801151,9803941,9804452,9809518,9816538,9833329,9883700	9789171,9791448,9795232,9795673,9797612,9801314,9804063,9804701,9809704,9816568,9833452,9884550	0.43274	9.76175	coding
Pred472	chr1	-	9789079	9884550	9789079,9791263,9791818,9793458,9794029,9795005,9795524,9795942,9801151,9803941,9804452,9809518,9816538,9833329,9883700	9790763,9791448,9791954,9793604,9794200,9795232,9795673,9796100,9801314,9804063,9804701,9809704,9816568,9833452,9884550	16.29600	15.1751	coding
Pred474	chr1	-	9789079	9884550	9789079,9791263,9791818,9793458,9794029,9795942,9797555,9801151,9803941,9804452,9809518,9816538,9833329,9883700	9790763,9791448,9791954,9793604,9794200,9796100,9797612,9801314,9804063,9804701,9809704,9816568,9833452,9884550	8.55043	13.5767	coding
Pred475	chr1	-	9908333	9970316	9908333,9931244,9932026,9937962,9970152	9910834,9931335,9932146,9938047,9970316	10.66190	2.2627	coding
Pred477	chr1	-	9908333	9970316	9908333,9931244,9932026,9937962,9943762,9970152	9910834,9931335,9932146,9938047,9943796,9970316	1.80395	2.30083	coding
Pred478	chr1	-	9989777	10002840	9989777,9995549,9996576,10002681	9990515,9995685,9996685,10002840	3.00095	1.34822	coding
Pred479	chr1	-	9989777	10003387	9989777,9995549,9996576,10002681,10003306	9990515,9995685,9996685,10002840,10003387	1.73655	1.33648	coding
Pred480	chr1	-	9989777	10003427	9989777,9995549,9996576,10002681,10003406	9990515,9995685,9996685,10002840,10003427	3.73031	1.32906	coding
Pred482	chr1	-	9989777	10003427	9989777,9991948,9992860,9994819,9995549,9996576,10003406	9990515,9992030,9992956,9994918,9995685,9996685,10003427	0.14343	4.2376	coding
Pred483	chr1	+	10003485	10045555	10003485,10032075,10035649,10041088,10042358	10003573,10032246,10035833,10041228,10045555	1.65661	3.77037	coding
Pred484	chr1	+	10093015	10241294	10093015,10132085,10155518,10161165,10163005,10165573,10177516,10179570,10182019,10186851,10189449,10190557,10190772,10192426,10195045,10197124,10204997,10207020,10209241,10211383,10218413,10221199,10228193,10231195,10239952	10093752,10132272,10155654,10161253,10163150,10165802,10177658,10179671,10182134,10186935,10189506,10190674,10190871,10192540,10195244,10197263,10205097,10207148,10209340,10211619,10218540,10221344,10228328,10231387,10241294	5.20321	12.012	coding
Pred485	chr1	+	10192426	10211639	10192426,10195045,10197124,10204997,10207020,10209241,10211383	10192540,10195244,10197263,10205097,10207148,10209340,10211639	3.50285	5.55249	coding
Pred486	chr1	+	10093015	10241294	10093015,10239473,10239952	10093752,10239620,10241294	1.11039	0.833101	coding
Pred487	chr1	+	10093015	10241294	10093015,10132085,10155518,10161165,10163005,10165573,10177516,10179570,10238701,10239473,10239952	10093752,10132272,10155654,10161253,10163150,10165802,10177658,10179671,10238876,10239620,10241294	0.82987	5.80677	coding
Pred489	chr1	+	10093015	10241294	10093015,10132085,10155518,10161165,10163005,10165573,10177516,10179570,10182019,10238701,10239473,10239952	10093752,10132272,10155654,10161253,10163150,10165802,10177658,10179671,10182134,10238876,10239620,10241294	0.77820	7.55761	coding
Pred490	chr1	+	10093015	10241294	10093015,10132085,10155518,10161165,10163005,10165573,10177516,10179570,10182019,10186851,10189449,10190557,10190772,10192426,10195045,10218413,10221199,10228193,10231195,10238701,10239473,10239952	10093752,10132272,10155654,10161253,10163150,10165802,10177658,10179671,10182134,10186935,10189506,10190674,10190871,10192540,10195244,10218540,10221344,10228328,10231387,10238876,10239620,10241294	5.72710	10.7751	coding
Pred491	chr1	+	10093015	10241294	10093015,10132085,10155518,10161165,10163005,10165573,10177516,10179570,10182019,10186851,10189449,10190557,10190772,10192426,10195045,10197124,10218413,10221199,10228193,10231195,10238701,10239473,10239952	10093752,10132272,10155654,10161253,10163150,10165802,10177658,10179671,10182134,10186935,10189506,10190674,10190871,10192540,10195244,10197263,10218540,10221344,10228328,10231387,10238876,10239620,10241294	1.09848	10.2883	coding
Pred493	chr1	+	10459174	10480200	10459174,10459685,10460449,10463127,10464217,10468127,10471474,10479473,10479686	10459182,10459761,10460629,10463193,10464336,10468197,10471609,10479596,10480200	36.34750	7.53374	coding
Pred494	chr1	+	10459084	10480200	10459084,10464217,10468127,10471474,10479473,10479686	10459182,10464336,10468197,10471609,10479596,10480200	8.90613	3.47232	coding
Pred495	chr1	+	10459084	10480200	10459084,10459685,10468127,10471474,10479473,10479686	10459182,10459761,10468197,10471609,10479596,10480200	34.57050	3.34321	coding
Pred498	chr1	+	10459174	10480200	10459174,10459685,10463127,10464217,10473118,10477043,10478882,10479473	10459182,10459761,10463193,10464336,10473308,10477566,10478982,10480200	5.32192	7.65977	coding
Pred499	chr1	+	10459174	10480200	10459174,10459685,10463127,10464217,10477432,10478882,10479473,10479686	10459182,10459761,10463193,10464336,10477566,10478982,10479596,10480200	6.75686	5.28883	coding
Pred502	chr1	+	10459174	10480200	10459174,10459685,10460449,10471474,10473118,10477043,10478882,10479473,10479686	10459182,10459761,10460629,10471609,10473308,10477174,10478982,10479596,10480200	7.32075	9.00923	coding
Pred503	chr1	+	10459174	10480200	10459174,10459685,10460449,10471474,10473118,10477043,10477432,10478882,10479686	10459182,10459761,10460629,10471609,10473308,10477174,10477566,10478982,10480200	49.89390	9.94378	coding
Pred504	chr1	+	10490158	10502864	10490158,10493898,10494713,10500403,10502321	10490625,10494022,10494747,10500470,10502864	1.20806	2.32959	coding
Pred505	chr1	+	10490799	10502864	10490799,10493898,10494713,10500403,10502321	10491458,10494022,10494747,10500470,10502864	5.97643	1.7685	coding
Pred507	chr1	+	10490158	10512208	10490158,10511433	10490625,10512208	0.86523	0.884215	coding
Pred508	chr1	-	10520604	10532613	10520604,10523114,10523487,10527246,10529233,10532379	10521759,10523266,10523677,10527389,10529395,10532613	15.62390	5.02649	coding
Pred510	chr1	-	10520604	10532613	10520604,10523114,10523487,10529233,10532379	10521759,10523266,10523677,10529395,10532613	0.72910	4.0575	coding
Pred511	chr1	+	10535002	10638484	10535002,10637870	10535059,10638484	20.29460	-0.826197	noncoding
Pred512	chr1	+	10535002	10690813	10535002,10555330,10596269,10659294,10678388,10683075,10684396,10687328,10689587	10535059,10555378,10596354,10659423,10678474,10683178,10684494,10687420,10690813	16.68750	8.17061	coding
Pred515	chr1	+	10535002	10580063	10535002,10555330,10579859	10535059,10555378,10580063	1.70857	-0.772193	noncoding
Pred516	chr1	+	10535002	10690813	10535002,10683075,10684396,10687328,10689587	10535059,10683178,10684494,10687420,10690813	2.57058	6.96908	coding
Pred517	chr1	+	10588311	10690813	10588311,10596287,10683075,10684396,10687328,10689587	10588416,10596354,10683178,10684494,10687420,10690813	1.17966	6.50771	coding
Pred518	chr1	+	11072678	11085548	11072678,11073772,11076900,11078789,11080485,11082180	11072800,11074022,11077064,11078930,11080656,11085548	26.74200	4.10563	coding
Pred519	chr1	+	11072678	11085548	11072678,11073772,11078789,11080485,11082180	11072800,11074022,11078930,11080656,11085548	2.63890	5.90102	coding
Pred524	chr1	-	11114648	11116841	11114648,11116660	11114942,11116841	9.67203	1.04943	coding
Pred526	chr1	-	11114648	11120091	11114648,11115018,11116660,11118856,11119281,11119833	11114942,11116151,11116814,11118949,11119402,11120091	29.73210	5.58663	coding
Pred527	chr1	-	11114648	11116841	11114648,11115018,11116067,11116660	11114942,11115141,11116151,11116841	66.68610	1.8076	coding
Pred529	chr1	-	11114648	11116841	11114648,11116067,11116660	11114942,11116151,11116841	1.15591	1.1434	coding
Pred531	chr1	-	11114648	11120091	11114648,11115018,11119833	11114942,11115141,11120091	0.55587	1.56235	coding
Pred533	chr1	-	11114648	11120091	11114648,11115837,11118856,11119281	11115141,11115983,11118949,11120091	38.93080	3.73046	coding
Pred534	chr1	-	11114648	11120091	11114648,11115018,11115837,11116067,11116660,11119833	11114942,11115141,11115983,11116151,11116814,11120091	73.62640	4.49203	coding
Pred537	chr1	-	11126677	11159938	11126677,11128064,11137657,11139767,11140555,11140820,11141138,11142744,11147504,11147856,11148179,11150610,11151070,11151549,11155814,11158076,11159777	11126805,11128141,11137708,11139879,11140606,11140969,11141295,11142935,11147648,11147967,11148255,11150725,11151236,11151654,11155938,11158213,11159938	18.10800	8.37629	coding
Pred542	chr1	-	11126677	11159938	11126677,11128064,11128701,11129615,11130956,11147856,11148179,11150610,11151070,11159777	11126805,11128141,11128763,11129787,11131030,11147967,11148255,11150725,11151236,11159938	0.17118	5.81535	coding
Pred544	chr1	-	11126677	11159938	11126677,11128064,11128701,11129615,11130956,11132143,11133990,11134287,11137421,11139767,11155814,11158076,11159777	11126805,11128141,11128763,11129787,11131030,11132228,11134065,11134383,11137708,11139879,11155938,11158213,11159938	11.70140	9.64567	coding
Pred548	chr1	-	11126677	11159938	11126677,11128064,11128701,11129615,11130956,11133990,11134287,11136898,11147504,11158076,11159777	11126805,11128141,11128763,11129787,11132228,11134065,11134383,11137500,11147648,11158213,11159938	3.12510	4.80477	coding
Pred550	chr1	-	11126677	11159938	11126677,11128064,11128701,11136898,11137421,11147504,11158076,11159777	11126805,11128141,11128763,11137005,11137500,11147648,11158213,11159938	22.73370	4.21526	coding
Pred551	chr1	-	11126677	11159938	11126677,11128064,11137657,11140555,11141138,11142744,11147504,11158076,11159777	11126805,11128141,11137708,11140969,11141295,11142935,11147648,11158213,11159938	0.37300	5.34514	coding
Pred554	chr1	-	11166588	11191615	11166588,11168237,11169346,11169705,11172908,11174374,11174869,11175452,11177060,11181302,11182035,11184554,11188510,11188911,11189794,11190585	11167557,11168343,11169427,11169786,11172974,11174510,11174944,11175525,11177143,11181425,11182183,11184690,11188609,11189008,11189895,11191615	1.21204	9.95186	coding
Pred556	chr1	-	11166588	11322608	11166588,11168237,11169346,11169705,11172908,11174374,11174869,11175452,11177060,11181302,11182035,11184554,11186678,11187066,11187680,11188510,11188911,11189794,11190585,11193136,11194407,11199360,11199589,11204704,11205024,11206732,11210182,11217208,11298458,11300359,11301609,11303170,11307681,11307875,11313895,11316048,11316989,11318541,11319304,11322501	11167557,11168343,11169427,11169786,11172974,11174510,11174944,11175525,11177143,11181425,11182183,11184690,11186853,11187201,11188183,11188609,11189008,11189895,11190834,11193254,11194523,11199492,11199715,11204812,11205102,11206848,11210283,11217348,11298674,11300604,11301738,11303357,11307790,11308151,11314030,11316249,11317222,11318650,11319480,11322608	5.25001	22.0249	coding
Pred557	chr1	-	11166588	11322608	11166588,11168237,11169346,11169705,11172908,11174374,11174869,11175452,11177060,11181302,11182035,11184554,11186678,11187066,11187680,11188510,11188911,11189794,11190585,11193136,11194407,11273455,11276204,11288724,11290981,11291356,11292492,11293454,11294199,11297899,11298458,11300359,11301609,11303170,11307681,11307875,11313895,11316048,11316989,11318541,11319304,11322501	11167557,11168343,11169427,11169786,11172974,11174510,11174944,11175525,11177143,11181425,11182183,11184690,11186853,11187201,11188183,11188609,11189008,11189895,11190834,11193254,11194523,11273623,11276291,11288975,11291111,11291491,11292585,11293544,11294322,11298105,11298674,11300604,11301738,11303357,11307790,11308151,11314030,11316249,11317222,11318650,11319480,11322608	6.59397	24.2772	coding
Pred558	chr1	-	11166588	11322608	11166588,11168237,11169346,11169705,11172908,11174374,11174869,11175452,11177060,11181302,11182035,11184554,11186678,11187066,11193136,11194407,11199360,11199589,11204704,11205024,11206732,11210182,11217208,11303170,11307681,11307875,11313895,11316048,11316989,11318541,11319304,11322501	11167557,11168343,11169427,11169786,11172974,11174510,11174944,11175525,11177143,11181425,11182183,11184690,11186853,11187201,11193254,11194523,11199492,11199715,11204812,11205102,11206848,11210283,11217348,11303357,11307790,11308151,11314030,11316249,11317222,11318650,11319480,11322608	2.66085	18.4552	coding
Pred563	chr1	-	11166588	11322608	11166588,11168237,11169346,11169705,11172908,11174374,11174869,11175452,11177060,11181302,11182035,11184554,11186678,11187066,11187680,11188060,11188510,11188911,11189794,11190585,11300359,11307875,11313895,11316048,11316989,11318541,11319304,11322501	11167557,11168343,11169427,11169786,11172974,11174510,11174944,11175525,11177143,11181425,11182183,11184690,11186853,11187201,11187863,11188183,11188609,11189008,11189895,11190834,11300604,11308151,11314030,11316249,11317222,11318650,11319480,11322608	1.52325	17.2672	coding
Pred564	chr1	+	11333254	11348490	11333254,11345700	11334117,11348490	6.19320	6.55799	coding
Pred565	chr1	-	11709143	11714401	11709143,11709835,11710001,11710522,11714375	11709282,11709931,11710131,11710891,11714401	6.53309	4.90801	coding
Pred566	chr1	-	11708449	11714739	11708449,11709143,11709835,11710001,11710522,11714375	11708885,11709282,11709931,11710131,11710891,11714739	10.77210	5.89892	coding
Pred567	chr1	-	11708449	11714739	11708449,11709143,11709835,11714431	11708885,11709282,11709931,11714739	0.51984	2.19749	coding
Pred568	chr1	+	11714913	11723383	11714913,11715862,11718323,11718792,11721186	11715009,11716157,11718421,11718928,11723383	5.53208	2.36283	coding
Pred569	chr1	+	11714913	11723383	11714913,11715996,11718323,11718589,11718792,11721186	11715009,11716157,11718450,11718685,11718928,11723383	3.65827	1.57174	coding
Pred571	chr1	+	11714913	11718713	11714913,11715384,11715862,11718323	11715009,11715756,11716157,11718713	2.71944	3.07349	coding
Pred572	chr1	+	11714913	11723383	11714913,11718792,11721186	11715009,11718928,11723383	0.54875	0.956564	coding
Pred573	chr1	+	11724149	11734407	11724149,11728712,11731322,11731984,11733333,11733671	11724312,11729001,11731449,11732080,11733469,11734407	3.84700	5.01365	coding
Pred574	chr1	-	11734537	11751678	11734537,11735138,11735714,11736904,11737599,11740409,11740618,11751469	11734873,11735231,11736197,11737005,11737671,11740528,11740670,11751678	29.82800	4.34697	coding
Pred576	chr1	-	11734537	11741495	11734537,11735138,11735714,11736102,11736904,11737599,11740409,11740618	11734873,11735231,11735788,11736197,11737005,11737671,11740528,11741495	23.12450	4.35761	coding
Pred581	chr1	-	11734537	11741495	11734537,11735138,11737599,11740409,11740618,11741095	11734873,11735231,11737671,11740528,11740670,11741495	16.53010	2.30655	coding
Pred583	chr1	+	11782186	11785914	11782186	11785914	1.75208	0.450402	coding
Pred584	chr1	+	11796141	11810827	11796141,11805859,11807496,11808471,11810133	11796292,11805894,11807602,11808667,11810827	26.26860	3.14245	coding
Pred585	chr1	+	11796141	11810827	11796141,11805859,11806183,11807496,11808471,11810133	11796292,11805894,11806280,11807602,11808667,11810827	3.89204	3.42453	coding
Pred586	chr1	+	11796141	11810827	11796141,11805859,11808471,11810133	11796292,11805894,11808646,11810827	2.79177	1.89278	coding
Pred589	chr1	+	11866206	11903200	11866206,11898591,11900199	11866406,11898717,11903200	0.83709	1.02049	coding
Pred594	chr1	+	11866206	11903200	11866206,11867187,11875902,11876671,11879544,11882751,11883763,11884542,11886212,11887145,11888162,11888514,11889252,11893571,11893933,11894292,11894540,11896023,11897055,11897399,11898391,11898591,11900199	11866406,11867247,11875968,11876737,11879611,11882858,11883890,11884610,11886271,11887278,11888276,11888681,11889379,11893695,11894087,11894452,11894647,11896210,11897213,11897556,11898499,11898717,11903200	4.71933	9.09416	coding
Pred595	chr1	+	11866206	11903200	11866206,11867187,11875902,11876671,11879544,11882751,11883763,11884542,11886212,11887145,11888162,11889252,11893571,11894540,11896023,11897055,11897399,11898391,11898591,11900199	11866406,11867247,11875968,11876737,11879611,11882858,11883890,11884610,11886271,11887278,11888276,11889379,11893695,11894647,11896210,11897213,11897556,11898499,11898717,11903200	0.99092	7.66713	coding
Pred596	chr1	+	11866206	11903200	11866206,11867187,11883763,11884542,11886212,11897055,11900199	11866406,11867247,11883890,11884610,11886271,11897213,11903200	0.33975	2.76236	coding
Pred597	chr1	-	11980123	11986480	11980123,11982692,11985261	11980389,11983546,11986480	40.49220	11.3784	coding
Pred598	chr1	-	11982231	11986480	11982231,11985261	11983546,11986480	2.39488	10.8523	coding
Pred600	chr1	+	11994745	12035593	11994745,12008032,12009829,12012679,12016973,12030726,12032928,12034709	11994912,12008124,12010577,12012792,12017071,12030873,12033054,12035593	10.99160	8.59232	coding
Pred603	chr1	+	11994745	12035593	11994745,12008032,12009829,12010413,12026307,12027043,12030726,12032928,12034709	11994912,12008124,12009963,12010577,12026373,12027148,12030873,12033054,12035593	42.56910	9.85389	coding
Pred607	chr1	+	11994745	12035593	11994745,12014886,12016973,12017898,12018572,12024231,12024700,12025536,12034709	11994912,12014950,12017071,12018000,12018704,12024357,12024842,12025650,12035593	53.95400	5.62577	coding
Pred616	chr1	+	11994745	12035593	11994745,12008032,12012679,12014886,12016973,12023588,12024231,12024700,12025536,12026307,12027043,12030726,12032928,12034709	11994912,12008124,12012792,12014950,12018000,12023693,12024357,12024842,12025650,12026373,12027148,12030873,12033054,12035593	22.59730	12.738	coding
Pred617	chr1	+	11994745	12035593	11994745,12008032,12012679,12020702,12023588,12025536,12034709	11994912,12008124,12012792,12020824,12023693,12025650,12035593	10.82510	4.96651	coding
Pred618	chr1	+	11994745	12035593	11994745,12014886,12016973,12017898,12018572,12020702,12023588,12026307,12027043,12030726,12032928,12034709	11994912,12014950,12017071,12018000,12018704,12020824,12023693,12026373,12027148,12030873,12033054,12035593	60.54110	10.6036	coding
Pred619	chr1	+	11994745	12035593	11994745,12008032,12012679,12014886,12016973,12020702,12023588,12024231,12024700,12026307,12027043,12030726,12032928,12034709	11994912,12008124,12012792,12014950,12018000,12020824,12023693,12024357,12024842,12026373,12027148,12030873,12033054,12035593	1.74879	13.2374	coding
Pred620	chr1	+	12040237	12073571	12040237,12049221,12052611,12059044,12061457,12061825,12062038,12064048,12064565,12064881,12065767,12066594,12067109,12069648,12071552	12040541,12049400,12052747,12059152,12061611,12061893,12062160,12064175,12064670,12064984,12065988,12066750,12067306,12069783,12073571	10.58050	13.1289	coding
Pred621	chr1	+	12040237	12073571	12040237,12042026,12049221,12057353,12064565,12064881,12065767,12066594,12067109,12069648,12071552	12040541,12042171,12049400,12057478,12064670,12064984,12065988,12066750,12067306,12069783,12073571	10.86060	8.78281	coding
Pred622	chr1	+	12040237	12073571	12040237,12049221,12052611,12059044,12061825,12062038,12069648,12071552	12040541,12049400,12052747,12059152,12061893,12062160,12069783,12073571	0.64173	4.86311	coding
Pred623	chr1	+	12040237	12073571	12040237,12049221,12052611,12059044,12061825,12062038,12064048,12066594,12067109,12069648,12071552	12040541,12049400,12052747,12059152,12061893,12062160,12064175,12066750,12067306,12069783,12073571	0.15918	9.36496	coding
Pred626	chr1	+	12040237	12073571	12040237,12052611,12056212,12057353,12058826,12062038,12064048,12064565,12064881,12065767,12066594,12067109,12069648,12071552	12040541,12052747,12056375,12057478,12058935,12062160,12064175,12064670,12064984,12065988,12066750,12067306,12069783,12073571	3.44421	12.6002	coding
Pred627	chr1	+	12040237	12073571	12040237,12049221,12057353,12058826,12061457,12064048,12064565,12064881,12065767,12066594,12067109,12069648,12071552	12040541,12049400,12057478,12059152,12061611,12064175,12064670,12064984,12065988,12066750,12067306,12069783,12073571	0.29048	13.5671	coding
Pred628	chr1	+	12040237	12073571	12040237,12052611,12056212,12057353,12058826,12059044,12061457,12064048,12064565,12064881,12065767,12066594,12067109,12069648,12071552	12040541,12052747,12056375,12057478,12058935,12059152,12061611,12064175,12064670,12064984,12065988,12066750,12067306,12069783,12073571	12.44940	13.5124	coding
Pred629	chr1	+	12079511	12092106	12079511,12081701,12082151,12082889,12089089,12089279,12091322,12091778	12079609,12081897,12082499,12082974,12089198,12090181,12091460,12092106	8.00935	6.39383	coding
Pred630	chr1	+	12079511	12092106	12079511,12081701,12082151,12082889,12089089,12089279,12089821,12090084,12091322,12091778	12079609,12081897,12082499,12082974,12089198,12089338,12089951,12090181,12091460,12092106	14.74770	6.53622	coding
Pred632	chr1	+	12079511	12092106	12079511,12082151,12082889,12090084,12091322,12091778	12079609,12082499,12082974,12090181,12091460,12092106	1.76589	3.73973	coding
Pred633	chr1	+	12079511	12092106	12079511,12090084,12091322,12091778	12079609,12090181,12091460,12092106	0.46442	1.9201	coding
Pred634	chr1	+	12079511	12092106	12079511,12091322,12091778	12079609,12091460,12092106	0.50460	0.490591	coding
Pred635	chr1	+	12079511	12092106	12079511,12081701,12090084,12091322,12091778	12079609,12081897,12090181,12091460,12092106	0.16161	2.11375	coding
Pred636	chr1	+	12079511	12092106	12079511,12081701,12082151,12082889,12089089,12089279,12090084,12091322,12091778	12079609,12081897,12082499,12082974,12089198,12089338,12090181,12091460,12092106	0.32901	5.99587	coding
Pred637	chr1	+	12290112	12572096	12290112,12520294,12557553,12566906,12568946	12290177,12520451,12557685,12567147,12572096	4.46777	3.68622	coding
Pred638	chr1	+	12567299	12567451	12567299	12567451	1.58063	-1.24474	noncoding
Pred639	chr1	-	12627939	12677820	12627939,12632755,12638745,12639320,12640550,12677158	12628453,12632881,12638984,12639440,12640694,12677820	13.84470	4.75696	coding
Pred640	chr1	-	12640134	12677820	12640134,12677158	12640694,12677820	0.91941	2.10197	coding
Pred641	chr1	-	12627939	12676788	12627939,12632755,12638745,12676563	12628453,12632881,12638984,12676788	3.25180	2.12631	coding
Pred647	chr1	-	12627939	12677820	12627939,12632755,12638745,12677158	12628453,12632881,12639440,12677820	0.87538	2.53103	coding
Pred648	chr1	-	12640550	12656106	12640550,12655998	12640694,12656106	0.89089	0.752691	coding
Pred649	chr1	-	13182960	13183967	13182960	13183967	5.65492	6.20971	coding
Pred650	chr1	-	13801446	13840242	13801446,13839457	13802567,13840242	5.06689	3.20825	coding
Pred652	chr1	+	13910251	13944450	13910251,13933667,13936881,13940181,13940794,13942399	13910595,13933801,13937011,13940220,13940906,13944450	7.29927	1.54858	coding
Pred653	chr1	+	14031349	14114573	14031349,14105118,14113009	14032140,14109326,14114573	3.28259	11.1496	coding
Pred654	chr1	+	15250624	15394651	15250624,15287179,15361244,15370484,15382586,15386667,15390067,15392125	15251068,15287371,15361381,15370655,15382776,15386798,15390118,15394651	2.23654	9.50145	coding
Pred655	chr1	+	15287179	15394651	15287179,15361244,15370484,15382586,15386667,15390067,15392125	15287371,15361381,15370655,15382776,15386798,15390118,15394651	3.04554	8.88792	coding
Pred656	chr1	+	15480228	15546872	15480228,15541390,15545821	15480450,15541927,15546872	3.79265	4.90545	coding
Pred657	chr1	+	15480228	15546872	15480228,15536985,15541390,15545821	15480450,15537058,15541927,15546872	4.20617	4.88791	coding
Pred658	chr1	+	15480228	15546872	15480228,15545821	15480450,15546872	0.94123	2.32757	coding
Pred659	chr1	+	15480228	15546872	15480228,15541390,15545825	15480450,15541927,15546872	1.14590	4.71895	coding
Pred660	chr1	+	15736390	15756839	15736390,15752366,15753645,15755088	15736775,15752514,15753780,15756839	40.46970	6.32877	coding
Pred661	chr1	+	15736390	15756839	15736390,15752366,15755088	15736775,15752514,15756839	6.13829	4.40465	coding
Pred663	chr1	-	15818796	15850790	15818796,15820386,15821767,15831105,15832484,15833393,15834367,15844604,15850563	15819530,15820496,15821947,15831253,15832574,15833570,15834402,15844890,15850790	9.67729	5.41215	coding
Pred664	chr1	-	15818796	15850790	15818796,15820386,15821767,15831105,15832484,15833393,15844744,15850563	15819530,15820496,15821947,15831253,15832574,15833570,15844890,15850790	1.13360	4.47215	coding
Pred665	chr1	-	15818796	15850790	15818796,15820386,15821767,15844604,15850563	15819530,15820496,15821947,15844890,15850790	1.10215	5.796	coding
Pred666	chr1	-	15818796	15850790	15818796,15820386,15821767,15831105,15844744,15850563	15819530,15820496,15821947,15831253,15844890,15850790	0.11493	3.03203	coding
Pred667	chr1	-	15818796	15850790	15818796,15820386,15821767,15831105,15832484,15833393,15844604,15850563	15819530,15820496,15821947,15831253,15832574,15833570,15844890,15850790	0.83477	5.13012	coding
Pred668	chr1	-	15899151	15911605	15899151,15901251,15904179,15905353,15906588,15909687,15911190	15900219,15901336,15904359,15905549,15906637,15909890,15911605	8.61173	5.68015	coding
Pred669	chr1	+	15986363	15988216	15986363	15988216	4.22277	11.7247	coding
Pred670	chr1	+	15944069	15986748	15944069,15953163,15956819,15959933,15964801,15970016,15976214,15978200,15983111,15986331	15944303,15953293,15957056,15960060,15964929,15970145,15976318,15978390,15983174,15986748	4.45925	7.18283	coding
Pred672	chr1	+	15992765	15995535	15992765	15995535	5.14015	0.0172502	coding
Pred674	chr1	+	16010826	16061262	16010826,16042731,16043201,16044387,16045032,16046228,16047823,16051811,16053508,16057686,16058844,16060291	16011113,16042838,16043311,16044487,16045120,16046415,16047883,16052040,16054327,16057752,16059223,16061262	0.51021	14.8918	coding
Pred675	chr1	+	16010826	16061262	16010826,16042731,16058844,16059106,16060291	16011113,16042838,16059024,16059223,16061262	9.38563	5.98172	coding
Pred676	chr1	+	16010826	16061262	16010826,16042731,16043201,16044387,16045032,16059106,16060291	16011113,16042838,16043311,16044487,16045120,16059223,16061262	0.57235	7.27237	coding
Pred677	chr1	+	16010826	16061262	16010826,16042731,16043201,16044387,16045032,16046228,16051811,16053508,16054573,16055163,16055596,16056291,16057026,16060291	16011113,16042838,16043311,16044487,16045120,16046415,16052040,16054327,16054852,16055228,16055685,16056424,16057217,16061262	1.73246	17.2293	coding
Pred678	chr1	+	16010826	16061262	16010826,16042731,16043201,16044387,16045032,16046228,16047823,16051811,16057686,16058844,16060291	16011113,16042838,16043311,16044487,16045120,16046415,16047883,16052040,16057752,16059223,16061262	2.22812	12.3633	coding
Pred682	chr1	+	16010826	16061262	16010826,16042731,16043201,16044387,16045032,16046228,16047823,16051811,16053508,16054573,16054761,16055163,16055596,16056291,16057026,16057686,16058383,16058844,16060291	16011113,16042838,16043311,16044487,16045120,16046415,16047883,16052040,16054327,16054643,16054852,16055228,16055685,16056424,16057217,16057752,16058543,16059024,16061262	22.07510	18.4745	coding
Pred683	chr1	+	16091029	16113084	16091029,16091458,16093870,16095022,16096903,16101112,16103664,16111042	16091180,16091728,16094058,16095125,16097073,16101291,16103782,16113084	4.31005	4.62803	coding
Pred684	chr1	+	16091458	16113084	16091458,16093870,16095022,16096903,16101112,16103664,16111042	16091728,16094058,16095125,16097073,16101291,16103782,16113084	0.20283	4.65062	coding
Pred685	chr1	+	16085254	16113084	16085254,16090990,16091458,16093870,16095022,16096903,16101112,16103664,16111042	16085343,16091180,16091728,16094058,16095125,16097073,16101291,16103782,16113084	3.42665	4.5924	coding
Pred686	chr1	+	16085254	16113084	16085254,16090987,16091458,16093870,16096903,16101112,16103664,16111042	16085343,16091180,16091728,16094058,16097073,16101291,16103782,16113084	1.58875	3.85427	coding
Pred687	chr1	-	16133656	16134194	16133656	16134194	133.75300	1.72705	coding
Pred688	chr1	+	16174358	16266950	16174358,16199310,16202696,16235815,16237595,16242622,16245420,16245898,16247364,16248743,16254585,16263657,16264306,16265212,16265790	16174645,16199631,16203173,16235976,16237796,16242774,16245546,16246012,16247478,16248844,16262761,16264140,16264501,16265371,16266950	11.61830	32.0611	coding
Pred692	chr1	-	16160709	16174642	16160709,16174602	16163401,16174642	2.63700	0.480614	coding
Pred694	chr1	+	16174358	16266950	16174358,16199310,16202696,16235815,16237595,16263657,16264306,16265212,16265790	16174645,16199631,16203173,16235976,16237796,16264140,16264501,16265371,16266950	2.02294	10.6327	coding
Pred699	chr1	-	16268365	16302627	16268365,16268825,16269023,16270321,16270794,16271191,16271431,16272209,16272648,16273429,16274785,16299533,16302477	16268747,16268915,16269233,16270390,16271095,16271334,16271697,16272335,16272789,16273618,16274992,16299620,16302627	0.31808	8.0942	coding
Pred700	chr1	-	16268365	16302627	16268365,16269023,16269558,16269893,16270093,16270794,16271191,16271431,16272209,16272648,16273429,16274785,16299533,16302477	16268915,16269233,16269689,16270014,16270390,16271095,16271334,16271697,16272335,16272789,16273618,16274992,16299620,16302627	3.95824	10.6854	coding
Pred702	chr1	-	16268365	16302627	16268365,16268825,16269893,16270093,16270302,16270794,16271191,16271431,16272209,16272648,16273429,16274785,16299533,16302477	16268747,16268936,16270014,16270210,16270390,16271095,16271334,16271697,16272335,16272789,16273618,16274992,16299620,16302627	0.60341	9.17129	coding
Pred703	chr1	-	16268365	16302627	16268365,16268825,16269023,16269558,16269893,16271191,16271431,16272209,16272648,16273429,16274785,16299533,16302477	16268747,16268915,16269233,16269689,16270014,16271334,16271697,16272335,16272789,16273618,16274992,16299620,16302627	0.86327	7.56488	coding
Pred704	chr1	-	16268365	16302627	16268365,16268825,16269023,16269558,16269893,16270093,16270302,16270794,16271191,16271431,16272209,16272648,16273429,16274789,16299533,16302477	16268747,16268915,16269233,16269689,16270014,16270210,16270390,16271095,16271334,16271697,16272335,16272789,16273618,16274992,16299620,16302627	10.02410	9.96058	coding
Pred705	chr1	-	16268365	16302627	16268365,16273429,16302477	16268747,16273618,16302627	1.65691	4.04146	coding
Pred707	chr1	-	16274237	16302627	16274237,16299533,16302477	16274992,16299620,16302627	0.45373	1.12931	coding
Pred709	chr1	+	16330730	16333180	16330730,16332413	16330880,16333180	2.32882	2.94302	coding
Pred710	chr1	-	16450831	16482564	16450831,16455928,16456720,16458215,16458558,16458872,16459674,16459975,16460354,16460962,16461530,16462149,16464347,16464769,16474872,16477390,16482342	16451815,16456084,16456914,16458365,16458768,16458934,16459863,16460101,16460410,16461062,16461684,16462265,16464680,16464925,16475542,16477458,16482564	14.76310	19.4572	coding
Pred713	chr1	-	16450831	16482564	16450831,16455928,16456720,16458215,16458558,16458872,16459674,16460962,16461530,16462149,16464347,16464769,16474872,16482342	16451815,16456084,16456914,16458365,16458768,16458934,16459863,16461062,16461684,16462265,16464680,16464925,16475542,16482564	1.56742	18.1459	coding
Pred714	chr1	-	16524598	16533705	16524598,16525644,16528276,16528910,16531253,16531581,16531845,16532032,16532425,16532674,16533442	16525239,16525749,16528356,16529069,16531414,16531671,16531920,16532162,16532578,16532835,16533705	6.62327	9.91685	coding
Pred715	chr1	-	16558182	16563659	16558182,16559004,16560106,16563125	16558792,16559141,16560259,16563659	3.97387	4.43509	coding
Pred717	chr1	-	16576559	16678948	16576559,16578782,16579590,16580129,16582205,16583100,16621277,16632297,16641663,16678749	16578280,16578899,16579647,16580226,16582316,16583254,16621412,16632414,16641930,16678948	6.26140	7.60199	coding
Pred718	chr1	-	16576559	16643088	16576559,16578782,16579590,16580129,16582205,16583100,16621277,16632297,16641663,16642931	16578280,16578899,16579647,16580226,16582316,16583254,16621412,16632414,16641930,16643088	0.54917	8.6207	coding
Pred720	chr1	-	16576559	16678948	16576559,16632297,16641663,16642931,16678749	16578280,16632414,16641930,16643088,16678948	1.92703	8.45982	coding
Pred721	chr1	+	16693582	16724639	16693582,16719725,16721532	16693803,16719977,16724639	40.66010	2.25773	coding
Pred722	chr1	+	16693582	16722607	16693582,16717869,16721532,16721615	16693803,16717919,16721565,16722607	7.17774	-0.0836532	noncoding
Pred725	chr1	+	16693582	16722607	16693582,16719722,16721615	16693803,16719977,16722607	8.29043	2.24831	coding
Pred727	chr1	+	16767166	16786572	16767166,16770126,16774364,16774554,16775587,16778332,16782312,16785336	16767348,16770227,16774469,16774636,16775696,16778510,16782388,16786572	17.47320	4.38515	coding
Pred728	chr1	+	16767166	16786572	16767166,16774364,16775587,16778332,16782312,16785336	16767348,16774636,16775696,16778510,16782388,16786572	2.10915	3.81345	coding
Pred733	chr1	-	16888922	16890082	16888922	16890082	6.27795	-1.18219	noncoding
Pred734	chr1	-	16931912	16939982	16931912,16935002,16939832	16934186,16935274,16939982	2.56345	0.610272	coding
Pred735	chr1	-	16890411	16939982	16890411,16891301,16918341,16918653,16919935,16935002,16939832	16890681,16891336,16918551,16918808,16920062,16935274,16939982	1.78415	2.37412	coding
Pred736	chr1	-	16890411	16939982	16890411,16891301,16918653,16919935,16935002,16939832	16890681,16891336,16918808,16920062,16935274,16939982	6.43593	1.9808	coding
Pred737	chr1	-	16926097	16939982	16926097,16935002,16939832	16928338,16935274,16939982	1.27149	0.439015	coding
Pred738	chr1	-	16959589	16969640	16959589,16961521,16969522	16959841,16961663,16969640	17.32020	1.43598	coding
Pred746	chr1	-	16944757	16959841	16944757,16951872,16953639,16954962,16957384,16958024,16958769,16959589	16945598,16952500,16953784,16955145,16957604,16958108,16958866,16959841	59.30510	5.6297	coding
Pred753	chr1	-	16956164	16971178	16956164,16958024,16958769,16961521,16971140	16957604,16958108,16958866,16961663,16971178	1.08725	1.12132	coding
Pred756	chr1	+	16972863	16974587	16972863,16973091,16973474,16973692,16973957,16974278	16973010,16973204,16973611,16973809,16974076,16974587	7.07233	1.33326	coding
Pred759	chr1	+	16972068	16976914	16972068,16972863,16973091,16973281,16973692,16973957,16976304,16976568	16972173,16973010,16973204,16973607,16973813,16974076,16976444,16976914	7.38947	1.64631	coding
Pred760	chr1	+	16972068	16976914	16972068,16972863,16973091,16973281,16973692,16973957,16975250,16975668,16976101,16976304	16972173,16973010,16973204,16973607,16973813,16975159,16975496,16976020,16976208,16976914	3.41398	2.54291	coding
Pred761	chr1	+	16972068	16976914	16972068,16972863,16973091,16973281,16973692,16973957,16975250,16976101	16972173,16973010,16973204,16973607,16973813,16975159,16976020,16976914	5.19961	2.58767	coding
Pred762	chr1	+	16972068	16976914	16972068,16972863,16973091,16973281,16973692,16973957,16975250,16975375,16975668,16975873,16976101	16972173,16973010,16973204,16973607,16973813,16975159,16975287,16975496,16975746,16976020,16976914	2.41629	2.70823	coding
Pred763	chr1	+	17294697	17299474	17294697,17295610,17296279,17296747,17297130,17298854	17294913,17295835,17296429,17296948,17297262,17299474	1.16625	8.34063	coding
Pred764	chr1	-	17081401	17086552	17081401,17084012,17084248,17084436,17084710,17084960,17085169,17086383	17083888,17084152,17084355,17084583,17084788,17085081,17085206,17086552	2.23164	1.93391	coding
Pred765	chr1	-	17081401	17090975	17081401,17084012,17084248,17084436,17084960,17085169,17090908	17083888,17084152,17084355,17084788,17085081,17085530,17090975	3.38367	1.20225	coding
Pred766	chr1	-	17081401	17090975	17081401,17084012,17084248,17084436,17084710,17085169,17085297,17090908	17083888,17084152,17084355,17084583,17085081,17085206,17085530,17090975	3.59870	1.39703	coding
Pred769	chr1	+	17249157	17280852	17249157,17279796,17280717	17249293,17279976,17280852	3.48179	2.49866	coding
Pred771	chr1	+	17266388	17299474	17266388,17270594,17271956,17272753,17279796,17280717,17281228,17281806,17282491,17285077,17287252,17292217,17292493,17292902,17294697,17295610,17296279,17296747,17297130,17297959,17298854	17266588,17270777,17272101,17272900,17279976,17280852,17281372,17282045,17282651,17285245,17287625,17292387,17292614,17293066,17294913,17295835,17296429,17296948,17297262,17298142,17299474	3.85935	22.0959	coding
Pred772	chr1	+	17266388	17299474	17266388,17270594,17271956,17272753,17279796,17280717,17281806,17282491,17285077,17287252,17292217,17292493,17292902,17294697,17295610,17296279,17296747,17297130,17297959,17298854	17266588,17270777,17272101,17272900,17279976,17280852,17282045,17282651,17285245,17287625,17292387,17292614,17293066,17294913,17295835,17296429,17296948,17297262,17298121,17299474	3.46307	21.2239	coding
Pred777	chr1	-	17300999	17307173	17300999,17301763,17302137,17303202,17307081	17301518,17301837,17302225,17303690,17307173	3.74610	1.81816	coding
Pred778	chr1	-	17300999	17308081	17300999,17302137,17303202,17303391,17303603,17304731,17308008	17301518,17302225,17303289,17303418,17303693,17304809,17308081	16.93630	1.59017	coding
Pred780	chr1	-	17300999	17308081	17300999,17301763,17307081,17308008	17301518,17301837,17307173,17308081	18.66340	0.432115	coding
Pred782	chr1	-	17321981	17326807	17321981,17322748,17322880,17323514,17326505,17326740	17322659,17322795,17322991,17323670,17326637,17326807	7.30940	3.9654	coding
Pred783	chr1	-	17321981	17327342	17321981,17322748,17322880,17323514,17326505,17326740,17326894	17322659,17322795,17322991,17323670,17326637,17326807,17327342	0.75330	4.38792	coding
Pred784	chr1	-	17312452	17338423	17312452,17312957,17313299,17313540,17331201,17331508,17331868,17332178,17338223	17312853,17313127,17313451,17313764,17331316,17331567,17332051,17332273,17338423	0.21044	5.52041	coding
Pred786	chr1	-	17312452	17338423	17312452,17313299,17313540,17314632,17316185,17316381,17316621,17323514,17326505,17326740,17326894,17328528,17328790,17330826,17331186,17331508,17331868,17332178,17338223	17312853,17313451,17313764,17314969,17316265,17316498,17316782,17323670,17326637,17326807,17327029,17328598,17328868,17330906,17331316,17331567,17332051,17332273,17338423	4.16593	9.29481	coding
Pred787	chr1	-	17312452	17338423	17312452,17313299,17313540,17314632,17316185,17316381,17316621,17326505,17326740,17326894,17328528,17328790,17330826,17331186,17331508,17331868,17332178,17338223	17312853,17313451,17313764,17314969,17316265,17316498,17316782,17326637,17326807,17327029,17328598,17328868,17330906,17331316,17331567,17332051,17332273,17338423	0.71081	8.33722	coding
Pred789	chr1	-	17312452	17338423	17312452,17313299,17313540,17314632,17316185,17320123,17322470,17322748,17322880,17338223	17312853,17313451,17313764,17314969,17316265,17320330,17322659,17322795,17322991,17338423	7.31695	7.15561	coding
Pred790	chr1	-	17312452	17338423	17312452,17326740,17326894,17328528,17328790,17330826,17331201,17331508,17331868,17332178,17338223	17312853,17326807,17327029,17328598,17328868,17330906,17331316,17331567,17332051,17332273,17338423	6.52867	4.22259	coding
Pred793	chr1	-	17312452	17338423	17312452,17312957,17313299,17313540,17314632,17314816,17316185,17316381,17331868,17332178,17338223	17312853,17313127,17313451,17313764,17314729,17314969,17316265,17316498,17332051,17332273,17338423	1.92194	6.27645	coding
Pred794	chr1	-	17312452	17338423	17312452,17312957,17313299,17313540,17316381,17316621,17331186,17331508,17331868,17332178,17338223	17312853,17313127,17313451,17313764,17316498,17316782,17331316,17331567,17332051,17332273,17338423	1.04247	5.76527	coding
Pred795	chr1	-	17312452	17338423	17312452,17313299,17313540,17314632,17318228,17318503,17338223	17312853,17313451,17313764,17314729,17318353,17318624,17338423	1.88687	4.42692	coding
Pred796	chr1	-	17312452	17338423	17312452,17313299,17313540,17314632,17316185,17316381,17316621,17318228,17318503,17318737,17318980,17322880,17338223	17312853,17313451,17313764,17314969,17316265,17316498,17316782,17318353,17318624,17318897,17319076,17322991,17338423	15.63000	9.38484	coding
Pred797	chr1	-	17312452	17338423	17312452,17312957,17318737,17318980,17322880,17338223	17312853,17313127,17318897,17319076,17322991,17338423	0.24667	3.62794	coding
Pred798	chr1	-	17312452	17338423	17312452,17312957,17318980,17320123,17326894,17328528,17328790,17330826,17331186,17331508,17331868,17332178,17338223	17312853,17313127,17319076,17320330,17327029,17328598,17328868,17330906,17331316,17331567,17332051,17332273,17338423	7.22197	5.30187	coding
Pred801	chr1	-	17345226	17380665	17345226,17349102,17350467,17354243,17355094,17359554,17371255,17380442	17345453,17349225,17350569,17354360,17355231,17359640,17371383,17380665	49.14430	7.06244	coding
Pred803	chr1	-	17345226	17380665	17345226,17349102,17350467,17355094,17359554,17371255,17380442	17345453,17349225,17350569,17355231,17359640,17371383,17380665	0.27924	6.20173	coding
Pred809	chr1	-	17733251	17765057	17733251,17736469,17738617,17740032,17742975,17747209,17748698,17764725	17735690,17736547,17738690,17740213,17743142,17747324,17748787,17765057	19.71480	3.63701	coding
Pred812	chr1	-	17733251	17766220	17733251,17748698,17749200,17752036,17755601,17764725,17766040	17735690,17748787,17749332,17752180,17755695,17765018,17766220	24.09100	1.85135	coding
Pred814	chr1	-	17733251	17766220	17733251,17739568,17748698,17749200,17752036,17755601,17764725,17766040	17736547,17740213,17748787,17749332,17752180,17755695,17765018,17766220	4.81431	2.49601	coding
Pred816	chr1	-	17733251	17766220	17733251,17736469,17738617,17739568,17742975,17749200,17752036,17755601,17764725,17766040	17735690,17736547,17738690,17739674,17743142,17749332,17752180,17755695,17765018,17766220	12.73570	5.90004	coding
Pred817	chr1	-	17733251	17766220	17733251,17736469,17738617,17739568,17740032,17742975,17747209,17766040	17735690,17736547,17738690,17739674,17740213,17743142,17747324,17766220	6.50509	2.658	coding
Pred818	chr1	-	17733251	17766220	17733251,17736469,17738617,17739568,17747209,17766040	17735690,17736547,17738690,17739674,17747324,17766220	0.50193	3.11593	coding
Pred820	chr1	+	18020541	18024369	18020541,18023342	18021775,18024369	0.85012	4.39105	coding
Pred821	chr1	+	17866329	18024369	17866329,17907047,17913954,17914940,17928621,17930002,17934296,17942588,17945833,17948358,17949490,17950881,17952450,17953824,17958815,17961329,17964382,17965056,17966696,17975048,17981130,17982373,17983048,17990941,18014067,18021652,18023342	17866445,17907127,17914140,17914974,17928713,17930086,17934472,17942697,17945940,17948436,17949670,17950998,17952543,17953998,17958961,17961511,17964498,17965184,17966797,17975170,17981217,17982597,17983203,17991090,18014242,18021775,18024369	6.48482	19.8266	coding
Pred822	chr1	+	17952450	18024369	17952450,17953824,17958815,17961329,17964382,17965056,17966696,17975048,17981130,17982373,17983048,17990941,18014067,18021652,18023342	17952543,17953998,17958961,17961511,17964498,17965184,17966797,17975170,17981217,17982597,17983203,17991090,18014242,18021775,18024369	3.08877	14.1077	coding
Pred824	chr1	+	17907047	18024369	17907047,17913954,17914940,17928621,17930002,17945833,17949490,17990941,18014067,18021652,18023342	17907127,17914140,17914974,17928713,17930086,17945940,17949670,17991090,18014242,18021775,18024369	1.12205	9.65335	coding
Pred825	chr1	+	17944810	18024369	17944810,17965056,17982373,17983048,17990941,18014067,18021652,18023342	17945017,17965184,17982597,17983203,17991090,18014242,18021775,18024369	0.53665	7.08661	coding
Pred827	chr1	+	18081807	18153556	18081807,18149479,18152261	18081999,18149851,18153556	3.32885	2.85486	coding
Pred829	chr1	-	19197925	19229293	19197925,19200956,19201875,19202808,19203701,19203909,19205793,19208193,19209617,19209772,19211966,19212957,19215855,19216505,19228955	19199451,19201075,19201997,19202961,19203749,19204106,19205867,19208381,19209692,19209922,19212122,19213005,19215948,19216599,19229293	15.27230	11.3321	coding
Pred832	chr1	-	19197925	19229293	19197925,19199297,19200956,19201875,19202808,19203701,19203909,19209772,19211966,19212957,19215855,19216505,19228955	19198284,19199451,19201075,19201997,19202961,19203749,19204106,19209922,19212122,19213005,19215948,19216599,19229293	0.12794	9.30903	coding
Pred834	chr1	-	19197925	19229293	19197925,19200956,19201875,19209617,19211966,19212957,19215855,19216505,19228955	19199451,19201075,19201997,19209692,19212122,19213005,19215948,19216599,19229293	0.90960	5.52321	coding
Pred835	chr1	-	19230773	19282826	19230773,19236835,19237877,19238456,19243396,19244855,19246171,19247554,19282161	19235160,19236966,19237970,19238577,19243536,19244996,19246267,19247615,19282826	4.01732	11.7022	coding
Pred837	chr1	-	19401001	19427067	19401001,19403233,19404469,19407842,19410997,19412638,19413172,19414309,19415252,19419312,19419806,19420442,19421399,19422038,19423016,19423686,19426090,19426869	19401390,19403396,19404560,19408067,19411192,19412764,19413315,19414423,19415471,19419412,19419980,19420633,19421519,19422146,19423144,19423774,19426171,19427067	2.81484	14.4018	coding
Pred838	chr1	-	19401001	19428129	19401001,19403233,19404469,19407842,19410997,19412638,19413172,19414309,19415252,19419312,19419806,19420442,19421399,19422038,19423016,19423686,19426090,19426869,19428013	19401390,19403396,19404560,19408067,19411192,19412764,19413315,19414423,19415471,19419412,19419980,19420633,19421519,19422146,19423144,19423774,19426171,19427067,19428129	17.51900	15.3079	coding
Pred839	chr1	-	19447682	19478353	19447682,19448427,19449326,19451034,19452939,19454116,19454704,19455471,19464500,19465576,19467281,19467840,19468140,19470473,19471279,19472286,19473319,19474486,19475056,19477070,19478136	19447928,19448506,19449554,19451184,19453149,19454233,19454812,19455568,19464675,19465714,19467386,19468018,19468271,19470585,19471401,19472427,19473494,19474621,19475120,19477287,19478353	6.91149	16.7406	coding
Pred840	chr1	-	19401001	19408140	19401001,19403233,19404469,19407842	19401390,19403396,19404560,19408140	0.26400	4.11651	coding
Pred842	chr1	-	19438133	19444474	19438133,19440192,19440438,19441304,19441891,19443714,19444316	19439361,19440321,19440564,19441443,19442131,19443908,19444474	8.93386	8.3369	coding
Pred843	chr1	-	19401001	19431410	19401001,19403233,19404469,19407842,19410997,19412638,19413172,19414309,19415252,19419312,19419806,19420442,19426090,19426869,19428013,19430577,19431078	19401390,19403396,19404560,19408067,19411192,19412764,19413315,19414423,19415471,19419412,19419980,19420633,19426171,19427067,19428135,19430751,19431410	10.28850	14.0116	coding
Pred844	chr1	-	19398603	19402005	19398603	19402005	0.25441	-0.368034	noncoding
Pred846	chr1	-	19401001	19426171	19401001,19403233,19404469,19422038,19423016,19423686,19426090	19401390,19403396,19404560,19422146,19423144,19423774,19426171	3.68756	4.53821	coding
Pred852	chr1	-	19401001	19536746	19401001,19403233,19404469,19407842,19410997,19412638,19413172,19414309,19415252,19433062,19433330,19436589,19436873,19439017,19440192,19440438,19446050,19446673,19447682,19448427,19449326,19451034,19452939,19454116,19454704,19455471,19464500,19465576,19467281,19467840,19468140,19470473,19471279,19472286,19473319,19474486,19475056,19477070,19478136,19478806,19479794,19480261,19481411,19481934,194…	19401390,19403396,19404560,19408067,19411192,19412764,19413315,19414423,19415471,19433220,19433460,19436717,19437326,19439361,19440321,19440564,19446195,19446842,19447928,19448506,19449554,19451184,19453149,19454233,19454812,19455568,19464675,19465714,19467386,19468018,19468271,19470585,19471401,19472427,19473494,19474621,19475120,19477287,19478353,19478970,19479996,19480433,19481569,19482162,194…	3.06343	40.9484	coding
Pred853	chr1	-	19401001	19536746	19401001,19403233,19404469,19407842,19410997,19412638,19413172,19414309,19415252,19433062,19433330,19436589,19436873,19437235,19439017,19440192,19440438,19441304,19441891,19443714,19444316,19471279,19472286,19473319,19474486,19475056,19477070,19478136,19478806,19479794,19480261,19481411,19481934,19482764,19483260,19484308,19486604,19487410,19488082,19488320,19488913,19490257,19490746,19491292,194…	19401390,19403396,19404560,19408067,19411192,19412764,19413315,19414423,19415471,19433220,19433460,19436717,19436958,19437326,19439361,19440321,19440564,19441443,19442131,19443908,19444474,19471401,19472427,19473494,19474621,19475120,19477287,19478353,19478970,19479996,19480433,19481569,19482162,19482917,19483419,19484491,19486775,19487641,19488230,19488391,19489105,19490321,19490935,19491491,194…	1.41538	35.8268	coding
Pred860	chr1	-	19401001	19536746	19401001,19403233,19404469,19441304,19441891,19443714,19444316,19445365,19446050,19446673,19447682,19448427,19449326,19451034,19452939,19454116,19454704,19455471,19464500,19465576,19467281,19467840,19468140,19470473,19471279,19472286,19473319,19474486,19475056,19477070,19478136,19478806,19479794,19480261,19481411,19481934,19482764,19483260,19484308,19486604,19487410,19488082,19488320,19488913,194…	19401390,19403396,19404560,19441443,19442131,19443908,19444404,19445451,19446195,19446842,19447928,19448506,19449554,19451184,19453149,19454233,19454812,19455568,19464675,19465714,19467386,19468018,19468271,19470585,19471401,19472427,19473494,19474621,19475120,19477287,19478353,19478970,19479996,19480433,19481569,19482162,19482917,19483419,19484491,19486775,19487641,19488230,19488391,19489105,194…	6.81085	37.7517	coding
Pred871	chr1	-	19401001	19432336	19401001,19403233,19404469,19407842,19410997,19412638,19413172,19414309,19415252,19419312,19419806,19420442,19421399,19422038,19430577,19431078,19431541,19432226	19401390,19403396,19404560,19408067,19411192,19412764,19413315,19414423,19415471,19419412,19419980,19420633,19421519,19422146,19430751,19431160,19431683,19432336	18.71850	13.6228	coding
Pred874	chr1	-	19544584	19578046	19544584,19546062,19547257,19571399,19577908	19545976,19546192,19548410,19571524,19578046	11.21110	0.979339	coding
Pred881	chr1	-	19544584	19578046	19544584,19546062,19547257,19553806,19557337,19557754,19559117,19559429,19561623,19563635,19564510,19568838,19570107,19570443,19577908	19545976,19546192,19548410,19553944,19557457,19557916,19559267,19559629,19561746,19563732,19564633,19568967,19570201,19570509,19578046	3.99243	5.25176	coding
Pred882	chr1	-	19544584	19578046	19544584,19546062,19547257,19559117,19559429,19561623,19563635,19564510,19568838,19570107,19570443,19577908	19545976,19546192,19548410,19559267,19559629,19561746,19563732,19564633,19568967,19570201,19570509,19578046	7.01677	4.19066	coding
Pred891	chr1	-	19544584	19578046	19544584,19546062,19547257,19549889,19553806,19557337,19559117,19559429,19561623,19563635,19564510,19568838,19570107,19570443,19571399,19577908	19545976,19546192,19548410,19550063,19553944,19557457,19559267,19559629,19561746,19563732,19564633,19568967,19570201,19570509,19571524,19578046	14.90560	6.5277	coding
Pred897	chr1	-	19544584	19578046	19544584,19546062,19547257,19549117,19549889,19553806,19557337,19557754,19565288,19565724,19566311,19566790,19567509,19568838,19570107,19570443,19571399,19577908	19545976,19546192,19547342,19549328,19550063,19553944,19557457,19557916,19565348,19565796,19566479,19566940,19567636,19568967,19570201,19570509,19571524,19578046	22.62350	9.12853	coding
Pred898	chr1	+	19578074	19586621	19578074,19581275,19582441,19583557,19583947,19584326,19584970,19585174	19578357,19581334,19582545,19583639,19584015,19584478,19585047,19586621	21.25200	4.75721	coding
Pred899	chr1	+	19578074	19586621	19578074,19581275,19582441,19583557,19583947,19584970,19585174	19578357,19581334,19582545,19583639,19584015,19585047,19586621	2.65726	3.08324	coding
Pred900	chr1	-	19630458	19638640	19630458,19632511,19633495,19633807,19634651,19634948,19638320	19630880,19632641,19633595,19633904,19634756,19635136,19638640	34.67810	5.76442	coding
Pred901	chr1	-	19630458	19638640	19630458,19632511,19633495,19634651,19634948,19638320	19630880,19632641,19633595,19634756,19635136,19638640	1.56951	4.25551	coding
Pred902	chr1	-	19630458	19638640	19630458,19632511,19633495,19634948,19638320	19630880,19632641,19633904,19635136,19638640	2.64894	5.22209	coding
Pred903	chr1	-	19634232	19638640	19634232,19634948,19638320	19634756,19635136,19638640	0.31291	2.83419	coding
Pred905	chr1	-	19630458	19638640	19630458,19632511,19633495,19634948,19638320	19630880,19632641,19633595,19635136,19638640	1.01741	4.89277	coding
Pred906	chr1	+	19638739	19655793	19638739,19639222,19644093,19651126,19652019,19652738,19653024,19653720	19638852,19639383,19644335,19651256,19652076,19652881,19653117,19655793	3.41890	4.72997	coding
Pred907	chr1	+	19639222	19655793	19639222,19644093,19651126,19651988,19652738,19653024,19653720,19655065	19639383,19644335,19651256,19652076,19652881,19653117,19653906,19655793	7.99212	4.67922	coding
Pred908	chr1	+	19638739	19655793	19638739,19644093,19651126,19655065	19638852,19644335,19651256,19655793	0.46424	2.68278	coding
Pred909	chr1	-	19665273	19811992	19665273,19670851,19671680,19683128,19683915,19705033,19711998,19746154,19811929	19666111,19670928,19671746,19683245,19684057,19705147,19712120,19746244,19811992	87.10860	6.42657	coding
Pred911	chr1	-	19665273	19811201	19665273,19671680,19810683	19666111,19671746,19811201	0.81799	0.997218	coding
Pred912	chr1	-	19665273	19811992	19665273,19671680,19683915,19705033,19711998,19746154,19811929	19666111,19671746,19684057,19705147,19712120,19746244,19811992	2.81135	4.98096	coding
Pred914	chr1	-	19665273	19811992	19665273,19711998,19811929	19666111,19712120,19811992	1.85050	1.29912	coding
Pred919	chr1	-	19665273	19811992	19665273,19670851,19683128,19705033,19746154,19811929	19666111,19670928,19683245,19705147,19746244,19811992	0.89790	2.5962	coding
Pred922	chr1	-	19673334	19675427	19673334	19675427	0.31705	0.349312	coding
Pred923	chr1	+	19970807	19984945	19970807,19981504,19981816,19983358	19970940,19981693,19981928,19984945	0.30437	3.46823	coding
Pred924	chr1	+	19923466	19984945	19923466,19981816,19983358	19923603,19981928,19984945	5.36179	2.51641	coding
Pred925	chr1	+	19923466	19984945	19923466,19949967,19952880,19981816,19983358	19923603,19950077,19954804,19981928,19984945	8.41880	1.49136	coding
Pred929	chr1	+	19923466	19984945	19923466,19983358	19923603,19984945	3.74288	1.19627	coding
Pred930	chr1	+	19923466	19984945	19923466,19943751,19981816,19983358	19923603,19943830,19981928,19984945	3.85946	2.47226	coding
Pred931	chr1	+	19923466	19984945	19923466,19948593,19949967,19970807,19981504,19983358	19923603,19948641,19950077,19970940,19981928,19984945	38.80250	2.81167	coding
Pred933	chr1	-	20301924	20306152	20301924,20304507,20304872,20305226,20306072	20302336,20304614,20305017,20305372,20306152	5.58669	1.17248	coding
Pred934	chr1	-	20808884	20812728	20808884,20811706	20810212,20812728	20.64080	1.26073	coding
Pred935	chr1	-	20808884	20811138	20808884,20810859	20810212,20811138	1.08399	1.11248	coding
Pred936	chr1	-	20825942	20834674	20825942,20828561,20829714,20834397	20827912,20828682,20829802,20834674	8.27593	6.13594	coding
Pred937	chr1	-	20825942	20834674	20825942,20828561,20834397	20827912,20828682,20834674	5.82768	5.19774	coding
Pred938	chr1	+	20878931	20881512	20878931	20881512	1.60375	5.21161	coding
Pred939	chr1	+	20915443	20945398	20915443,20931420,20940334,20944944	20915776,20931532,20940392,20945398	7.24096	2.36431	coding
Pred940	chr1	+	20972000	20978003	20972000,20974997,20975487,20976926	20972216,20975125,20975724,20978003	3.93900	5.64674	coding
Pred943	chr1	+	20959947	20978003	20959947,20964334,20966384,20970982,20972052,20974997,20975487,20976926	20960428,20964622,20966485,20971165,20972216,20975125,20975724,20978003	15.49940	8.0965	coding
Pred948	chr1	-	20978259	20988037	20978259,20980715,20981106,20981932,20987373,20987689	20979220,20980864,20981200,20982680,20987484,20988037	21.82660	6.91357	coding
Pred949	chr1	-	20978259	20988037	20978259,20982168,20987373,20987689	20979220,20982680,20987484,20988037	5.48474	4.35531	coding
Pred950	chr1	-	20978259	20988037	20978259,20982168,20987373,20987689	20979021,20982680,20987484,20988037	6.55483	4.07803	coding
Pred953	chr1	-	20978259	20988037	20978259,20979113,20979343,20980119,20980715,20981106,20987689	20979021,20979220,20979464,20980267,20980864,20981200,20988037	78.75690	5.95552	coding
Pred954	chr1	-	20978259	20988037	20978259,20980715,20987689	20979220,20981200,20988037	2.93584	2.91883	coding
Pred959	chr1	-	20978259	20988037	20978259,20980715,20982168,20982593,20987689	20979220,20980864,20982272,20982680,20988037	85.40000	4.1731	coding
Pred960	chr1	-	20978259	20988037	20978259,20980119,20982593,20987689	20979464,20980267,20982680,20988037	1.43542	4.22213	coding
Pred964	chr1	-	21069170	21092024	21069170,21072035,21074036,21076215,21083658,21091869	21071584,21072149,21074148,21076468,21083749,21092024	8.65580	2.61332	coding
Pred965	chr1	-	21069170	21092024	21069170,21072035,21074036,21076215,21083658,21091869	21071584,21072149,21074148,21076375,21083749,21092024	7.44168	2.94275	coding
Pred968	chr1	-	21080550	21113799	21080550,21083658,21097422,21099943,21103089,21106304,21113687	21081897,21083749,21097566,21101447,21103243,21106404,21113799	7.98486	1.02532	coding
Pred970	chr1	-	21080550	21113799	21080550,21083658,21097422,21099943,21103089,21106304,21106837,21112678,21113687	21081897,21083749,21097566,21100103,21103243,21106401,21107033,21113124,21113799	0.39710	4.35561	coding
Pred978	chr1	-	21080550	21113799	21080550,21083658,21097422,21099943,21106847,21113687	21081897,21083749,21097566,21102498,21107033,21113799	2.55461	1.03011	coding
Pred980	chr1	-	21102148	21113133	21102148,21106847,21112678	21102498,21107033,21113133	1.87247	-1.36069	noncoding
Pred982	chr1	-	21069170	21113181	21069170,21072035,21097422,21099943,21103089,21106304,21112678,21113141	21071584,21072149,21097566,21100103,21103243,21106404,21113124,21113181	12.30680	2.9356	coding
Pred985	chr1	-	21132975	21377487	21132975,21137230,21139650,21143884,21151592,21154109,21155639,21167348,21175907,21177750,21180052,21181470,21183895,21186877,21188720,21190968,21191608,21205815,21212693,21220009,21221860,21226189,21231375,21267983,21276495,21295966,21299494,21306826,21307540,21329205,21377358	21133993,21137377,21139732,21144031,21151691,21154191,21155765,21167521,21176023,21177971,21180170,21181564,21183990,21187010,21188825,21191205,21191755,21206013,21212864,21220129,21221994,21226436,21231464,21268823,21276604,21296089,21299592,21306941,21307720,21329301,21377487	2.58822	17.6163	coding
Pred986	chr1	-	21132975	21503340	21132975,21137230,21139650,21143884,21151592,21154109,21155639,21167348,21175907,21177750,21180052,21181470,21183895,21186877,21188720,21190968,21191608,21205815,21212693,21220009,21221860,21226189,21231375,21267983,21276495,21295966,21299494,21306826,21307540,21329205,21377358,21415630,21502667,21503214	21133993,21137377,21139732,21144031,21151691,21154191,21155765,21167521,21176023,21177971,21180170,21181564,21183990,21187010,21188825,21191205,21191755,21206013,21212864,21220129,21221994,21226436,21231464,21268823,21276601,21296089,21299592,21306941,21307720,21329301,21377487,21415706,21502851,21503340	7.22669	17.342	coding
Pred987	chr1	-	21132975	21503340	21132975,21137230,21139650,21143884,21151592,21154109,21155639,21167348,21175907,21177750,21180052,21181470,21183895,21186877,21188720,21190968,21191608,21295966,21299494,21306826,21307540,21329205,21377358,21415630,21502667,21503214	21133993,21137377,21139732,21144031,21151691,21154191,21155765,21167521,21176023,21177971,21180170,21181564,21183990,21187010,21188825,21191205,21191755,21296089,21299592,21306941,21307720,21329301,21377487,21415706,21502851,21503340	2.46487	11.9598	coding
Pred989	chr1	-	21132975	21503340	21132975,21137230,21139650,21143884,21151592,21154109,21155639,21167348,21175907,21177750,21180052,21181470,21191608,21205815,21212693,21220009,21221860,21226189,21231375,21267983,21276495,21295966,21299494,21306826,21307540,21329205,21377358,21415630,21502667,21503214	21133993,21137377,21139732,21144031,21151691,21154191,21155765,21167521,21176023,21177971,21180170,21181564,21191755,21206013,21212864,21220129,21221994,21226436,21231464,21268823,21276604,21296089,21299592,21306941,21307720,21329301,21377487,21415706,21502851,21503340	0.29325	16.711	coding
Pred990	chr1	-	21132975	21503340	21132975,21137230,21139650,21143884,21151592,21154109,21155639,21167348,21175907,21177750,21180052,21181470,21183895,21502667,21503214	21133993,21137377,21139732,21144031,21151691,21154191,21155765,21167521,21176023,21177971,21180170,21181564,21183990,21502851,21503340	0.12969	10.3375	coding
Pred991	chr1	-	21132975	21299592	21132975,21137230,21139650,21143884,21151592,21154109,21155639,21167348,21175907,21177750,21180052,21181470,21183895,21186877,21188720,21267983,21276495,21295966,21299494	21133993,21137377,21139732,21144031,21151691,21154191,21155765,21167521,21176023,21177971,21180170,21181564,21183990,21187010,21188825,21268823,21276604,21296089,21299592	0.54919	12.2792	coding
Pred994	chr1	-	21543739	21616766	21543739,21548239,21551742,21553651,21554423,21560050,21562342,21563238,21564626,21571481,21573713,21582439,21584017,21616562	21546624,21548335,21551933,21553719,21554534,21560154,21562420,21563337,21564737,21571596,21573856,21582631,21584083,21616766	13.94580	11.2653	coding
Pred999	chr1	-	21543739	21672034	21543739,21548239,21551742,21553651,21554423,21560050,21562342,21585185,21586763,21599191,21605683,21616562,21671868	21546624,21548335,21551933,21553719,21554534,21560154,21562420,21585332,21586885,21599404,21605825,21616649,21672034	12.49810	8.73988	coding
Pred1001	chr1	-	21543739	21616766	21543739,21548239,21551742,21584017,21585185,21586763,21599191,21616562	21546624,21548335,21551933,21584083,21585332,21586885,21599404,21616766	4.52445	5.48194	coding
Pred1003	chr1	+	21835857	21904904	21835857,21880470,21887118,21887589,21889602,21890533,21894596,21896797,21900157,21902225,21903014,21903875	21836010,21880635,21887238,21887705,21889777,21890709,21894740,21896867,21900292,21902417,21903134,21904904	4.18305	11.1368	coding
Pred1004	chr1	+	21835857	21904904	21835857,21880470,21887118,21887589,21889602,21890533,21894596,21896797,21902225,21903014,21903875	21836010,21880635,21887238,21887705,21889777,21890709,21894740,21896867,21902417,21903134,21904904	1.23383	9.39713	coding
Pred1005	chr1	-	21922708	21978348	21922708,21924178,21924453,21924892,21978271	21923757,21924221,21924557,21924995,21978348	0.19237	2.04347	coding
Pred1006	chr1	-	21922708	21946543	21922708,21924453,21924892,21925986,21929296,21932558,21934705,21935342,21936067,21936612,21938518,21943798,21944426,21945517,21946507	21923757,21924533,21924995,21926110,21929406,21932690,21934843,21935429,21936139,21936768,21938602,21943984,21944465,21945565,21946543	1.16962	8.04519	coding
Pred1008	chr1	-	21922708	21978348	21922708,21924178,21924453,21924892,21925986,21928176,21929296,21932558,21934705,21935342,21936067,21936612,21937944,21938208,21938518,21939668,21940120,21940478,21943798,21944426,21945517,21946507,21952796,21976253,21978271	21923757,21924221,21924557,21924995,21926110,21928290,21929406,21932690,21934843,21935429,21936139,21936768,21938074,21938309,21938602,21939722,21940199,21940582,21943984,21944465,21945565,21946543,21952890,21976289,21978348	10.69170	11.6084	coding
Pred1010	chr1	-	22004793	22051612	22004793,22007300,22013683,22016466,22021558,22027990,22030004,22030754,22032219,22032618,22032959,22033236,22041881,22047528,22048142,22050390	22005932,22007327,22013732,22016592,22021714,22028095,22030111,22030885,22032330,22032680,22033082,22033361,22041950,22047659,22048257,22051612	2.43184	10.2859	coding
Pred1011	chr1	-	22004793	22109688	22004793,22007300,22013683,22016466,22021558,22027990,22030004,22030754,22032219,22032618,22032959,22033236,22041881,22047528,22048142,22050390,22055062,22056196,22079484,22083038,22084155,22109316	22005932,22007327,22013732,22016592,22021714,22028095,22030111,22030885,22032330,22032680,22033082,22033361,22041950,22047656,22048257,22050588,22055212,22056322,22079612,22083195,22084276,22109688	2.91047	11.6152	coding
Pred1012	chr1	-	22047528	22109688	22047528,22079484,22083038,22084155,22109316	22047656,22079612,22083195,22084276,22109688	4.37199	5.31241	coding
Pred1013	chr1	-	22004793	22109688	22004793,22007300,22013683,22016466,22021558,22027990,22030004,22030754,22032219,22032618,22032959,22033236,22041881,22047528,22048142,22050390,22055062,22056196,22109316	22005932,22007327,22013732,22016592,22021714,22028095,22030111,22030885,22032330,22032680,22033082,22033361,22041950,22047656,22048257,22050588,22055212,22056322,22109688	5.16422	11.9364	coding
Pred1014	chr1	-	22054339	22109688	22054339,22056196,22062938,22073559,22074630,22077999,22079019,22079484,22083038,22084155,22109316	22055212,22056325,22063118,22073642,22074764,22078108,22079144,22079612,22083195,22084276,22109688	5.58207	4.42176	coding
Pred1015	chr1	-	22004793	22109688	22004793,22007300,22013683,22016466,22021558,22055062,22056196,22062938,22073559,22074630,22077999,22079019,22079484,22083038,22084155,22109316	22005932,22007327,22013732,22016592,22021714,22055212,22056322,22063118,22073642,22074764,22078108,22079144,22079612,22083195,22084276,22109688	0.97826	5.62845	coding
Pred1021	chr1	-	22148737	22157206	22148737,22150108,22150613,22150798,22154747,22155327,22155875,22156485	22149981,22150212,22150697,22150869,22154919,22155572,22156097,22157206	5.85950	4.23461	coding
Pred1022	chr1	-	22148737	22263750	22148737,22150108,22150613,22151029,22222667,22263647	22149981,22150212,22150869,22151108,22222803,22263750	12.62740	3.7997	coding
Pred1024	chr1	-	22148737	22263750	22148737,22151029,22151196,22154355,22154522,22154747,22155327,22155875,22157474,22157707,22157955,22158144,22158987,22159760,22159959,22160308,22161171,22165317,22165863,22166314,22167593,22168031,22168494,22168731,22169262,22169789,22170640,22172600,22172940,22173846,22174181,22180685,22181103,22181340,22181796,22182015,22182279,22183507,22183777,22186058,22186327,22186669,22188249,22188480,221…	22149981,22151108,22151272,22154412,22154645,22154919,22155572,22156584,22157583,22157817,22158055,22158289,22159099,22159877,22160107,22160418,22161438,22165578,22166043,22166510,22167778,22168166,22168635,22168873,22169414,22169931,22170792,22172748,22173092,22173985,22174333,22180836,22181258,22181476,22181939,22182168,22182405,22183688,22183878,22186169,22186495,22186728,22188336,22188608,221…	22.12350	26.691	coding
Pred1032	chr1	-	22148737	22263750	22148737,22151029,22151196,22154355,22154522,22154747,22155327,22155875,22156485,22157474,22157707,22157955,22158144,22158987,22159760,22160308,22161171,22162032,22163294,22165317,22165863,22166314,22167593,22168031,22168494,22168731,22169262,22199112,22199489,22199867,22200417,22200898,22201108,22201383,22202121,22202355,22202721,22203004,22204678,22204925,22205069,22205486,22206599,22206855,222…	22149981,22151108,22151272,22154412,22154645,22154919,22155572,22156097,22156584,22157583,22157817,22158055,22158289,22159099,22160107,22160418,22161438,22162130,22163499,22165578,22166043,22166510,22167778,22168166,22168635,22168873,22169414,22199253,22199584,22199917,22200504,22201026,22201222,22201495,22202240,22202535,22202898,22203145,22204746,22204984,22205156,22205614,22206747,22207052,222…	3.30087	21.6915	coding
Pred1039	chr1	-	22148737	22263750	22148737,22151029,22151196,22154355,22154522,22154747,22155327,22155875,22156485,22157474,22157707,22157955,22158144,22158987,22159760,22159959,22160308,22161171,22162032,22163294,22165863,22166314,22167593,22168031,22168494,22168731,22169262,22179192,22180685,22181103,22181340,22181796,22182015,22182279,22183507,22183777,22186058,22186327,22186669,22188249,22188480,22190592,22191335,22191777,221…	22149981,22151108,22151272,22154412,22154645,22154919,22155572,22156097,22156584,22157583,22157817,22158055,22158289,22159099,22159877,22160107,22160418,22161438,22162130,22163499,22166043,22166510,22167778,22168166,22168635,22168873,22169414,22179563,22180836,22181258,22181476,22181939,22182168,22182405,22183688,22183878,22186169,22186495,22186728,22188336,22188608,22190706,22191566,22191858,221…	0.77686	26.1265	coding
Pred1040	chr1	+	22352041	22357713	22352041,22356772	22352136,22357713	9.82934	0.257664	coding
Pred1041	chr1	+	22379119	22413359	22379119,22404921,22408214,22412931,22413161	22379235,22405076,22408287,22413041,22413359	20.90680	4.47845	coding
Pred1042	chr1	+	22379119	22413359	22379119,22400586,22413161	22379235,22400712,22413359	0.19172	0.771135	coding
Pred1044	chr1	+	22379119	22419435	22379119,22400586,22408214,22412931,22413161,22417920	22379235,22400712,22408287,22413041,22413359,22419435	28.05990	3.49765	coding
Pred1046	chr1	+	22379119	22419435	22379119,22400586,22404921,22408214,22417920	22379235,22400712,22405076,22408287,22419435	1.26779	0.669477	coding
Pred1047	chr1	+	22828068	22838627	22828068,22828791,22832541,22834493,22835022,22835592,22837671,22838168	22828177,22828934,22832734,22834630,22835224,22835726,22837840,22838627	3.97190	12.4344	coding
Pred1048	chr1	+	22778343	22857650	22778343,22847988,22848869,22850710,22852694	22778497,22848151,22848956,22850937,22857650	6.42133	2.70871	coding
Pred1049	chr1	+	23243782	23247347	23243782	23247347	0.16375	-0.747224	noncoding
Pred1050	chr1	+	23345940	23410184	23345940,23356961,23383976,23385565,23395031,23395553,23397717,23398616,23399784,23403720,23405482,23406045,23407938,23409671	23346440,23357127,23384058,23385660,23395174,23395644,23397852,23398690,23399896,23403853,23405670,23406160,23408859,23410184	15.15940	5.97338	coding
Pred1051	chr1	+	23345940	23410184	23345940,23356961,23376879,23380253,23381561,23382424,23405482,23406045,23407938	23346440,23357127,23377013,23380332,23381654,23382531,23405670,23406160,23410184	2.32898	5.0223	coding
Pred1052	chr1	+	23345940	23410184	23345940,23356961,23376879,23380253,23381561,23382424,23405482,23406045,23407938,23408712,23409671	23346440,23357127,23377013,23380332,23381654,23382531,23405670,23406160,23408066,23408859,23410184	24.93610	5.46873	coding
Pred1053	chr1	+	23345940	23410184	23345940,23356961,23383976,23385565,23395031,23395553,23397717,23398616,23399784,23405482,23406045,23407938,23409671	23346440,23357127,23384058,23385660,23395174,23395644,23397852,23398690,23399896,23405670,23406160,23408066,23410184	7.60156	6.72065	coding
Pred1055	chr1	+	23345940	23410184	23345940,23356961,23370919,23376879,23380253,23381561,23382424,23383976,23385565,23395031,23395553,23397717,23406045,23407938,23409671	23346440,23357127,23370979,23377013,23380332,23381654,23382531,23384058,23385660,23395174,23395644,23397852,23406160,23408066,23410184	0.15608	6.87623	coding
Pred1057	chr1	+	23345940	23410184	23345940,23356961,23370919,23376879,23380253,23381561,23382424,23383976,23385565,23395031,23395553,23397717,23403720,23408712,23409671	23346440,23357127,23370979,23377013,23380332,23381654,23382531,23384058,23385660,23395174,23395644,23397852,23403853,23408859,23410184	13.36330	6.80526	coding
Pred1058	chr1	-	23410515	23495517	23410515,23417682,23435514,23495258	23415546,23420873,23435620,23495517	4.58058	14.0641	coding
Pred1059	chr1	-	23518388	23521222	23518388	23521222	0.52624	5.84892	coding
Pred1060	chr1	-	23636276	23670853	23636276,23637693,23640045,23644975,23648020,23650048,23660010,23664246,23664982,23670703	23637559,23637815,23640195,23645181,23648156,23650225,23660124,23664354,23665101,23670853	50.68540	8.83277	coding
Pred1061	chr1	-	23636276	23670853	23636276,23640045,23644975,23648020,23660010,23664246,23664982,23667344,23670703	23637815,23640195,23645190,23648156,23660124,23664354,23665101,23667510,23670853	9.83311	8.4828	coding
Pred1062	chr1	-	23636276	23670853	23636276,23660010,23664246,23664982,23667344,23670703	23637559,23660124,23664354,23665101,23667510,23670853	1.91032	5.14852	coding
Pred1063	chr1	-	23636276	23670853	23636276,23637693,23640045,23650048,23664246,23664982,23670703	23637559,23637815,23640195,23650225,23664354,23665101,23670853	1.56008	6.00258	coding
Pred1067	chr1	+	23695463	23698278	23695463,23697631,23698005	23696006,23697702,23698278	2.59847	1.67811	coding
Pred1068	chr1	-	23724035	23751261	23724035,23724284,23735156,23743741,23744396,23745569,23751057	23724094,23724448,23735219,23743883,23744502,23745632,23751261	3.08012	3.97006	coding
Pred1070	chr1	-	23707554	23751261	23707554,23710838,23713765,23720371,23724035,23724284,23745569,23751057	23707967,23710910,23713912,23720524,23724094,23724448,23745632,23751261	4.25239	4.09129	coding
Pred1072	chr1	-	23707554	23751261	23707554,23710838,23713765,23720371,23724035,23724284,23735156,23743741,23744396,23751057	23707967,23710910,23713912,23720524,23724094,23724448,23735219,23743883,23744502,23751261	1.83237	5.7822	coding
Pred1073	chr1	-	23724035	23751261	23724035,23724284,23743741,23744396,23751057	23724094,23724448,23743883,23744502,23751261	0.13923	2.83987	coding
Pred1075	chr1	-	23755059	23765723	23755059,23757527,23758188,23759569,23759917,23760118,23760746,23761025,23762343,23763052,23763403,23763622,23763916,23765239,23765653	23756423,23757618,23758411,23759765,23760025,23760186,23760862,23761111,23762521,23763147,23763537,23763813,23763965,23765327,23765723	7.06535	7.56152	coding
Pred1078	chr1	-	23832921	23857713	23832921,23842826,23845507,23847404,23848328,23850874,23857033	23836640,23843019,23845622,23847563,23848548,23850980,23857713	6.27043	5.84743	coding
Pred1080	chr1	-	23884431	23885978	23884431,23885425,23885617	23884906,23885510,23885978	81.24850	1.15598	coding
Pred1081	chr1	-	23884431	23885978	23884431,23885617	23884906,23885978	8.34298	1.55126	coding
Pred1082	chr1	-	23884431	23885978	23884431	23885978	7.74000	1.02231	coding
Pred1084	chr1	+	24019085	24022913	24019085,24020296,24022287,24022833	24019249,24020403,24022398,24022913	798.74600	3.06713	coding
Pred1085	chr1	+	24019085	24022913	24019085,24021149,24022287,24022833	24020403,24021281,24022398,24022913	45.81910	3.3913	coding
Pred1086	chr1	+	24019085	24022913	24019085,24022833	24020403,24022913	1.43386	1.39353	coding
Pred1087	chr1	+	24019085	24022913	24019085,24022833	24019249,24022913	6.78168	1.10474	coding
Pred1088	chr1	+	24018293	24022913	24018293,24020296,24022287,24022833	24018319,24020403,24022398,24022913	2.80629	1.96824	coding
Pred1089	chr1	+	24019101	24022869	24019101	24022869	12.74650	2.49985	coding
Pred1090	chr1	+	24019085	24022913	24019085,24022287,24022833	24019249,24022398,24022913	1.91478	1.67506	coding
Pred1091	chr1	+	24018293	24022913	24018293,24022287,24022833	24018319,24022398,24022913	1.31554	0.950695	coding
Pred1092	chr1	+	24018293	24022913	24018293,24019101,24021149,24022287,24022833	24018319,24019249,24021281,24022398,24022913	489.00600	3.12589	coding
Pred1093	chr1	+	24018293	24022913	24018293,24019098,24021149,24022287,24022833	24018319,24019249,24021281,24022398,24022913	267.73900	3.16785	coding
Pred1094	chr1	-	24086871	24104777	24086871,24098600,24098757,24104688	24087641,24098656,24098916,24104777	3.56023	1.70335	coding
Pred1095	chr1	+	24069855	24088548	24069855,24075510,24076331,24077334,24078896,24080589,24080852,24082332,24082763,24083442,24086001	24070068,24075567,24076438,24078520,24079008,24080745,24080950,24082513,24082875,24083615,24088548	10.02220	9.96816	coding
Pred1097	chr1	+	24069855	24088548	24069855,24075510,24077334,24078896,24080589,24080852,24082332,24082763,24083442,24086001	24070068,24075567,24078520,24079008,24080745,24080950,24082513,24082875,24083615,24088548	0.20383	9.66366	coding
Pred1098	chr1	+	24104875	24114720	24104875,24105927,24106353,24112164,24112804,24113764	24105203,24105971,24106431,24112269,24112913,24114720	25.53900	2.82347	coding
Pred1099	chr1	+	24117645	24122025	24117645,24119146,24119497,24119640,24120194,24120349,24120552,24120713,24121171	24117740,24119250,24119529,24119706,24120242,24120420,24120626,24121090,24122025	13.43710	3.22739	coding
Pred1100	chr1	+	24117645	24122025	24117645,24119146,24119497,24120194,24120349,24120552,24120713,24120916,24121171	24117740,24119250,24119706,24120242,24120420,24120626,24120815,24121090,24122025	14.65080	3.39808	coding
Pred1101	chr1	+	24117645	24122025	24117645,24119640,24120194,24120349,24120552	24117740,24119706,24120242,24120420,24122025	2.12820	1.68635	coding
Pred1102	chr1	+	24117645	24122010	24117645,24120713,24121171	24117740,24120815,24122010	0.54952	0.870289	coding
Pred1103	chr1	-	24124576	24127294	24124576,24125104,24125376,24125855,24127201	24124720,24125220,24125502,24125926,24127294	10.36980	2.66532	coding
Pred1104	chr1	-	24122088	24126060	24122088,24122640,24122998,24123523,24124184,24124606,24125104,24125855	24122497,24122755,24123432,24123637,24124361,24124720,24125220,24126060	5.55058	7.3011	coding
Pred1105	chr1	-	24122088	24126060	24122088,24122640,24122998,24123186,24123365,24123523,24124184,24124606,24125104,24125855	24122497,24122755,24123076,24123272,24123432,24123637,24124361,24124720,24125220,24126060	18.38070	8.85398	coding
Pred1107	chr1	-	24122209	24123637	24122209,24123365,24123523	24122497,24123432,24123637	1.71113	1.68454	coding
Pred1109	chr1	-	24122088	24127034	24122088,24122640,24122998,24123186,24123523,24126876	24122497,24122755,24123076,24123272,24123637,24127034	2.57969	3.54112	coding
Pred1110	chr1	-	24122088	24126060	24122088,24122640,24123186,24124184,24124606,24125104,24125855	24122497,24122755,24123272,24124361,24124720,24125220,24126060	0.25209	4.64058	coding
Pred1112	chr1	-	24122088	24127294	24122088,24122640,24122998,24123186,24123523,24127201	24122497,24122755,24123076,24123272,24123637,24127294	0.93677	3.48807	coding
Pred1114	chr1	-	24122088	24127034	24122088,24122640,24122998,24123186,24123523,24125855,24126876	24122497,24122755,24123076,24123272,24123637,24125926,24127034	1.29328	3.92913	coding
Pred1115	chr1	-	24128367	24151949	24128367,24130889,24134624,24143965,24146999,24151845	24129054,24131015,24134705,24144073,24147083,24151949	14.01820	3.89652	coding
Pred1116	chr1	-	24130077	24151949	24130077,24134624,24137225,24140679,24143164,24143965,24146999,24151845	24131015,24134813,24137289,24140828,24143260,24144073,24147083,24151949	3.99453	7.49807	coding
Pred1117	chr1	-	24128367	24151949	24128367,24130077,24135776,24140679,24143164,24143965,24146999,24151845	24129054,24131015,24137289,24140828,24143260,24144073,24147083,24151949	0.15976	4.344	coding
Pred1118	chr1	-	24128367	24151949	24128367,24135776,24140679,24143164,24143965,24146999,24151845	24129054,24137289,24140828,24143260,24144073,24147083,24151949	0.44030	3.59524	coding
Pred1120	chr1	-	24171573	24194821	24171573,24172563,24175138,24180849,24186287,24189623,24191980,24194387	24172345,24172663,24175329,24181050,24186393,24189761,24192115,24194821	6.95248	7.0122	coding
Pred1121	chr1	-	24180849	24194821	24180849,24186287,24189623,24191980,24194387	24181050,24186393,24189761,24192115,24194821	2.41186	4.87282	coding
Pred1123	chr1	+	24286300	24289947	24286300,24287418,24287929	24286488,24287624,24289947	8.50877	1.67661	coding
Pred1124	chr1	-	24292938	24306821	24292938,24298062,24298339,24301463,24305201,24306680	24294213,24298116,24298502,24301566,24305307,24306821	9.07351	1.41965	coding
Pred1125	chr1	-	24295572	24306821	24295572,24298062,24301463,24306680	24297929,24298116,24301541,24306821	2.13854	0.554403	coding
Pred1126	chr1	-	24295572	24306821	24295572,24298062,24298339,24306680	24297929,24298116,24298502,24306821	1.87800	0.418634	coding
Pred1128	chr1	-	24683489	24740230	24683489,24740163	24685109,24740230	2.73394	6.24837	coding
Pred1129	chr1	+	24742244	24781313	24742244,24780543	24742394,24781313	1.61103	-0.0917542	noncoding
Pred1135	chr1	+	24742244	24781313	24742244,24745780,24766661,24768544,24780543	24742394,24746130,24766730,24768716,24781313	1.61570	2.09662	coding
Pred1136	chr1	+	24742244	24799472	24742244,24745780,24766661,24768544,24771674,24775970,24779897,24782627,24785377,24786970,24790515,24795475	24742394,24746130,24766730,24768716,24771734,24776116,24779994,24782763,24785466,24787034,24790610,24799472	5.77516	6.17841	coding
Pred1137	chr1	+	24840803	24862425	24840803,24857707,24859572,24861582	24841057,24857881,24859744,24862425	2.92682	5.04807	coding
Pred1138	chr1	+	24840803	24862425	24840803,24859602,24861582	24841057,24859744,24862425	0.36635	3.43938	coding
Pred1139	chr1	+	24975349	24993416	24975349,24976461,24977899,24978924,24979403,24981345,24987209,24987800,24989150,24989673,24993305	24975520,24976577,24978103,24979119,24979523,24981614,24987290,24987887,24989295,24989715,24993416	9.99221	3.34253	coding
Pred1140	chr1	+	24969593	24999771	24969593,24972474,24980796,24987800,24989150,24993305,24995613,24996610,24997876,24998672	24969838,24972564,24980834,24987887,24989295,24993416,24996078,24996806,24998086,24999771	3.56265	3.59625	coding
Pred1141	chr1	+	24969593	24999771	24969593,24972474,24980796,24981345,24987209,24987800,24989150,24989673,24993305,24995613,24996610,24997876,24998672	24969838,24972564,24980834,24981620,24987290,24987887,24989295,24989715,24993416,24996078,24996806,24998086,24999771	5.20336	4.97676	coding
Pred1142	chr1	+	24970049	24996078	24970049,24972474,24973157,24995613	24970223,24972564,24973280,24996078	3.89455	1.98366	coding
Pred1143	chr1	+	24975251	24998086	24975251,24976461,24977989,24978924,24979403,24981345,24987209,24987800,24989150,24989673,24993305,24995613,24996610,24997876	24975520,24976577,24978103,24979119,24979523,24981620,24987290,24987887,24989295,24989715,24993416,24996078,24996806,24998086	12.21320	4.90935	coding
Pred1144	chr1	+	24969593	24999771	24969593,24972474,24973157,24975349,24976461,24998672	24969838,24972564,24973280,24975520,24976577,24999771	2.49695	3.49598	coding
Pred1145	chr1	+	24975251	24998086	24975251,24976461,24979403,24987800,24989150,24989673,24993305,24995613,24996610,24997876	24975520,24976577,24979523,24987887,24989295,24989715,24993416,24996078,24996806,24998086	1.45881	3.53399	coding
Pred1148	chr1	+	25071759	25170815	25071759,25124279,25140584,25153500,25166350,25167263	25072103,25124342,25140710,25153607,25166532,25170815	10.70490	5.96936	coding
Pred1149	chr1	+	25071759	25170815	25071759,25124279,25140584,25153500,25166350,25167263	25072116,25124342,25140710,25153607,25166532,25170815	4.18781	5.5258	coding
Pred1151	chr1	+	25071877	25169078	25071877,25124232,25140584,25167263	25072116,25124342,25140710,25169078	10.70280	3.71625	coding
Pred1152	chr1	+	25071759	25170758	25071759,25140584,25153500,25170620	25072116,25140710,25153607,25170758	6.08004	2.23508	coding
Pred1153	chr1	-	25548766	25559013	25548766,25551492,25553932,25554608,25555488,25558594,25558934	25549922,25551591,25554023,25554726,25555614,25558702,25559013	7.47979	4.60062	coding
Pred1154	chr1	-	25548766	25559013	25548766,25553932,25554608,25555488,25558594,25558934	25549922,25554023,25554726,25555614,25558702,25559013	4.48642	4.12501	coding
Pred1155	chr1	-	25556799	25559013	25556799,25558934	25558702,25559013	0.13236	-0.0466119	noncoding
Pred1156	chr1	-	25568740	25573985	25568740,25570040,25571640,25572934,25573799	25569196,25570124,25571792,25573520,25573985	7.97319	2.03303	coding
Pred1157	chr1	-	25568740	25573985	25568740,25571640,25572934,25573799	25569196,25571792,25573520,25573985	4.38486	1.49153	coding
Pred1158	chr1	-	25568740	25573985	25568740,25570040,25572934,25573799	25569196,25571792,25573520,25573985	7.90986	1.46203	coding
Pred1159	chr1	-	25629228	25631643	25629228	25631643	0.87884	1.01569	coding
Pred1160	chr1	+	25664810	25688850	25664810,25666964,25678116,25679372,25688740	25664947,25667070,25678184,25679465,25688850	1.16003	0.90627	coding
Pred1161	chr1	+	25664810	25688850	25664810,25666964,25669451,25678116,25679372,25688740	25664947,25667070,25669564,25678184,25679465,25688850	44.74030	2.37067	coding
Pred1163	chr1	+	25757387	25826696	25757387,25773252,25775298,25780749,25783143,25784881,25810606,25812103,25815663,25817900,25824754	25757669,25773394,25775425,25780873,25783322,25785383,25810765,25812286,25815784,25818075,25826696	4.37691	11.791	coding
Pred1165	chr1	+	25757387	25826696	25757387,25780749,25783143,25784881,25810606,25812103,25815663,25817900,25824754	25757669,25780873,25783322,25785383,25810765,25812286,25815784,25818075,25826696	1.50594	9.63458	coding
Pred1167	chr1	+	25870075	25895375	25870075,25880412,25881350,25883643,25889134,25889560,25890151,25891663,25893338	25870277,25880555,25881463,25883758,25889207,25889644,25890282,25891698,25895375	13.61750	7.19622	coding
Pred1168	chr1	+	25870075	25895375	25870075,25883643,25889560,25890151,25891663,25893338	25870277,25883758,25889644,25890282,25891698,25895375	1.25383	3.14034	coding
Pred1169	chr1	+	26126666	26144713	26126666,26127533,26131632,26135070,26135516,26136173,26139177,26140371,26140567,26142038	26126904,26127651,26131766,26135280,26135641,26136311,26139283,26140484,26140669,26144713	1.14550	5.39854	coding
Pred1170	chr1	+	26126666	26144713	26126666,26127533,26131632,26135070,26135516,26136173,26137944,26138181,26139177,26140371,26142038	26126904,26127651,26131766,26135280,26135641,26136311,26138026,26138370,26139283,26140669,26144713	25.69910	7.37709	coding
Pred1171	chr1	+	26126666	26144713	26126666,26127533,26128506,26128586,26131632,26135070,26135516,26136173,26142038	26126904,26127651,26128583,26128608,26131766,26135280,26135641,26136311,26144713	0.90278	4.11856	coding
Pred1173	chr1	+	26126666	26144713	26126666,26128506,26131632,26135070,26135516,26136173,26142038	26126904,26128608,26131766,26135280,26135641,26136311,26144713	0.90809	3.06625	coding
Pred1180	chr1	+	26126666	26144713	26126666,26127533,26137944,26138181,26139177,26140371,26142038	26126904,26127651,26138026,26138370,26139283,26140484,26144713	1.47602	3.52783	coding
Pred1182	chr1	+	26126666	26144713	26126666,26127533,26128506,26131632,26135070,26139177,26140371,26140567,26142038	26126904,26127651,26128608,26131766,26135280,26139283,26140484,26140669,26144713	0.82128	3.82722	coding
Pred1184	chr1	+	26146396	26159432	26146396,26149509,26150134,26152792,26153105,26156108,26158411	26146520,26149619,26150239,26152902,26153317,26156321,26159432	12.56320	4.31965	coding
Pred1186	chr1	+	26146396	26159432	26146396,26152792,26153105,26155999,26158411	26146520,26152902,26153317,26156321,26159432	4.44359	4.89893	coding
Pred1188	chr1	+	26147318	26159432	26147318,26149020,26152792,26153105,26155999,26158411	26147494,26149619,26152902,26153317,26156321,26159432	1.62257	2.62195	coding
Pred1190	chr1	+	26147318	26159432	26147318,26152792,26153105,26155999,26158411	26147494,26152902,26153317,26156321,26159432	1.37342	5.30153	coding
Pred1191	chr1	+	26147318	26159432	26147318,26149509,26150134,26152792,26153105,26156108,26158411	26147494,26150097,26150239,26152902,26153317,26156321,26159432	1.31496	4.4807	coding
Pred1192	chr1	+	26146683	26159432	26146683,26149509,26152792,26158411	26146905,26150239,26152902,26159432	1.54278	1.75817	coding
Pred1193	chr1	+	26152122	26159432	26152122,26158411	26152902,26159432	0.47237	0.869791	coding
Pred1194	chr1	-	26160496	26185848	26160496,26163903,26185770	26162337,26164045,26185848	3.81702	3.81189	coding
Pred1195	chr1	-	26187975	26197744	26187975,26197099	26190352,26197744	8.01413	4.46565	coding
Pred1196	chr1	-	26226608	26232993	26226608,26227981,26230131,26231154,26232879	26227578,26228173,26230304,26231229,26232993	115.58000	4.33307	coding
Pred1198	chr1	-	26226608	26232993	26226608,26231154,26232879	26230304,26231229,26232993	5.53204	1.3656	coding
Pred1199	chr1	-	26226608	26233368	26226608,26227981,26233278	26227578,26228173,26233368	0.70803	2.33505	coding
Pred1201	chr1	-	26226608	26232644	26226608,26232342	26228137,26232644	0.70743	0.799691	coding
Pred1202	chr1	-	26377797	26394121	26377797,26380383,26383693,26387656,26392758,26393826	26378374,26380455,26383818,26387825,26392931,26394121	2.19674	3.78594	coding
Pred1203	chr1	+	26496387	26497362	26496387,26496908,26497065	26496674,26496971,26497362	34.72730	1.58524	coding
Pred1204	chr1	+	26560692	26605297	26560692,26566252,26570656,26581661,26584087,26584633,26586107,26594973,26595950,26597504,26598511,26601454,26603025,26603626	26560801,26566329,26570809,26582356,26584221,26584751,26586293,26595126,26596105,26597598,26598562,26601562,26603251,26605297	11.10180	12.5376	coding
Pred1206	chr1	+	26560692	26605297	26560692,26566252,26570656,26581661,26595950,26597504,26598511,26601454,26603025,26603623	26560801,26566329,26570809,26582356,26596105,26597598,26598562,26601562,26603251,26605297	1.53803	7.99188	coding
Pred1207	chr1	+	26560692	26605297	26560692,26566252,26570656,26581661,26595950,26597504,26598511,26601454,26603025,26603626	26560801,26566329,26570809,26582356,26596105,26597598,26598562,26601562,26603251,26605297	0.68660	8.31998	coding
Pred1208	chr1	+	26606212	26608012	26606212,26607255,26607548	26606694,26607423,26608012	118.53300	1.88031	coding
Pred1209	chr1	+	26606212	26608012	26606212,26607255	26606694,26608012	14.22670	2.18887	coding
Pred1210	chr1	-	26608774	26629409	26608774,26609139,26609354,26610632,26610852,26612313,26620695,26623409,26623917,26624452,26628184,26629303	26609060,26609280,26609428,26610736,26612032,26612528,26620822,26623486,26623972,26624553,26628213,26629409	7.85372	7.66193	coding
Pred1211	chr1	-	26610852	26633195	26610852,26612313,26620695,26633082	26612032,26612528,26620822,26633195	0.36825	4.29489	coding
Pred1212	chr1	-	26608774	26629409	26608774,26627416,26628184,26629303	26608823,26627515,26628213,26629409	1.30778	1.1276	coding
Pred1213	chr1	-	26608774	26633195	26608774,26609139,26609354,26610852,26612313,26620695,26633082	26609060,26609280,26609428,26612032,26612528,26620822,26633195	0.72095	5.74133	coding
Pred1216	chr1	-	26608774	26633195	26608774,26609139,26609354,26610632,26623917,26624452,26633082	26609060,26609280,26609428,26610736,26623972,26624553,26633195	3.33061	4.88285	coding
Pred1217	chr1	-	26608774	26629409	26608774,26609139,26609354,26610632,26610852,26611954,26612313,26623409,26623917,26624452,26628184,26629303	26609060,26609280,26609428,26610736,26610973,26612032,26612528,26623486,26623972,26624553,26628213,26629409	2.51440	8.25973	coding
Pred1218	chr1	-	26608774	26629409	26608774,26609139,26609354,26610632,26610852,26611954,26612313,26624452,26627416,26628184,26629303	26609060,26609280,26609428,26610736,26610973,26612032,26612528,26624553,26627515,26628213,26629409	2.63413	8.41253	coding
Pred1219	chr1	+	26737268	26756210	26737268,26737876,26751793,26752732	26737413,26738073,26751978,26756210	20.13320	2.29842	coding
Pred1221	chr1	+	26737268	26756218	26737268,26737876,26755586	26737413,26738073,26756218	6.74303	0.914444	coding
Pred1222	chr1	+	26737268	26756218	26737268,26755586	26737413,26756218	9.79888	-0.341584	noncoding
Pred1223	chr1	+	26737268	26756218	26737268,26751793,26752732,26755586	26737413,26751978,26755078,26756218	7.33496	2.45115	coding
Pred1224	chr1	+	26737268	26756218	26737268,26737876,26752732,26755586	26737413,26738073,26755078,26756218	0.50098	2.57963	coding
Pred1225	chr1	+	26758801	26797793	26758801,26759381,26764658,26769221,26772806,26774049,26784281,26786527,26795385	26758867,26759499,26764775,26769364,26772923,26774151,26784396,26786635,26797793	7.33756	4.33869	coding
Pred1226	chr1	+	26758801	26797793	26758801,26759381,26764658,26769198,26772806,26774049,26784281,26786527,26795382	26758867,26759499,26764775,26769364,26772923,26774151,26784396,26786635,26797793	2.16707	3.84755	coding
Pred1227	chr1	+	26798901	26803131	26798901,26801603	26799118,26803131	2.91478	1.55626	coding
Pred1231	chr1	+	26800193	26803131	26800193,26800575,26801603	26800223,26800626,26803131	252.68400	1.49564	coding
Pred1235	chr1	+	26798901	26803131	26798901,26801062,26801603	26800223,26801158,26803131	77.15860	0.961963	coding
Pred1236	chr1	+	26856248	26901520	26856248,26863415,26873357,26873679,26877887,26878134,26879881,26880704,26881086,26881641,26882027,26883144,26883488,26885297,26887216,26887535,26887995,26897939,26898339,26898666,26899714,26900569	26856474,26863460,26873474,26873761,26877968,26878214,26879988,26880742,26881229,26881712,26882116,26883209,26883591,26885428,26887342,26887625,26888154,26898101,26898416,26898784,26899852,26901520	15.16220	11.4503	coding
Pred1238	chr1	+	26872342	26901520	26872342,26883144,26883488,26885297,26887216,26887535,26897939,26898339,26898666,26900569	26872526,26883209,26883591,26885428,26887342,26887625,26898101,26898416,26898724,26901520	1.36713	4.58669	coding
Pred1239	chr1	+	27100819	27108601	27100819,27102067,27105513	27101711,27102198,27108601	1.60430	17.3728	coding
Pred1241	chr1	+	27097609	27108601	27097609,27098990,27099302,27099836,27100070,27100292,27100819,27102067,27105513	27097817,27099123,27099478,27099987,27100208,27100389,27101711,27102198,27108601	9.88222	18.7983	coding
Pred1242	chr1	+	27099305	27108601	27099305,27099836,27100070,27100292,27100819,27102067,27105513	27099478,27099987,27100208,27100389,27101711,27102198,27108601	7.35038	18.5584	coding
Pred1243	chr1	+	27055870	27101711	27055870,27057642,27059166,27087346,27087874,27088642,27089463,27092711,27100819	27056354,27058095,27059283,27087587,27087964,27088810,27089776,27092857,27101711	4.20828	11.6713	coding
Pred1244	chr1	+	27055870	27101711	27055870,27057642,27059166,27087346,27087874,27088642,27089463,27097609,27098990,27099305,27099836,27100070,27100292,27100819	27056354,27058095,27059283,27087587,27087964,27088810,27089776,27097817,27099123,27099478,27099987,27100208,27100389,27101711	4.76177	14.8526	coding
Pred1245	chr1	+	27055870	27101711	27055870,27057642,27059166,27087346,27087874,27088642,27089463,27092711,27101470	27056354,27058095,27059283,27087587,27087964,27088810,27089776,27092857,27101711	0.65337	9.11277	coding
Pred1246	chr1	+	27022521	27102198	27022521,27056141,27057642,27059166,27087346,27087874,27088642,27089463,27092711,27092947,27099836,27100070,27100292,27100819,27102067	27024031,27056354,27058095,27059283,27087587,27087964,27088810,27089776,27092857,27093057,27099987,27100208,27100389,27101711,27102198	1.19337	17.3618	coding
Pred1247	chr1	+	27022521	27108601	27022521,27056141,27057642,27059166,27087346,27087874,27088642,27089463,27092711,27092947,27094280,27097609,27102067,27105513	27024031,27056354,27058095,27059283,27087587,27087964,27088810,27089776,27092857,27093057,27094490,27097817,27102198,27108601	9.35086	21.5357	coding
Pred1248	chr1	+	27114454	27124886	27114454,27117249,27120603,27124053	27114480,27117384,27121725,27124886	6.14772	5.25222	coding
Pred1249	chr1	+	27114454	27124886	27114454,27117249,27121293,27124053	27114480,27117384,27121725,27124886	0.84841	3.03182	coding
Pred1251	chr1	+	27153200	27182207	27153200,27158937,27175098,27176791,27177048,27177619,27179243,27180216	27153630,27159098,27175248,27176929,27177097,27177722,27179356,27182207	11.73960	5.15918	coding
Pred1252	chr1	+	27153200	27182207	27153200,27158937,27175098,27176791,27177619,27179243,27180216	27153630,27159098,27175248,27177097,27177722,27179356,27182207	0.93180	4.9076	coding
Pred1253	chr1	+	27153200	27182207	27153200,27158937,27175098,27176791,27180216	27153630,27159098,27175248,27177097,27182207	1.15287	3.68758	coding
Pred1254	chr1	+	27189632	27190947	27189632	27190947	37.06980	8.22626	coding
Pred1255	chr1	-	27189786	27190449	27189786	27190449	3.31740	0.0350288	coding
Pred1256	chr1	-	27205872	27216869	27205872,27210650,27212463,27215459,27216176	27206240,27210781,27212624,27215616,27216869	16.12310	5.96002	coding
Pred1257	chr1	-	27216979	27226956	27216979,27218901,27219160,27219879,27220726,27223791,27226482	27217717,27219029,27219282,27219939,27220901,27224216,27226956	6.79880	9.52432	coding
Pred1258	chr1	-	27237975	27240567	27237975,27239899	27238577,27240567	8.52472	4.13556	coding
Pred1260	chr1	+	27248223	27272887	27248223,27250579,27272058,27272620	27248420,27250657,27272177,27272887	0.54159	3.04545	coding
Pred1262	chr1	+	27248223	27272887	27248223,27250579,27267947,27268243,27271880,27272058,27272620	27248420,27250657,27268151,27268309,27271964,27272177,27272887	57.65490	5.66144	coding
Pred1263	chr1	+	27248223	27272887	27248223,27250579,27267947,27268243,27272058,27272620	27248420,27250657,27268151,27268309,27272177,27272887	3.04435	4.46008	coding
Pred1264	chr1	+	27248223	27272887	27248223,27250579,27260739,27267947,27269150,27272058,27272620	27248420,27250657,27260910,27268151,27269267,27272177,27272887	3.55693	5.47103	coding
Pred1265	chr1	+	27248223	27272887	27248223,27250579,27268243,27269150,27272058,27272620	27248420,27250657,27268309,27269267,27272177,27272887	34.99690	4.31856	coding
Pred1267	chr1	+	27248223	27272887	27248223,27269361,27271880,27272058,27272620	27248420,27269556,27271964,27272177,27272887	71.86050	5.18014	coding
Pred1268	chr1	+	27248223	27272887	27248223,27250579,27269361,27271880,27272620	27248420,27250657,27269556,27272177,27272887	7.00422	5.4262	coding
Pred1269	chr1	+	27248223	27272887	27248223,27267947,27269361,27272058,27272620	27248420,27269267,27269556,27272177,27272887	8.10190	3.4206	coding
Pred1271	chr1	+	27320194	27327376	27320194,27326337	27321103,27327376	10.06720	1.73325	coding
Pred1272	chr1	-	27331512	27339333	27331512,27338897	27333448,27339333	4.07209	9.99318	coding
Pred1273	chr1	-	27425300	27481451	27425300,27427693,27428215,27428506,27428875,27429163,27429713,27432375,27434138,27436017,27440316,27480473	27427135,27427766,27428317,27428621,27429049,27429234,27429803,27432578,27434356,27436268,27440777,27481451	11.66090	14.0138	coding
Pred1274	chr1	-	27425300	27430513	27425300,27427693,27428215,27428506,27428875,27429163,27429713	27427135,27427766,27428317,27428621,27429049,27429234,27430513	0.70967	5.45645	coding
Pred1275	chr1	-	27431941	27481451	27431941,27434138,27436017,27440316,27480473	27432578,27434356,27436268,27440777,27481451	0.33458	9.8595	coding
Pred1276	chr1	+	27561006	27633934	27561006,27587446,27589642,27608729,27609828,27614164,27618705,27620512,27621004,27631549,27632676	27561442,27587593,27589726,27608776,27609940,27614352,27618888,27620607,27621120,27631684,27633934	7.49794	4.19206	coding
Pred1277	chr1	+	27622816	27635108	27622816,27623538,27624428,27627716,27630111,27631491,27632676,27634660	27622892,27623647,27624602,27627952,27630286,27631684,27633934,27635108	1.09721	5.02749	coding
Pred1278	chr1	+	27622816	27635108	27622816,27623538,27624428,27627716,27630111,27632676	27622892,27623647,27624602,27627952,27630286,27635108	0.55053	6.08414	coding
Pred1280	chr1	+	27587446	27634732	27587446,27614164,27624428,27627716,27630111,27631491,27632676	27587593,27614352,27624602,27627952,27630286,27631684,27634732	0.79871	5.8358	coding
Pred1281	chr1	+	27587446	27634732	27587446,27614164,27618705,27620512,27621004,27622816,27623538,27624428,27627716,27630111,27631491,27632676	27587593,27614352,27618888,27620607,27621120,27622892,27623647,27624602,27627952,27630286,27631684,27634732	11.00460	6.58336	coding
Pred1283	chr1	+	27587446	27634732	27587446,27614164,27618705,27622816,27623538,27624428,27627716,27630111,27631491,27632676	27587593,27614352,27618888,27622892,27623647,27624602,27627952,27630286,27631684,27634732	0.84632	6.43204	coding
Pred1284	chr1	+	27622816	27635108	27622816,27623538,27624428,27627716,27630111,27631549,27632676	27622892,27623647,27624602,27627952,27630286,27631684,27635108	0.60843	6.91468	coding
Pred1285	chr1	+	27648635	27662890	27648635,27657210,27658560,27660448,27660641,27661869	27648882,27657295,27658592,27660545,27660772,27662890	21.03290	4.03396	coding
Pred1286	chr1	+	27648635	27662890	27648635,27657210,27657475,27658560,27660448,27660641,27661157,27661869	27648882,27657295,27657628,27658592,27660545,27660772,27661245,27662890	2.96057	2.77365	coding
Pred1287	chr1	+	27668512	27680421	27668512,27675606,27675888,27676879,27677946,27679773,27680203	27668641,27675643,27676256,27677827,27678046,27679979,27680421	2.23692	3.85385	coding
Pred1288	chr1	+	27668512	27680421	27668512,27673911,27674298,27674457,27675570,27675888,27676142,27676879,27677284,27677946,27679773,27680203	27668641,27674060,27674371,27674503,27675643,27675989,27676623,27676976,27677827,27678046,27679979,27680421	4.57848	6.33876	coding
Pred1289	chr1	+	27671363	27678538	27671363,27675606,27675888,27676879,27677748,27677946	27672016,27675643,27676256,27677443,27677827,27678538	2.45237	2.80182	coding
Pred1290	chr1	+	27668512	27680421	27668512,27671787,27673911,27677946,27679773,27680203	27668641,27672016,27674060,27678046,27679979,27680421	3.13608	4.81116	coding
Pred1291	chr1	+	27668512	27680421	27668512,27673911,27674298,27674457,27675570,27675888,27677284,27677748,27677946,27679773,27680203	27668641,27674060,27674371,27674503,27675643,27675989,27677443,27677827,27678046,27679979,27680421	1.86969	5.32411	coding
Pred1292	chr1	+	27668512	27680421	27668512,27676142,27676462,27677748,27679773,27680203	27668641,27676256,27677443,27678046,27679979,27680421	3.96176	3.68414	coding
Pred1293	chr1	+	27668512	27680421	27668512,27673911,27674298,27674457,27675570,27675888,27676142,27676462,27677748,27677946,27679773,27680203	27668641,27674060,27674371,27674503,27675643,27675989,27676256,27676976,27677827,27678046,27679979,27680421	2.91655	6.04718	coding
Pred1294	chr1	-	27681669	27693337	27681669,27682159,27682516,27682878,27683080,27683890,27686348,27686731,27687195,27687411,27687647,27687836,27688010,27688195,27688581,27689131,27689341,27689932,27690407,27690694,27691263,27692748	27681960,27682236,27682590,27682991,27683605,27684067,27686485,27686859,27687329,27687499,27687743,27687886,27688118,27688358,27688741,27689244,27689512,27690039,27690576,27690885,27691403,27693337	2.64807	12.016	coding
Pred1296	chr1	-	27681669	27693337	27681669,27682159,27682878,27683080,27683499,27683890,27684201,27684671,27684909,27685199,27685907,27686348,27686731,27687195,27687411,27687647,27687836,27688010,27688195,27689932,27690407,27690694,27691263,27692748	27681960,27682236,27682991,27683240,27683605,27684067,27684367,27684810,27685102,27685357,27686013,27686485,27686859,27687329,27687499,27687743,27687886,27688118,27688358,27690039,27690576,27690885,27691403,27693337	2.97933	12.3827	coding
Pred1297	chr1	-	27681669	27693337	27681669,27682159,27682516,27682878,27683499,27683890,27684201,27684671,27684909,27685199,27685907,27686348,27686731,27687195,27687411,27687647,27687836,27688010,27688195,27689932,27690407,27690694,27691263,27692748	27681960,27682236,27682590,27682991,27683605,27684067,27684367,27684810,27685102,27685357,27686013,27686485,27686859,27687329,27687499,27687743,27687886,27688118,27688358,27690039,27690576,27690885,27691403,27693337	3.19352	12.2093	coding
Pred1298	chr1	-	27681669	27693337	27681669,27682159,27682516,27682878,27683080,27683499,27683890,27684201,27684671,27684909,27685199,27687195,27687411,27687647,27687836,27688010,27688195,27688581,27689131,27689932,27690407,27690694,27691263,27692748	27681960,27682236,27682590,27682991,27683240,27683605,27684067,27684367,27684810,27685102,27685357,27687329,27687499,27687743,27687886,27688118,27688358,27688741,27689244,27690039,27690576,27690885,27691403,27693337	1.57508	13.8688	coding
Pred1299	chr1	+	27719151	27722315	27719151,27720297	27719241,27722315	3.62774	7.14505	coding
Pred1300	chr1	-	27732125	27816669	27732125,27736185,27739065,27741326,27742478,27744769,27745454,27755270,27816496	27734840,27736700,27739221,27741457,27742596,27744923,27745589,27755443,27816669	25.66400	8.77861	coding
Pred1301	chr1	-	27732125	27816669	27732125,27745454,27755270,27816496	27734840,27745589,27755443,27816669	2.05901	2.19767	coding
Pred1302	chr1	-	27860793	27930143	27860793,27873771,27879402,27879584,27884815,27885216,27929907	27861427,27878700,27879440,27879696,27885041,27885394,27930143	4.72196	19.0754	coding
Pred1303	chr1	-	27873771	27930143	27873771,27879402,27879584,27884815,27885216,27929907	27878700,27879440,27879696,27885041,27885394,27930143	2.44758	19.1576	coding
Pred1304	chr1	-	27877379	27930361	27877379,27879402,27879584,27884815,27885216,27929907,27930238	27878700,27879440,27879696,27885041,27885394,27930005,27930361	3.55573	7.95016	coding
Pred1305	chr1	-	27992571	27998724	27992571,27994736,27994968,27995755,27998633	27992986,27994886,27995046,27995857,27998724	23.68050	1.61688	coding
Pred1306	chr1	-	27992571	27998724	27992571,27994736,27995743,27998633	27992986,27995046,27995857,27998724	3.10080	1.76468	coding
Pred1307	chr1	-	27992571	27998724	27992571,27994736,27994968,27995731,27998633	27992986,27994886,27995046,27995857,27998724	6.52122	1.76362	coding
Pred1308	chr1	-	27992571	27998724	27992571,27994736,27994968,27998633	27992986,27994886,27995046,27998724	3.84201	1.13696	coding
Pred1309	chr1	+	28052489	28089421	28052489,28056742,28087005	28052672,28056844,28089421	1.80541	0.930644	coding
Pred1311	chr1	+	28052489	28086274	28052489,28053982,28059113,28060541,28071164,28081705,28086036	28052672,28054047,28059168,28060694,28071322,28081841,28086274	1.22048	6.3123	coding
Pred1312	chr1	+	28052489	28086274	28052489,28056742,28071164,28081705,28086036	28052672,28056844,28071322,28081841,28086274	2.32990	3.50663	coding
Pred1316	chr1	+	28099693	28150962	28099693,28116072,28120043,28128188,28136756,28138673,28144361,28146160,28148741	28099936,28116142,28120143,28128326,28136800,28138779,28144434,28146243,28150962	5.43908	3.90153	coding
Pred1319	chr1	+	28157292	28178183	28157292,28159266,28165209,28167524,28169696,28173538,28176603	28157402,28159327,28165363,28167745,28169841,28173603,28178183	16.97380	6.56156	coding
Pred1321	chr1	+	28199054	28213192	28199054,28203098,28206154,28208481,28211805,28212377	28199176,28203239,28206565,28209554,28211962,28213192	2.90799	11.6713	coding
Pred1322	chr1	+	28199054	28213192	28199054,28203098,28206154,28208978,28211805,28212377	28199176,28203239,28206474,28209554,28211962,28213192	0.77152	9.43977	coding
Pred1323	chr1	+	28199054	28213192	28199054,28203098,28206154,28208481,28209023,28211805,28212377	28199176,28203239,28206565,28208636,28209554,28211962,28213192	0.76717	10.5115	coding
Pred1324	chr1	-	28218048	28241231	28218048,28220522,28220800,28223515,28224143,28233438,28233691,28240573,28240944	28218758,28220617,28220908,28223632,28224218,28233552,28233793,28240680,28241231	30.46330	4.70535	coding
Pred1325	chr1	-	28218048	28241231	28218048,28220522,28220800,28233691,28240573,28240944	28218758,28220617,28220908,28233793,28240680,28241231	0.46454	3.42002	coding
Pred1328	chr1	+	28286503	28294604	28286503,28290007,28293013	28286873,28290204,28294604	5.57793	6.36437	coding
Pred1330	chr1	-	28300818	28415131	28300818,28304884,28315045,28316207,28319910,28323830,28326470,28330846,28337457,28339621,28343664,28362054,28365349,28369081,28374893,28384504,28415034	28301057,28304985,28315167,28316322,28320071,28323889,28326560,28330930,28337597,28339805,28343750,28362191,28365416,28369161,28374937,28384605,28415131	3.25746	10.6596	coding
Pred1332	chr1	-	28314993	28415131	28314993,28316207,28319910,28323830,28326470,28330846,28337457,28339621,28343664,28354299,28362054,28365349,28369081,28374893,28384504,28415034	28315167,28316322,28320071,28323889,28326560,28330930,28337597,28339805,28343750,28354437,28362191,28365416,28369161,28374937,28384605,28415131	2.29080	9.29243	coding
Pred1334	chr1	-	28421445	28423069	28421445	28423069	20.79810	4.61371	coding
Pred1335	chr1	-	28526791	28559542	28526791,28530257,28531768,28534852,28536482,28537081,28541450,28555432,28559431	28527881,28530333,28531860,28534924,28536577,28537148,28541507,28555534,28559542	33.54250	5.01108	coding
Pred1336	chr1	-	28526791	28559542	28526791,28555432,28559431	28527881,28555534,28559542	2.44229	1.00158	coding
Pred1338	chr1	-	28526791	28559542	28526791,28559431	28527881,28559542	0.72814	0.163387	coding
Pred1339	chr1	+	28562610	28564609	28562610,28562871,28564347	28562781,28562963,28564609	113.70500	1.24778	coding
Pred1340	chr1	+	28562610	28564609	28562610,28562871	28562781,28564609	7.59892	0.612973	coding
Pred1341	chr1	+	28562610	28564609	28562610,28564271	28562781,28564609	1.36881	0.137266	coding
Pred1342	chr1	+	28562610	28564609	28562610,28564271	28562963,28564609	3.78902	0.880266	coding
Pred1343	chr1	+	28586005	28609001	28586005,28595693,28598184,28598794,28599091,28599868,28600550,28601335,28605607,28607226	28586448,28595759,28598382,28598977,28599304,28600019,28600669,28601526,28605752,28609001	10.81610	11.5768	coding
Pred1344	chr1	+	28586005	28609001	28586005,28595693,28598184,28599091,28599868,28600550,28601335,28605607,28607226	28586448,28595759,28598382,28599304,28600019,28600669,28601526,28605752,28609001	1.49044	9.53161	coding
Pred1345	chr1	+	28655512	28662477	28655512,28657107,28660927	28655691,28657246,28662477	6.33628	2.19096	coding
Pred1346	chr1	+	28818161	28826874	28818161,28819526,28823045	28818299,28819603,28826874	5.25252	0.925442	coding
Pred1348	chr1	+	28832495	28865607	28832495,28834639,28862773,28863258,28864343	28832596,28834672,28862893,28863411,28865607	18.31980	2.3906	coding
Pred1350	chr1	+	28844744	28865607	28844744,28856369,28858314,28858682,28861561,28862773,28863258,28864343	28844820,28856451,28858502,28858862,28861658,28862893,28863411,28865607	36.59410	3.34378	coding
Pred1355	chr1	+	28832495	28865607	28832495,28858682,28861561,28862382,28863258,28864343	28835417,28858862,28861892,28862538,28863411,28865607	6.96433	2.27722	coding
Pred1362	chr1	+	28832495	28865607	28832495,28858682,28861561,28862382,28863258,28864343	28835413,28858862,28861892,28862538,28863411,28865607	2.25508	2.28732	coding
Pred1363	chr1	+	28832495	28865607	28832495,28834639,28835341,28843236,28861561,28862773,28863258,28864343	28832596,28834672,28835417,28843379,28861658,28862893,28863411,28865607	20.42850	3.45956	coding
Pred1367	chr1	+	28844744	28865607	28844744,28856369,28857034,28858314,28858682,28861561,28862382,28863258,28864343	28844820,28856451,28857127,28858502,28858862,28861892,28862538,28863411,28865607	0.37618	1.77592	coding
Pred1368	chr1	+	28844744	28865607	28844744,28856369,28857034,28858314,28861561,28862382,28863258,28864343	28844820,28856451,28857085,28858502,28861892,28862893,28863411,28865607	1.19526	3.69358	coding
Pred1371	chr1	-	28905051	28908366	28905051,28905254,28906892,28908101	28905056,28906099,28907741,28908366	0.16598	0.510075	coding
Pred1372	chr1	-	28905051	28908383	28905051,28905254,28907071,28907622	28905056,28906405,28907158,28908383	3.75893	0.487524	coding
Pred1373	chr1	-	28905051	28908383	28905051,28905254,28908101	28905056,28907741,28908383	5.23399	0.727733	coding
Pred1375	chr1	-	28905051	28908383	28905051,28905254,28906423,28907071,28907605,28908101	28905056,28906099,28906493,28907158,28907741,28908383	6.99551	0.871748	coding
Pred1380	chr1	-	28906275	28906405	28906275	28906405	0.33294	-1.28786	noncoding
Pred1381	chr1	-	28906892	28907024	28906892	28907024	2.32748	-0.909641	noncoding
Pred1383	chr1	+	28919026	28921086	28919026,28920205	28919256,28921086	2.77608	2.99085	coding
Pred1384	chr1	-	28929610	28969604	28929610,28931883,28939758,28944464,28948425,28969503	28930086,28931972,28939873,28944542,28948677,28969604	10.00930	3.01257	coding
Pred1385	chr1	-	28929610	28948686	28929610,28931883,28939758,28944464,28948425	28930086,28931972,28939873,28944542,28948686	2.45373	3.04172	coding
Pred1386	chr1	+	28975111	28975246	28975111	28975246	2.95459	-1.16466	noncoding
Pred1387	chr1	+	28995243	29041385	28995243,29010094,29016615,29018096,29019453,29023438,29028949,29030703,29037031,29040584	28995351,29010252,29016698,29018221,29019557,29023596,29029081,29030841,29037154,29041385	2.50874	9.41695	coding
Pred1388	chr1	+	28995243	29041385	28995243,29010097,29016615,29018096,29019453,29023438,29028949,29030703,29037031,29040584	28995351,29010252,29016698,29018221,29019557,29023596,29029081,29030841,29037154,29041385	1.47432	9.41996	coding
Pred1389	chr1	+	29063461	29096286	29063461,29064169,29064770,29068914,29095440	29063659,29064194,29064850,29070498,29096286	20.65300	9.77673	coding
Pred1390	chr1	+	29063135	29096286	29063135,29064169,29064770,29068914,29095440	29063659,29064194,29064850,29070498,29096286	1.89993	9.68153	coding
Pred1392	chr1	+	29313942	29442315	29313942,29319841,29379615,29391493,29424318,29435847,29438879,29442210	29314417,29320054,29379824,29391670,29424447,29435949,29438960,29442315	9.03045	8.4134	coding
Pred1394	chr1	+	29213627	29446958	29213627,29313959,29319841,29323726,29338376,29342203,29438879,29442210,29443330	29213722,29314417,29320054,29323831,29338419,29342279,29438960,29442315,29446958	5.18841	5.22055	coding
Pred1395	chr1	+	29313959	29446958	29313959,29319841,29323726,29338376,29342203,29438879,29442210,29443330	29314417,29320054,29323831,29338419,29342279,29438960,29442315,29446958	8.10840	5.21568	coding
Pred1397	chr1	+	29241090	29380164	29241090,29313942,29319841,29323726,29338376,29342203,29344735,29356911,29359604,29362337,29365765,29379615	29241280,29314417,29320054,29323831,29338419,29342279,29344954,29356999,29359757,29362435,29365938,29380164	4.55545	12.1766	coding
Pred1400	chr1	+	29313942	29442315	29313942,29319841,29323726,29338376,29342203,29344735,29356911,29359604,29362337,29435847,29442210	29314417,29320054,29323831,29338419,29342279,29344954,29356999,29359757,29362435,29435949,29442315	0.19554	11.9595	coding
Pred1401	chr1	+	29313942	29442315	29313942,29319841,29379615,29386933,29391493,29424318,29438879,29442210	29314417,29320054,29379824,29386996,29391670,29424447,29438960,29442315	0.58678	7.87435	coding
Pred1402	chr1	+	29213627	29446958	29213627,29379618,29391493,29445939	29213722,29379824,29391670,29446958	0.39398	2.47201	coding
Pred1403	chr1	-	29474250	29508637	29474250,29476614,29481207,29485885,29486886,29508157	29475738,29476704,29481422,29485998,29487029,29508637	40.37080	2.94784	coding
Pred1404	chr1	-	29474250	29508637	29474250,29476614,29495014,29508157	29475738,29476704,29495150,29508637	1.66267	0.649441	coding
Pred1406	chr1	-	29474250	29508637	29474250,29476614,29481207,29485885,29486886,29493240,29495014,29508157	29475738,29476704,29481422,29485998,29487029,29493424,29495150,29508637	1.73502	2.80007	coding
Pred1407	chr1	-	29474250	29508637	29474250,29481207,29485885,29486886,29492401,29493240,29495014,29508157	29475738,29481422,29485998,29487029,29492576,29493424,29495150,29508637	3.66214	2.71016	coding
Pred1408	chr1	-	29519384	29557454	29519384,29522452,29522709,29528454,29529642,29533273,29542516,29543099,29557242	29520691,29522525,29522770,29528557,29529745,29533417,29542648,29543197,29557454	5.36905	4.19462	coding
Pred1409	chr1	-	29519384	29557454	29519384,29522452,29522709,29527027,29528454,29557242	29520691,29522525,29522770,29527101,29528557,29557454	4.44530	2.7254	coding
Pred1410	chr1	-	29526148	29557454	29526148,29528454,29529642,29533273,29543099,29557242	29527101,29528557,29529745,29533417,29543324,29557454	1.74392	2.76527	coding
Pred1411	chr1	+	29646721	29653315	29646721,29649882,29650142,29651702,29652110	29647337,29650008,29650300,29651838,29653315	1.06725	3.42342	coding
Pred1413	chr1	+	29563046	29653315	29563046,29581786,29585016,29585772,29585960,29586381,29587121,29601959,29605523,29605967,29606550,29618380,29630366,29631285,29631863,29637255,29637967,29638154,29639063,29641883,29642513,29644259,29647196,29649882,29650142,29651702,29652110	29563229,29581918,29585288,29585854,29586076,29586556,29587415,29602268,29605633,29606169,29606653,29618538,29630557,29631361,29631940,29637292,29638056,29638271,29639218,29642019,29642663,29644433,29647337,29650008,29650300,29651838,29653315	10.26770	15.4481	coding
Pred1418	chr1	+	29563046	29653315	29563046,29581786,29585016,29585772,29585960,29586381,29587121,29601959,29605523,29605967,29606550,29609187,29610451,29611242,29618380,29630366,29642513,29644259,29647196,29649882,29650142,29651702,29652110	29563229,29581918,29585288,29585854,29586076,29586556,29587415,29602268,29605633,29606169,29606653,29609461,29610488,29611381,29618538,29630557,29642663,29644433,29647337,29650008,29650300,29651838,29653315	3.17502	15.7172	coding
Pred1420	chr1	+	29563046	29653315	29563046,29581786,29585016,29585772,29585960,29586381,29587121,29601959,29605523,29605967,29606550,29609187,29610451,29611242,29618380,29630366,29631285,29631863,29637255,29637967,29642513,29644259,29647196,29649882,29650142,29651702,29652110	29563229,29581918,29585288,29585854,29586076,29586556,29587415,29602268,29605633,29606169,29606653,29609461,29610488,29611381,29618538,29630557,29631361,29631940,29637292,29638056,29642663,29644433,29647337,29650008,29650300,29651838,29653315	2.41237	15.7757	coding
Pred1421	chr1	+	29563046	29653315	29563046,29581786,29585016,29585772,29585960,29586381,29587121,29601959,29605523,29605967,29606550,29618380,29630366,29631285,29631863,29637255,29637967,29638154,29639063,29650148,29651702,29652110	29563229,29581918,29585288,29585854,29586076,29586556,29587415,29602268,29605633,29606169,29606653,29618538,29630557,29631361,29631940,29637292,29638065,29638271,29639218,29650300,29651838,29653315	0.73725	12.5736	coding
Pred1422	chr1	-	31205314	31230683	31205314,31208019,31210450,31211786,31212655,31214486,31215302,31230505	31206764,31208112,31210546,31211909,31212784,31214563,31215396,31230683	24.12590	6.72629	coding
Pred1423	chr1	-	31205314	31230683	31205314,31208019,31210450,31211786,31212655,31230505	31206764,31208112,31210546,31211909,31212784,31230683	1.74654	5.71892	coding
Pred1427	chr1	-	31342312	31381480	31342312,31347143,31349398,31351469,31381295	31346224,31347435,31350012,31351587,31381480	5.40272	8.8835	coding
Pred1428	chr1	-	31342312	31351587	31342312,31347143,31349398,31351469	31346224,31347435,31350012,31351587	20.28150	8.06131	coding
Pred1430	chr1	-	31404352	31538564	31404352,31409489,31413997,31414844,31440013,31441200,31447497,31452908,31454158,31465236,31467900,31501642,31532050,31538462	31406189,31409682,31414119,31414970,31440157,31441339,31447649,31453025,31454252,31465507,31468067,31501711,31532424,31538564	1.07221	7.32785	coding
Pred1433	chr1	-	31404352	31538564	31404352,31409489,31413997,31414844,31418192,31422973,31425080,31426560,31437520,31440013,31441200,31447497,31452908,31467900,31478699,31532050,31538462	31406189,31409682,31414119,31414970,31418330,31423108,31425210,31426828,31437757,31440157,31441339,31447649,31453013,31468067,31478878,31532424,31538564	0.66688	7.41747	coding
Pred1434	chr1	-	31404352	31538564	31404352,31409489,31413997,31437520,31438828,31467900,31478699,31532050,31538462	31406189,31409682,31414119,31437757,31439044,31468067,31478878,31532424,31538564	1.57545	4.57139	coding
Pred1435	chr1	-	31404352	31538564	31404352,31409489,31413997,31437520,31438828,31440013,31441200,31447497,31452908,31467900,31478699,31532050,31538462	31406189,31409682,31414119,31437757,31439044,31440157,31441339,31447649,31453013,31468067,31478878,31532424,31538564	6.88125	7.22173	coding
Pred1438	chr1	-	31404352	31538564	31404352,31409489,31413997,31414844,31418192,31438828,31440013,31441200,31447497,31452908,31467900,31478699,31532050,31538462	31406189,31409682,31414119,31414970,31418330,31439125,31440157,31441339,31447649,31453013,31468067,31478878,31532424,31538564	5.63404	6.38371	coding
Pred1439	chr1	-	31404352	31538564	31404352,31409489,31413997,31414844,31418192,31422973,31425080,31441200,31447497,31452908,31454158,31465236,31467900,31478699,31479840,31501642,31532050,31538462	31406189,31409682,31414119,31414970,31418330,31423108,31425210,31441339,31447649,31453010,31454252,31465507,31468067,31478878,31479949,31501711,31532424,31538564	4.24418	8.64915	coding
Pred1442	chr1	-	31404352	31538564	31404352,31409489,31413997,31414844,31418192,31422973,31425080,31426560,31438828,31447497,31452908,31467900,31478699,31532050,31538462	31406189,31409682,31414119,31414970,31418330,31423108,31425210,31426828,31439125,31447649,31453013,31468067,31478878,31532424,31538564	6.92584	6.72899	coding
Pred1445	chr1	+	31460911	31461480	31460911	31461480	0.20917	-1.19794	noncoding
Pred1446	chr1	-	31652592	31712400	31652592,31654706,31655376,31656663,31658093,31660896,31712340	31654559,31654788,31655437,31656861,31658174,31661034,31712400	5.39514	5.36644	coding
Pred1447	chr1	-	31732416	31769644	31732416,31734375,31740717,31742004,31744225,31754220,31762100,31764759,31766065,31769457	31732968,31734479,31740779,31742087,31744346,31754343,31762266,31764853,31766195,31769644	36.24100	3.69798	coding
Pred1448	chr1	-	31732416	31742513	31732416,31734375,31740717,31742004	31732968,31734479,31740779,31742513	1.23225	2.96064	coding
Pred1449	chr1	-	31732416	31769644	31732416,31734375,31764759,31766065,31769457	31732968,31734479,31764853,31766195,31769644	0.20249	3.34789	coding
Pred1450	chr1	-	31732416	31769644	31732416,31734375,31740717,31754220,31762100,31764759,31766065,31769457	31732968,31734479,31740779,31754343,31762266,31764853,31766195,31769644	0.82438	3.16777	coding
Pred1451	chr1	-	31732416	31769644	31732416,31734375,31744225,31754220,31764759,31766065,31769457	31732968,31734479,31744346,31754343,31764853,31766195,31769644	1.64068	2.92551	coding
Pred1452	chr1	+	31769841	31837780	31769841,31782890,31791955,31810021,31811803,31819486,31821675,31836878	31769922,31783011,31792013,31810122,31811895,31819587,31821821,31837780	20.08650	4.98515	coding
Pred1453	chr1	+	31769841	31837780	31769841,31782890,31791013,31791955,31810021,31811803,31821675,31836878	31769922,31783011,31791083,31792013,31810122,31811895,31821821,31837780	1.94030	3.50361	coding
Pred1454	chr1	-	31838099	31845923	31838099,31840239,31842231,31845788	31838786,31840341,31842404,31845923	6.56425	1.8684	coding
Pred1455	chr1	+	31885962	31907524	31885962,31896539,31897529,31898176,31898622,31899500,31901824,31902243,31905813,31906910	31886151,31896701,31897720,31898256,31898760,31899670,31901915,31902385,31906032,31907524	27.02160	7.68915	coding
Pred1456	chr1	+	31885962	31899166	31885962,31896539,31897529,31898176,31898622	31886151,31896701,31897720,31898256,31899166	1.33592	4.10447	coding
Pred1457	chr1	+	31885962	31907524	31885962,31896539,31897529,31898176,31898622,31906910	31886151,31896701,31897720,31898256,31898760,31907524	1.76811	4.41	coding
Pred1458	chr1	+	31887576	31907524	31887576,31902243,31905813,31906910	31887624,31902385,31906032,31907524	11.46660	2.96633	coding
Pred1459	chr1	+	31883047	31907524	31883047,31898622,31901824,31902243,31905813,31906910	31883282,31898760,31901915,31902385,31906032,31907524	0.91527	4.09999	coding
Pred1461	chr1	+	32042734	32051869	32042734,32044804,32048749,32049061,32050278,32050486,32050751,32051040,32051353	32043059,32044868,32048842,32049176,32050402,32050637,32050941,32051086,32051869	4.61548	4.19373	coding
Pred1462	chr1	-	32095470	32110477	32095470,32098095,32098759,32100822,32110441	32096443,32098239,32098915,32101123,32110477	13.54610	2.97204	coding
Pred1463	chr1	-	32095470	32101144	32095470,32098095,32098759,32100822	32096443,32098239,32098915,32101144	7.39382	2.89023	coding
Pred1464	chr1	-	32095470	32098254	32095470,32098095	32096443,32098254	17.63720	2.18375	coding
Pred1465	chr1	-	32095467	32098435	32095467,32098095	32096443,32098435	0.81648	2.26752	coding
Pred1467	chr1	-	32117847	32169768	32117847,32119199,32119467,32120392,32120914,32122000,32122633,32124088,32124514,32126185,32126666,32127014,32127260,32127934,32128187,32130772,32131183,32131482,32131637,32133175,32133765,32134402,32136202,32137215,32138016,32138196,32138324,32140607,32165641,32167721,32169437	32118454,32119277,32119644,32120459,32121103,32122045,32122669,32124178,32124565,32126239,32126720,32127059,32127305,32127988,32128259,32130835,32131219,32131536,32131682,32133229,32133819,32134456,32136247,32137260,32138103,32138238,32138441,32140640,32165716,32167828,32169768	4.96179	6.10601	coding
Pred1468	chr1	-	32117847	32169768	32117847,32119199,32119467,32120392,32120914,32122000,32122633,32124088,32124514,32126185,32126666,32127014,32127260,32127934,32128187,32130772,32131183,32131482,32134402,32136202,32137215,32138016,32138196,32138324,32140607,32165641,32167721,32169437	32118454,32119277,32119644,32120459,32121103,32122045,32122669,32124178,32124565,32126239,32126720,32127059,32127305,32127988,32128259,32130835,32131219,32131536,32134456,32136247,32137260,32138103,32138238,32138441,32140640,32165716,32167828,32169768	0.59813	5.56885	coding
Pred1469	chr1	-	32117847	32169768	32117847,32119199,32119467,32120392,32120914,32122000,32122633,32124088,32124514,32126185,32126666,32127014,32127260,32127934,32133175,32133765,32134402,32136202,32137215,32138016,32138196,32138324,32140607,32165641,32167721,32169437	32118454,32119277,32119644,32120459,32121103,32122045,32122669,32124178,32124565,32126239,32126720,32127059,32127305,32127988,32133229,32133819,32134456,32136247,32137260,32138103,32138238,32138441,32140640,32165716,32167828,32169768	0.60120	5.83058	coding
Pred1475	chr1	-	32192718	32201266	32192718,32193782,32194198,32196400,32197715,32198117,32198572,32200783,32201180	32193682,32193878,32194234,32197020,32197755,32198213,32198744,32200882,32201266	2.74041	7.98958	coding
Pred1476	chr1	-	32204908	32222416	32204908,32205526,32205710,32205947,32206973,32207224,32207400,32207653,32209793,32210248,32221599	32205236,32205635,32205779,32206142,32207080,32207326,32207568,32207818,32209958,32210332,32222416	3.41297	7.08951	coding
Pred1477	chr1	-	32192718	32229648	32192718,32193782,32194198,32196400,32210248,32221599,32229484	32193206,32193878,32194234,32197020,32210332,32222416,32229648	0.10931	8.95261	coding
Pred1478	chr1	-	32192718	32229648	32192718,32193782,32194198,32196400,32197715,32198117,32198572,32200783,32201180,32201427,32201921,32203029,32203252,32203800,32204187,32204432,32229484	32193206,32193878,32194234,32197020,32197755,32198213,32198744,32200882,32201266,32201494,32201991,32203132,32203356,32203927,32204231,32204538,32229648	0.82691	8.66297	coding
Pred1479	chr1	-	32192718	32229648	32192718,32193625,32193782,32194198,32196400,32197715,32198117,32198572,32201180,32201427,32201921,32202173,32203029,32203252,32203800,32204187,32204432,32229484	32193206,32193682,32193881,32194234,32197020,32197755,32198213,32198744,32201266,32201494,32201991,32202324,32203132,32203356,32203927,32204231,32204538,32229648	4.36581	6.93596	coding
Pred1480	chr1	-	32203800	32222416	32203800,32204187,32204432,32204908,32205526,32205710,32205947,32206973,32207224,32209793,32210248,32221599	32203927,32204231,32204538,32205236,32205635,32205779,32206142,32207080,32207326,32209958,32210332,32222416	1.00185	12.786	coding
Pred1481	chr1	-	32203800	32222416	32203800,32204187,32204432,32204908,32205526,32205710,32205947,32206973,32207224,32210248,32221599	32203927,32204231,32204538,32205236,32205635,32205779,32206142,32207080,32207326,32210332,32222416	1.66710	12.1323	coding
Pred1482	chr1	-	32192718	32210332	32192718,32193625,32193782,32194198,32196400,32197715,32198117,32198572,32201180,32201427,32201921,32202173,32205947,32206973,32207224,32207400,32207653,32208438,32210248	32193206,32193682,32193881,32194234,32197020,32197755,32198213,32198744,32201266,32201494,32201991,32202324,32206142,32207080,32207326,32207568,32207818,32208603,32210332	2.83662	8.56733	coding
Pred1483	chr1	-	32192718	32222882	32192718,32193625,32193782,32194198,32196400,32197715,32198117,32198572,32208438,32209793,32210248,32221599,32222801	32193206,32193682,32193881,32194234,32197020,32197755,32198213,32198744,32208603,32209958,32210332,32222416,32222882	0.11777	11.316	coding
Pred1484	chr1	-	32372021	32373712	32372021	32373712	32.14710	-1.15088	noncoding
Pred1487	chr1	-	32373792	32403988	32373792,32377296,32384570,32403587	32374561,32377427,32385259,32403988	34.25600	2.38248	coding
Pred1488	chr1	-	32373792	32403988	32373792,32377296,32403587	32374561,32377427,32403988	42.32960	1.7356	coding
Pred1489	chr1	+	32479490	32509471	32479490,32495898,32498788,32502510,32503435,32504152,32505115,32508127	32479978,32496023,32498935,32502644,32503637,32504220,32505174,32509471	9.18366	5.36129	coding
Pred1492	chr1	+	32479490	32509471	32479490,32495898,32497124,32498788,32505115,32508127	32479978,32496023,32497241,32498935,32505174,32509471	55.21890	3.662	coding
Pred1493	chr1	+	32479490	32526450	32479490,32495898,32498788,32505115,32508127,32510931,32525763	32479978,32496023,32498935,32505174,32508320,32510991,32526450	1.56172	4.08917	coding
Pred1494	chr1	+	32479490	32509471	32479490,32497124,32498788,32502510,32505115,32508127	32479978,32497241,32498935,32502644,32505174,32509471	7.40799	4.72065	coding
Pred1496	chr1	+	32538502	32566163	32538502,32540551,32541203,32542363,32542764,32557275,32560384,32566042	32538652,32540678,32541423,32542447,32542919,32557612,32560572,32566163	5.10105	7.53992	coding
Pred1497	chr1	+	32538502	32568465	32538502,32540551,32541203,32557275,32560384,32566042,32568031	32538652,32540678,32541423,32557612,32560572,32566163,32568465	8.67603	7.98664	coding
Pred1498	chr1	+	32538502	32568465	32538502,32540551,32541203,32557275,32560384,32568031	32538652,32540678,32541423,32557612,32560572,32568465	0.88536	6.95744	coding
Pred1499	chr1	+	32538502	32566804	32538502,32566042	32538652,32566804	0.63907	0.705791	coding
Pred1500	chr1	+	32538502	32566804	32538502,32540551,32541203,32557272,32560384,32566042	32538652,32540678,32541423,32557612,32560572,32566804	1.11838	6.01921	coding
Pred1501	chr1	+	32573643	32642166	32573643,32620188,32622453,32622946,32623867,32625000,32626215,32627547,32627961,32628835,32631705,32632769,32635482,32636307	32573735,32620322,32622546,32623046,32623962,32625132,32626304,32627647,32628125,32628914,32631831,32632897,32635661,32642166	8.35507	9.34054	coding
Pred1502	chr1	+	32622453	32642166	32622453,32622946,32627961,32628835,32631705,32632769,32635482,32636307	32622546,32623046,32628125,32628914,32631831,32632897,32635661,32642166	0.84120	4.5643	coding
Pred1503	chr1	+	32573643	32642166	32573643,32620188,32622453,32622946,32623867,32626215,32627547,32627961,32628835,32631705,32632769,32635482,32636307	32573735,32620322,32622546,32623046,32623962,32626304,32627647,32628125,32628914,32631831,32632897,32635661,32642166	0.98123	7.82081	coding
Pred1504	chr1	+	32608579	32642166	32608579,32626219,32627547,32627961,32628835,32631705,32632769,32635482,32636307	32608625,32626304,32627647,32628125,32628914,32631831,32632897,32635661,32642166	1.67666	5.05064	coding
Pred1505	chr1	+	32622453	32642166	32622453,32631705,32632769,32635482,32636307	32622528,32631831,32632897,32635661,32642166	0.61174	3.37344	coding
Pred1506	chr1	+	32645665	32663885	32645665,32646842,32650125,32653554,32655655,32657911,32658257,32658808,32659665,32660502	32646115,32647178,32650217,32653725,32655850,32658031,32658332,32658901,32659761,32663885	9.40605	11.5994	coding
Pred1507	chr1	+	32645344	32663885	32645344,32657911,32658257,32658808,32659665,32660502	32645377,32658031,32658332,32658901,32659761,32663885	5.82498	4.82912	coding
Pred1509	chr1	+	32645344	32663885	32645344,32645914,32646842,32650125,32653554,32655655,32658808,32659665,32660502	32645377,32646115,32647178,32650217,32653725,32655850,32658901,32659761,32663885	10.20860	8.65676	coding
Pred1510	chr1	+	32666201	32670986	32666201,32667513,32669479,32669786,32670198,32670794	32666310,32667700,32669646,32669980,32670221,32670986	17.03420	4.23522	coding
Pred1511	chr1	+	32671235	32674288	32671235,32671754,32672109,32672602,32672840	32671324,32671898,32672362,32672721,32674288	3.14419	5.65588	coding
Pred1512	chr1	-	32681799	32687926	32681799,32682859,32686731,32687467,32687907	32682548,32682952,32686798,32687619,32687926	4.07439	2.50329	coding
Pred1513	chr1	-	32681799	32687926	32681799,32686731,32687467,32687907	32681882,32686798,32687619,32687926	0.40065	1.5547	coding
Pred1514	chr1	-	32680077	32687926	32680077,32680736,32681984,32686731,32687467,32687907	32680650,32680817,32682118,32686798,32687619,32687926	3.41815	1.60768	coding
Pred1515	chr1	-	32681799	32687926	32681799,32681984,32686731,32687467,32687907	32681882,32682118,32686798,32687619,32687926	0.89920	1.82571	coding
Pred1516	chr1	+	32688037	32697204	32688037,32688138,32689634,32690010,32691771,32694099,32694735,32696527	32688045,32688231,32689722,32690076,32692131,32694417,32694809,32697204	55.10450	4.14021	coding
Pred1519	chr1	+	32687958	32697204	32687958,32688138,32690010,32694099,32694327,32694735,32696715	32688045,32688231,32690076,32694210,32694417,32694809,32697204	50.78020	3.60541	coding
Pred1520	chr1	+	32688037	32697204	32688037,32688138,32689634,32690010,32691771,32692003,32694327,32694735,32696715	32688045,32688231,32689722,32690076,32691921,32692131,32694417,32694809,32697204	42.94950	4.93853	coding
Pred1523	chr1	+	32688037	32697204	32688037,32692003,32694099,32696715	32688045,32692131,32694210,32697204	11.06950	1.33659	coding
Pred1524	chr1	+	32688037	32697204	32688037,32688138,32689634,32690010,32692003,32694099,32696715	32688045,32688231,32689722,32690076,32692131,32694210,32697204	3.82189	2.88035	coding
Pred1525	chr1	-	32697261	32706265	32697261,32697642,32700304,32700552,32704895,32705469	32697570,32697785,32700415,32700714,32705026,32706265	0.17522	1.70174	coding
Pred1526	chr1	-	32697261	32707311	32697261,32697642,32700304,32700552,32704895,32705469,32706737	32697570,32697785,32700415,32700714,32705026,32706265,32707311	2.60863	2.16864	coding
Pred1527	chr1	+	32712817	32714459	32712817,32713971	32713283,32714459	3.06799	2.43679	coding
Pred1528	chr1	+	32739740	32745811	32739740,32739925,32740337,32740593,32740921,32741169,32741514,32741937,32742207,32745271,32745441,32745679	32739827,32740035,32740419,32740684,32741020,32741273,32741664,32742090,32742387,32745348,32745595,32745811	19.85100	10.0424	coding
Pred1529	chr1	+	32739711	32751765	32739711,32751114	32739827,32751765	12.93330	1.10865	coding
Pred1530	chr1	+	32739711	32751765	32739711,32739925,32740337,32740593,32740921,32741169,32741514,32741937,32745679,32751114	32739827,32740035,32740419,32740684,32741020,32741273,32741664,32742090,32745811,32751765	0.32046	7.63181	coding
Pred1531	chr1	+	32739740	32745811	32739740,32739925,32740337,32741514,32741937,32745271	32739827,32740035,32740684,32741664,32742387,32745811	3.15240	5.2213	coding
Pred1532	chr1	+	32716839	32751765	32716839,32739740,32739925,32740337,32740593,32740921,32741169,32745679,32751114	32716972,32739827,32740035,32740419,32740684,32741020,32741273,32745811,32751765	0.23331	5.77071	coding
Pred1533	chr1	+	32716839	32751765	32716839,32739925,32740337,32740593,32740921,32741169,32745679,32751114	32716972,32740035,32740419,32740684,32741020,32741273,32745811,32751765	7.86428	5.77761	coding
Pred1539	chr1	+	32757707	32799224	32757707,32795080,32797074,32797690,32798301,32798617	32757819,32796509,32797407,32797843,32798350,32799224	2.66624	3.67093	coding
Pred1540	chr1	+	32757707	32793590	32757707,32782265,32790079,32792539	32757819,32782383,32790154,32793590	10.39380	4.04229	coding
Pred1541	chr1	+	32757707	32799224	32757707,32768221,32790079,32794668,32796178,32796368,32797074,32797276,32797690,32798301,32798617	32757819,32768334,32790154,32794761,32796287,32796509,32797183,32797407,32797843,32798350,32799224	13.33040	7.69466	coding
Pred1542	chr1	+	32757707	32799224	32757707,32768221,32790079,32794668,32797074,32797690,32798301,32798617	32757819,32768334,32790154,32796509,32797407,32797843,32798350,32799224	3.61457	5.2726	coding
Pred1543	chr1	+	32757707	32799224	32757707,32768221,32792539,32793136,32796178,32796368,32797074,32797276,32797690,32798301,32798617	32757819,32768334,32792678,32793278,32796287,32796509,32797183,32797407,32797843,32798350,32799224	7.01676	8.72599	coding
Pred1545	chr1	+	32757707	32799224	32757707,32768221,32782265,32790079,32792539,32793136,32798301,32798617	32757819,32768334,32782383,32790154,32792678,32793590,32798350,32799224	9.91415	5.44645	coding
Pred1546	chr1	+	32757707	32799224	32757707,32768221,32790079,32794668,32795080,32797074,32797690,32798301,32798617	32757819,32768334,32790154,32794761,32796509,32797407,32797843,32798350,32799224	0.48429	5.26007	coding
Pred1547	chr1	+	32757707	32799224	32757707,32768221,32792539,32793136,32794668,32796368,32798301,32798617	32757819,32768334,32792678,32793278,32794761,32796509,32798350,32799224	44.03190	5.85504	coding
Pred1550	chr1	-	32799440	32801834	32799440,32801547	32800698,32801834	129.77600	2.94853	coding
Pred1551	chr1	+	32827861	32829922	32827861	32829922	3.59520	3.40357	coding
Pred1552	chr1	-	32826871	32829158	32826871,32827330	32827136,32829158	1.89816	1.73726	coding
Pred1553	chr1	-	32826871	32829158	32826871	32829158	2.41845	1.18968	coding
Pred1554	chr1	-	32830788	32860062	32830788,32834047,32841862,32843570,32843815,32844324,32846814,32849430,32852379,32859680,32860004	32832255,32834151,32842342,32843649,32843884,32844440,32846869,32849598,32852496,32859741,32860062	16.98450	9.37436	coding
Pred1555	chr1	-	32830788	32860062	32830788,32834047,32849430,32852379,32859680,32860004	32832255,32834151,32849649,32852496,32859741,32860062	2.20529	4.20713	coding
Pred1556	chr1	-	32830788	32860062	32830788,32834047,32843570,32843815,32846814,32849430,32859680,32860004	32832255,32834151,32843649,32843884,32846869,32849540,32859741,32860062	0.60236	3.56398	coding
Pred1557	chr1	-	32830788	32860062	32830788,32834047,32843570,32843815,32846814,32859680,32860004	32832255,32834151,32843649,32843884,32846869,32859741,32860062	0.22419	2.45155	coding
Pred1560	chr1	-	33087308	33116185	33087308,33093108,33097427,33099245,33099551,33100368,33116033	33087549,33093145,33097480,33099328,33099673,33100393,33116185	4.64382	3.01785	coding
Pred1561	chr1	-	33087308	33116185	33087308,33093108,33099245,33099551,33100368,33116033	33087549,33093145,33099328,33099673,33100393,33116185	2.24154	2.66186	coding
Pred1562	chr1	-	33087308	33116185	33087308,33093108,33099551,33100368,33116033	33087549,33093145,33099673,33100393,33116185	3.30468	1.94948	coding
Pred1563	chr1	-	33087308	33116185	33087308,33093108,33099551,33116033	33087549,33093145,33099673,33116185	0.83665	1.48555	coding
Pred1565	chr1	+	33116748	33151810	33116748,33117514,33134339,33134572,33149858	33116923,33117662,33134455,33134733,33151810	4.39917	2.05451	coding
Pred1571	chr1	+	33116748	33151810	33116748,33135086,33138050,33138242,33138391,33145240,33149610,33149858	33116923,33135164,33138127,33138300,33138502,33147461,33149690,33151810	5.57690	2.20365	coding
Pred1574	chr1	+	33116748	33151810	33116748,33117514,33135086,33138050,33138242,33138391,33145240,33149610,33149858	33116923,33117662,33135164,33138127,33138300,33138502,33147461,33149690,33151810	14.51120	2.82434	coding
Pred1577	chr1	+	33116748	33151810	33116748,33117514,33123027,33133825,33134339,33134572,33134831,33135086,33145506	33116923,33117662,33123173,33133999,33134455,33134733,33134958,33135164,33151810	6.02810	4.09064	coding
Pred1578	chr1	+	33207511	33240571	33207511,33233387,33233662,33234252,33235273,33235480,33238465	33207790,33233558,33233718,33234376,33235387,33238042,33240571	14.49590	14.629	coding
Pred1579	chr1	+	33219686	33240571	33219686,33233387,33233662,33235273,33238465	33219781,33233558,33233718,33238042,33240571	6.43311	14.258	coding
Pred1580	chr1	+	33283175	33300665	33283175,33300465	33283200,33300665	20.23260	0.101948	coding
Pred1581	chr1	-	33240839	33249356	33240839,33244982,33245685,33246648,33248004	33241692,33245124,33245879,33246746,33249356	22.50330	3.54279	coding
Pred1582	chr1	-	33240839	33247704	33240839,33244982,33245685,33246648	33241692,33245124,33245879,33247704	21.92890	2.56771	coding
Pred1586	chr1	+	33283042	33324475	33283042,33290913,33291698,33293593,33295564,33300465,33321524	33283290,33291030,33292531,33293682,33295668,33300665,33324475	13.44660	4.20261	coding
Pred1590	chr1	-	33360195	33366953	33360195,33360905,33361155,33361510,33363726,33366823	33360480,33361040,33361344,33361570,33363920,33366953	24.86120	3.92971	coding
Pred1591	chr1	-	33360195	33366953	33360195,33360905,33361155,33361510,33363726,33366823	33360480,33361040,33361245,33361570,33363920,33366953	5.54304	3.09017	coding
Pred1592	chr1	-	33360195	33366953	33360195,33360905,33361155,33366823	33360480,33361040,33361245,33366953	0.20669	1.99879	coding
Pred1593	chr1	-	33402051	33430286	33402051,33403997,33407852,33409619,33411114,33412002,33413822,33415169,33429651	33402860,33404129,33408060,33409760,33411229,33412165,33413967,33415375,33430286	4.77952	10.396	coding
Pred1594	chr1	-	33402051	33430286	33402051,33407852,33409619,33411114,33412002,33413822,33415169,33429651	33402860,33408060,33409760,33411229,33412165,33413964,33415375,33430286	3.90811	9.81397	coding
Pred1595	chr1	-	33402051	33430286	33402051,33403997,33407852,33409619,33411114,33415169,33429651	33402910,33404129,33408060,33409760,33411229,33415375,33430286	2.46499	10.5389	coding
Pred1596	chr1	-	33473585	33502492	33473585,33480122,33486967,33487193,33490042,33502336	33479003,33480195,33487062,33487304,33490168,33502492	7.87519	4.33549	coding
Pred1597	chr1	-	33473585	33502492	33473585,33478807,33480122,33502336	33476434,33479003,33480195,33502492	7.65582	0.602004	coding
Pred1598	chr1	-	33473585	33502492	33473585,33478807,33480122,33487193,33502336	33476434,33479003,33480195,33487304,33502492	2.64966	1.70335	coding
Pred1599	chr1	-	33473585	33502492	33473585,33478807,33480122,33486991,33487193,33490042,33497144,33502336	33476434,33479003,33480195,33487062,33487304,33490168,33497262,33502492	9.77719	3.0756	coding
Pred1601	chr1	-	33478582	33502492	33478582,33480122,33486967,33487193,33490042,33497144,33502336	33479003,33480195,33487062,33487304,33490168,33497262,33502492	21.81550	4.5592	coding
Pred1602	chr1	-	33478807	33502492	33478807,33480122,33486967,33487193,33490042,33497144,33502336	33479003,33480195,33487062,33487304,33490168,33497262,33502492	15.06570	4.62608	coding
Pred1605	chr1	-	33607471	33608831	33607471	33608831	0.37978	-0.965025	noncoding
Pred1606	chr1	-	33611003	33647671	33611003,33623853,33625288,33631071,33646625	33613328,33623969,33625545,33631167,33647671	4.51317	4.1474	coding
Pred1609	chr1	+	33722173	33766320	33722173,33741700,33741948,33745724,33760537,33760747,33764530	33722255,33741764,33742195,33746058,33760616,33760906,33766320	0.44405	3.0383	coding
Pred1610	chr1	+	33722173	33766320	33722173,33747187,33760537,33760747,33764530	33722255,33747412,33760616,33760906,33766320	5.79924	2.56227	coding
Pred1612	chr1	+	33722173	33766320	33722173,33741948,33747187,33760537,33760747,33764530	33722255,33742195,33747412,33760616,33760906,33766320	3.18420	2.56651	coding
Pred1613	chr1	+	33722173	33766320	33722173,33741948,33745724,33747187,33760747,33764530	33722255,33742195,33746058,33747412,33760906,33766320	6.11877	2.78886	coding
Pred1614	chr1	+	33722173	33766320	33722173,33741948,33745724,33747187,33764530	33722255,33742195,33746058,33747412,33766320	0.58367	2.50881	coding
Pred1615	chr1	-	33789223	33815499	33789223,33794470,33795671,33796948,33797875,33799690,33815197	33790620,33794747,33795813,33797063,33798005,33799893,33815499	37.79660	5.33076	coding
Pred1616	chr1	-	33789223	33896216	33789223,33794470,33837889,33840966,33895781	33790620,33794747,33838048,33841194,33896216	0.76614	3.75688	coding
Pred1618	chr1	-	33789223	33896216	33789223,33794470,33840966,33895781	33790620,33794747,33841194,33896216	1.49097	2.89778	coding
Pred1619	chr1	-	33789223	33841194	33789223,33794470,33795671,33796948,33797875,33799785,33820001,33820438,33832716,33834136,33836021,33836617,33837889,33840966	33790620,33794747,33795813,33797063,33798005,33799893,33820167,33820854,33833029,33834223,33836186,33836695,33838048,33841194	4.36875	9.67443	coding
Pred1624	chr1	-	35319123	35325392	35319123,35325277	35321583,35325392	10.98240	1.1849	coding
Pred1625	chr1	-	35447177	35450920	35447177,35449367,35450798	35447720,35449548,35450920	9.37875	2.02484	coding
Pred1626	chr1	-	35439959	35450920	35439959,35450798	35443003,35450920	0.78482	2.47395	coding
Pred1627	chr1	+	35544971	35581454	35544971,35558994,35575894,35577372,35577687,35578577	35545043,35559042,35576048,35577513,35577731,35581454	1.93782	7.17502	coding
Pred1629	chr1	-	35641981	35656194	35641981,35642919,35643589,35654603,35654786,35656098	35642075,35643000,35643637,35654688,35654983,35656194	26.39350	2.93446	coding
Pred1632	chr1	-	35649202	35658743	35649202,35652601,35657822	35650194,35652723,35658743	3.41127	1.26552	coding
Pred1633	chr1	-	35641981	35656194	35641981,35654786,35656098	35642072,35654983,35656194	1.07735	2.69233	coding
Pred1637	chr1	-	35641981	35656194	35641981,35652803,35653573,35654603,35654786,35656098	35642072,35652852,35653691,35654688,35654983,35656194	44.38120	3.4438	coding
Pred1638	chr1	-	35641981	35646083	35641981,35643589	35642075,35646083	8.95370	-1.13692	noncoding
Pred1639	chr1	-	35641981	35656194	35641981,35642919,35654603,35654786,35656098	35642072,35643000,35654688,35654983,35656194	8.49387	3.10864	coding
Pred1640	chr1	-	35641981	35656194	35641981,35643589,35654603,35654786,35656098	35642075,35652723,35654688,35654983,35656194	5.41057	2.34836	coding
Pred1641	chr1	-	35649202	35658743	35649202,35652601,35652803,35653573,35657822	35650194,35652723,35652852,35653691,35658743	176.61300	1.3574	coding
Pred1644	chr1	+	35824525	35887544	35824525,35826794,35827219,35835629,35835972,35846859,35847146,35851042,35851674,35852603,35853054,35854510,35855548,35857812,35858247,35859195,35862152,35862977,35864013,35864464,35865082,35870623,35870973,35873608,35879572,35881066,35884043,35885070	35825047,35826856,35827390,35835714,35836228,35847034,35847359,35851193,35851790,35852879,35853205,35854683,35855699,35857953,35858285,35859340,35862271,35863146,35864067,35864644,35865177,35870795,35871069,35873760,35879684,35881315,35884173,35887544	7.08437	16.9463	coding
Pred1647	chr1	-	35833689	35835012	35833689	35835012	0.10129	-1.20238	noncoding
Pred1648	chr1	-	35932208	36023003	35932208,35936463,35940405,35944566,35972212,36019950,36022807	35932296,35936561,35940507,35944813,35972736,36020120,36023003	8.94437	5.66645	coding
Pred1649	chr1	-	35904142	35936561	35904142,35907846,35908506,35919157,35919962,35921613,35925905,35928221,35932208,35936463	35906739,35907937,35908629,35919290,35920086,35921842,35926038,35928314,35932296,35936561	7.50490	4.39184	coding
Pred1650	chr1	-	35904142	35936561	35904142,35907846,35908506,35909761,35925975,35928221,35932208,35936463	35906739,35907937,35908629,35909904,35926038,35928314,35932296,35936561	1.14893	2.94411	coding
Pred1651	chr1	-	35904142	35936561	35904142,35907846,35908506,35909761,35913773,35915467,35915958,35917228,35919157,35919962,35921613,35936463	35906739,35907937,35908629,35909904,35913933,35915606,35916110,35917377,35919290,35920086,35921842,35936561	0.67433	5.69543	coding
Pred1652	chr1	+	36023392	36032378	36023392,36023756,36024707,36025926,36027992,36028802,36029367,36030827	36023484,36023824,36024848,36026895,36028234,36029027,36029510,36032378	13.91610	11.3659	coding
Pred1653	chr1	+	36023392	36032378	36023392,36024707,36025926,36027992,36028802,36029367,36030827	36023824,36024848,36026895,36028234,36029027,36029510,36032378	3.69981	12.2268	coding
Pred1654	chr1	+	36023392	36032378	36023392,36027992,36028802,36029367,36030827	36023824,36028234,36029027,36029510,36032378	0.39044	6.43421	coding
Pred1655	chr1	-	36067743	36107143	36067743,36070833,36074846,36096874,36106942	36068975,36070883,36075009,36096945,36107143	11.41730	2.12736	coding
Pred1656	chr1	-	36068623	36107143	36068623,36070833,36074846,36096874,36101910,36106942	36068975,36070883,36075009,36096945,36102033,36107143	98.85360	3.96032	coding
Pred1658	chr1	-	36068623	36107143	36068623,36070833,36074846,36096874,36107017	36068975,36070883,36075009,36096945,36107143	0.59453	2.11265	coding
Pred1659	chr1	-	36179476	36184790	36179476,36184307	36181927,36184790	10.43290	5.1077	coding
Pred1660	chr1	+	36348809	36389897	36348809,36354027,36358157,36358697,36359274,36359637,36359915,36360722,36367074,36367548,36367804,36372535,36379442,36379784,36380948,36383193,36383922,36384655,36385099	36349047,36354211,36358278,36358879,36359411,36359772,36360003,36360870,36367194,36367671,36367938,36372720,36379602,36379875,36381143,36383328,36384024,36384855,36389897	4.56157	12.3333	coding
Pred1661	chr1	+	36335408	36389897	36335408,36354027,36358157,36358697,36359274,36359637,36359915,36360722,36367074,36367548,36367804,36372535,36379442,36379784,36380948,36383193,36383922,36384655,36385099	36335504,36354211,36358278,36358879,36359411,36359772,36360003,36360870,36367194,36367671,36367938,36372720,36379602,36379875,36381143,36383328,36384024,36384855,36389897	2.53502	11.9533	coding
Pred1662	chr1	+	36335408	36389897	36335408,36354027,36358157,36359915,36360722,36367074,36367548,36367804,36372535,36379442,36379784,36380948,36383193,36383922,36384655,36385099	36335504,36354211,36358278,36360003,36360870,36367194,36367671,36367938,36372720,36379602,36379875,36381143,36383328,36384024,36384855,36389897	0.57355	9.44877	coding
Pred1663	chr1	+	36360722	36389897	36360722,36367074,36367548,36367804,36372535,36379442,36379784,36380948,36383193,36383922,36384655,36385099	36360870,36367194,36367671,36367938,36372720,36379602,36379875,36381143,36383328,36384024,36384855,36389897	1.21561	8.48512	coding
Pred1664	chr1	+	36391432	36395210	36391432	36395210	4.28434	0.0567924	coding
Pred1665	chr1	+	36554452	36559532	36554452,36556844,36557218,36557510,36558022,36558697	36554716,36556941,36557426,36557695,36558123,36559532	14.64390	6.24715	coding
Pred1666	chr1	+	36554452	36559532	36554452,36556844,36557218,36558022,36558697	36554716,36556941,36557695,36558123,36559532	2.85508	5.8747	coding
Pred1667	chr1	+	36554452	36559532	36554452,36557510,36558022,36558697	36554716,36557695,36558123,36559532	3.12335	4.0712	coding
Pred1668	chr1	+	36554452	36559532	36554452,36556844,36557510,36558022,36558697	36554716,36556941,36557695,36558123,36559532	0.68755	4.39463	coding
Pred1669	chr1	+	36554452	36559532	36554452,36556844,36558697	36554716,36556941,36559532	0.65797	2.5355	coding
Pred1670	chr1	-	36602174	36615098	36602174,36605320,36605669,36614937	36603579,36605420,36605767,36615098	6.75460	3.52859	coding
Pred1671	chr1	-	36602174	36615098	36602174,36603396,36605320,36605669,36614692	36602923,36603579,36605420,36605767,36615098	15.55750	3.62653	coding
Pred1672	chr1	-	36602174	36615067	36602174,36614937	36602923,36615067	9.22190	0.484868	coding
Pred1674	chr1	+	36621802	36646436	36621802,36636571,36637113,36638064,36638964,36640498,36641799,36642018,36642297,36643473,36645848	36622064,36636916,36637182,36638228,36639079,36640609,36641922,36642182,36642443,36643802,36646436	26.69890	8.53725	coding
Pred1675	chr1	+	36638064	36646436	36638064,36638964,36641799,36643473,36645848	36638228,36639079,36642443,36643802,36646436	8.23205	5.93959	coding
Pred1679	chr1	+	36621802	36646436	36621802,36642018,36642297,36644046,36644285,36645848	36622064,36642182,36642443,36644197,36644424,36646436	3.86923	3.07386	coding
Pred1680	chr1	+	36621802	36646436	36621802,36644046,36644285,36645848	36622064,36644197,36644424,36646436	19.88000	2.0406	coding
Pred1682	chr1	+	36643069	36646436	36643069,36644521,36644862,36645112,36645266,36645474,36645848	36643175,36644626,36644916,36645158,36645357,36645668,36646436	23.90040	4.37549	coding
Pred1685	chr1	+	36621802	36646436	36621802,36642018,36642297,36643473,36644019,36645848	36622064,36642182,36642443,36643802,36644626,36646436	0.65277	5.46275	coding
Pred1686	chr1	+	36621802	36646436	36621802,36642018,36642297,36643473,36644019,36644521,36644862,36645115,36645848	36622064,36642182,36642443,36643802,36644424,36644626,36644916,36645158,36646436	19.83700	6.31066	coding
Pred1687	chr1	+	36690016	36770955	36690016,36724982,36748133,36751968,36754660,36756974,36758198,36759451,36762183,36766486,36767153,36769396	36690106,36725085,36748301,36752871,36755365,36757147,36758310,36759536,36762371,36766685,36767297,36770955	23.25910	8.97311	coding
Pred1689	chr1	+	36690016	36770955	36690016,36724982,36758198,36759451,36762183,36766486,36767153,36769396	36690106,36725085,36758310,36759536,36762371,36766685,36767297,36770955	8.60952	3.64699	coding
Pred1691	chr1	-	36787631	36788849	36787631	36788849	7.80025	1.61916	coding
Pred1693	chr1	+	36772707	36787379	36772707,36773117,36773370,36773518,36773709,36773989,36775148,36784671,36784860,36785042,36785275,36786515,36786656	36772886,36773208,36773426,36773564,36773810,36774076,36775191,36784765,36784913,36785137,36786399,36786579,36787379	4.16781	7.85234	coding
Pred1694	chr1	-	36787631	36789755	36787631,36788571	36788326,36789755	6.10028	1.50864	coding
Pred1695	chr1	+	36772707	36790484	36772707,36773117,36784860,36785042,36785275,36786515,36786656,36789540	36772886,36773208,36784913,36785137,36786399,36786579,36788265,36790484	3.79032	7.42484	coding
Pred1696	chr1	+	36772707	36790484	36772707,36773117,36773370,36773518,36773709,36773989,36775148,36787967,36788571,36789493	36772886,36773208,36773426,36773564,36773810,36774076,36775191,36788326,36788849,36790484	0.29513	2.63147	coding
Pred1697	chr1	+	36772707	36790484	36772707,36773117,36773370,36773518,36773709,36773989,36775148,36784671,36784860,36785042,36787967,36788571,36789493	36772886,36773208,36773426,36773564,36773810,36774076,36775191,36784765,36784913,36785137,36788326,36788849,36790484	0.34066	3.33239	coding
Pred1699	chr1	-	36805230	36826941	36805230,36808964,36809460,36809720,36814300,36819964,36820806,36823839,36824337,36826821	36807574,36809049,36809580,36809865,36814416,36820017,36821034,36823983,36824423,36826941	9.73442	4.77834	coding
Pred1700	chr1	-	36805224	36851485	36805224,36814300,36819964,36820806,36851323	36807574,36814416,36820017,36821034,36851485	1.36956	4.83332	coding
Pred1701	chr1	-	36805224	36851485	36805224,36808964,36809460,36809720,36814300,36819964,36820806,36823839,36824337,36826821,36851323	36807574,36809049,36809580,36809865,36814416,36820017,36821034,36823983,36824423,36826941,36851485	7.32272	4.27051	coding
Pred1702	chr1	-	36805224	36851485	36805224,36814300,36819964,36823839,36851323	36807574,36814416,36820017,36823983,36851485	2.00700	3.10724	coding
Pred1703	chr1	-	36805224	36851485	36805224,36808964,36809460,36809720,36814300,36819964,36820806,36823839,36824337,36826821,36833448,36851323	36807574,36809049,36809580,36809865,36814416,36820017,36821034,36823983,36824438,36826941,36833685,36851485	2.54691	4.5004	coding
Pred1704	chr1	-	36859030	36863493	36859030,36863367	36859754,36863493	33.22250	2.03496	coding
Pred1705	chr1	-	36921361	36930040	36921361,36921787,36923523,36926292,36926864,36927688,36929406,36929746	36921526,36921979,36923582,36926377,36926913,36927764,36929451,36930040	48.51520	4.65316	coding
Pred1706	chr1	-	36921361	36930040	36921361,36923523,36926292,36926864,36927688,36929406,36929746	36921979,36923582,36926377,36926913,36927764,36929451,36930040	2.74290	4.29274	coding
Pred1707	chr1	-	36921361	36930040	36921361,36923523,36929746	36921979,36923582,36930040	0.31683	2.20804	coding
Pred1708	chr1	-	36921361	36930040	36921361,36921787,36923523,36927688,36929406,36929746	36921526,36921979,36923582,36927764,36929451,36930040	2.54058	3.61276	coding
Pred1709	chr1	-	36921361	36930040	36921361,36921787,36923523,36926292,36926864,36929746	36921526,36921979,36923582,36926377,36926913,36930040	0.42245	4.03662	coding
Pred1710	chr1	+	37940118	37949976	37940118,37941059,37945890,37947201,37948034,37948337	37940230,37941540,37946030,37947436,37948141,37949976	4.74331	10.0521	coding
Pred1711	chr1	+	37945750	37949976	37945750,37947201,37948034,37948337	37946030,37947436,37948141,37949976	1.56340	7.26273	coding
Pred1712	chr1	-	37958175	37980364	37958175,37961485,37967404,37974878,37975055,37979023,37980257	37959708,37961519,37967597,37974924,37975143,37979139,37980364	7.41578	3.26571	coding
Pred1713	chr1	-	37961485	37980364	37961485,37967404,37974878,37975055,37979023,37980257	37961519,37967597,37974924,37975143,37979139,37980364	17.87980	3.7442	coding
Pred1716	chr1	-	38002144	38019903	38002144,38005757,38018245,38019606	38003613,38006356,38018348,38019903	5.57860	4.19821	coding
Pred1720	chr1	-	38032413	38061586	38032413,38033875,38034451,38061359	38032457,38033958,38034903,38061586	4.50706	3.54535	coding
Pred1721	chr1	-	38032413	38061586	38032413,38033875,38034451,38039943,38040265,38041195,38042028,38047823,38048378,38049467,38052911,38056306,38058312,38059362,38061359	38032457,38033958,38034903,38040057,38040424,38041300,38042157,38047937,38048537,38049534,38053096,38056446,38058407,38059447,38061586	24.30050	11.0633	coding
Pred1723	chr1	-	38032413	38061586	38032413,38033875,38034451,38039943,38040265,38041195,38047823,38048378,38049467,38052911,38056306,38058312,38059362,38061359	38032457,38033958,38034903,38040057,38040424,38041300,38047937,38048537,38049534,38053096,38056446,38058407,38059447,38061586	0.70891	10.1731	coding
Pred1724	chr1	-	38049175	38061586	38049175,38052911,38056306,38058312,38061359	38049534,38053096,38056446,38058407,38061586	0.33961	3.0449	coding
Pred1726	chr1	-	38147249	38156192	38147249,38148990,38151944,38155277,38156005	38148832,38149109,38152124,38155555,38156192	7.13470	4.38828	coding
Pred1728	chr1	-	38147249	38156175	38147249,38148990,38155329,38155887	38148832,38149109,38155555,38156175	1.32576	3.30143	coding
Pred1729	chr1	+	38158158	38175389	38158158,38158576,38161581,38164576,38166107,38167425,38168923,38171112,38172649,38173993	38158456,38158705,38161622,38164649,38166193,38167490,38169019,38171239,38172736,38175389	19.65310	5.32808	coding
Pred1730	chr1	+	38158525	38171239	38158525,38161581,38164576,38166107,38167425,38168923,38171112	38158705,38161622,38164649,38166193,38167490,38169019,38171239	3.57134	3.92838	coding
Pred1731	chr1	+	38158158	38175389	38158158,38167425,38168923,38171112,38172649,38173993	38158250,38167490,38169019,38171239,38172736,38175389	4.31305	2.00779	coding
Pred1732	chr1	+	38158158	38175389	38158158,38171112,38172649,38173993	38158250,38171239,38172736,38175389	2.82945	1.12406	coding
Pred1733	chr1	+	38158158	38175389	38158158,38158347,38158576,38161581,38164576,38166107,38168923,38171112,38172649,38173993	38158250,38158456,38158705,38161622,38164649,38166193,38169019,38171239,38172736,38175389	3.28823	4.67649	coding
Pred1734	chr1	+	38259773	38267278	38259773,38261408,38262415,38265515	38260404,38261518,38262492,38267278	4.68905	6.28614	coding
Pred1735	chr1	+	38259773	38267278	38259773,38261408,38262415,38265238	38260404,38261518,38262492,38267278	10.27700	8.09242	coding
Pred1736	chr1	+	38261159	38267278	38261159,38265515	38261518,38267278	0.28789	3.30451	coding
Pred1738	chr1	-	38268613	38273865	38268613,38269973,38272528,38272772,38273463	38269669,38270116,38272648,38272887,38273865	14.55340	3.03199	coding
Pred1739	chr1	+	38273472	38275126	38273472,38274202,38274649	38273865,38274404,38275126	7.70648	2.00571	coding
Pred1740	chr1	+	38273472	38275126	38273472,38274202,38274649	38274111,38274404,38275126	14.47480	2.90839	coding
Pred1742	chr1	+	38272650	38275126	38272650,38273463,38274202,38274649	38272887,38273978,38274404,38275126	10.35460	2.48216	coding
Pred1744	chr1	+	38273472	38275126	38273472,38274649	38274111,38275126	0.55271	0.814574	coding
Pred1745	chr1	-	38326368	38397421	38326368,38329983,38331432,38332130,38334172,38338601,38339664,38341277,38343859,38345756,38348478,38351309,38352559,38353022,38353914,38355228,38357029,38397344	38328102,38330095,38331560,38332215,38334286,38338837,38339827,38341388,38343995,38345866,38348590,38351497,38352676,38353137,38354016,38355396,38357126,38397421	5.14298	10.0717	coding
Pred1748	chr1	-	38422653	38455761	38422653,38444391,38444659,38445136,38446257,38449840,38450378,38453244,38453455,38455219,38455541	38423935,38444499,38444727,38445205,38446396,38449932,38450451,38453350,38453508,38455267,38455761	7.58610	5.09007	coding
Pred1749	chr1	-	38422653	38455761	38422653,38447400,38449840,38450378,38453244,38455219,38455541	38423935,38447483,38449932,38450451,38453508,38455267,38455761	5.89813	2.92273	coding
Pred1751	chr1	-	38422653	38455761	38422653,38425791,38433715,38435025,38435242,38442555,38455541	38423935,38425847,38433806,38435136,38435407,38442625,38455761	27.13380	4.46676	coding
Pred1753	chr1	-	38422653	38455761	38422653,38433715,38442555,38444391,38445136,38446257,38449840,38450378,38453244,38453455,38455219,38455541	38423935,38433806,38442625,38444499,38445205,38446396,38449932,38450451,38453350,38453508,38455267,38455761	5.58182	4.81875	coding
Pred1755	chr1	-	38463408	38471177	38463408,38463634,38464645,38464928,38471028	38463542,38463804,38464820,38465104,38471177	9.97480	1.76976	coding
Pred1756	chr1	-	38462443	38471234	38462443,38471028	38463231,38471234	2.35294	0.598117	coding
Pred1757	chr1	-	38462443	38471234	38462443,38463355,38464645,38464928,38471110	38463231,38463804,38464820,38465104,38471234	11.01090	1.60484	coding
Pred1758	chr1	+	38478383	38490496	38478383,38482030,38483339,38484135,38484730,38484924,38488370,38489216	38478537,38482092,38483442,38484249,38484824,38485055,38488481,38490496	10.71000	2.26756	coding
Pred1760	chr1	-	38509522	38512450	38509522	38512450	2.00439	5.88838	coding
Pred1761	chr1	-	39328636	39339050	39328636,39332551,39333233,39338689,39338962	39330386,39332681,39333282,39338762,39339050	8.21368	1.78384	coding
Pred1762	chr1	+	39456915	39471735	39456915,39463842,39466643,39469018,39469716	39457272,39463983,39466778,39469090,39471735	21.75320	2.0733	coding
Pred1763	chr1	+	39492044	39500286	39492044,39494394,39500063	39492070,39494612,39500286	99.38450	2.65957	coding
Pred1765	chr1	+	39492005	39500286	39492005,39494394,39500063	39492074,39494612,39500286	123.39200	2.62108	coding
Pred1768	chr1	+	39934268	39952654	39934268,39945469,39950272,39951209	39934404,39945681,39950402,39952654	17.34670	3.06644	coding
Pred1769	chr1	+	39587984	39901433	39587984,39847624,39851105,39852858,39888045,39888401,39889699,39893126,39893632,39894913,39895498,39896373,39898206,39898719,39900085,39901229	39588068,39847824,39851601,39854330,39888207,39888572,39889866,39893286,39893959,39894998,39895740,39896580,39898326,39898827,39900304,39901433	3.81666	14.9853	coding
Pred1770	chr1	+	39934286	39952654	39934286,39945469,39946591,39950272,39951209	39934404,39945681,39946702,39950402,39952654	2.74636	3.42682	coding
Pred1771	chr1	+	39587984	39901433	39587984,39895498,39896373,39898206,39898719,39900085,39901229	39588068,39895740,39896580,39898326,39898827,39900304,39901433	4.18843	6.88127	coding
Pred1773	chr1	+	39587984	39901433	39587984,39748860,39896373,39898206,39898719,39900085,39901229	39588068,39748973,39896580,39898326,39898827,39900304,39901433	1.73968	7.02554	coding
Pred1774	chr1	+	39587984	39901433	39587984,39823046,39824368,39824812,39847624,39851105,39852858,39888045,39888401,39889699,39893126,39893632,39894913,39895498,39896373,39898206,39898719,39900085,39901229	39588068,39823565,39824545,39824936,39847824,39851601,39854330,39888207,39888572,39889866,39893286,39893959,39894998,39895740,39896580,39898326,39898827,39900304,39901433	0.34977	17.8382	coding
Pred1776	chr1	+	39587984	39901433	39587984,39823046,39824368,39824812,39826464,39827031,39833819,39835701,39838150,39844132,39844874,39845915,39847624,39851105,39852858,39888045,39888401,39889699,39893126,39893632,39894913,39895498,39896373,39898206,39898719,39900085,39901229	39588068,39823565,39824545,39824936,39826673,39827349,39833986,39835858,39838268,39844195,39845116,39846045,39847824,39851601,39854330,39888207,39888572,39889866,39893286,39893959,39894998,39895740,39896580,39898326,39898827,39900304,39901433	3.34887	21.7586	coding
Pred1777	chr1	+	39875175	39882154	39875175	39882154	2.23983	16.586	coding
Pred1778	chr1	-	40026484	40042521	40026484,40027994,40029285,40030094,40030357,40034473,40035266,40035534,40036905,40038064,40041430	40026794,40028088,40029413,40030214,40030445,40034611,40035361,40035674,40037021,40038258,40042521	0.67965	6.14816	coding
Pred1779	chr1	-	40026484	40042521	40026484,40027994,40029285,40030094,40030357,40035266,40035534,40036905,40038064,40041430	40026794,40028088,40029413,40030214,40030445,40035361,40035674,40037021,40038258,40042521	0.90338	5.82626	coding
Pred1782	chr1	-	40026484	40042521	40026484,40027994,40029507,40035266,40035534,40036905,40038064,40041430	40026794,40028088,40030214,40035361,40035674,40037021,40038258,40042521	0.13641	5.12677	coding
Pred1783	chr1	-	40026484	40042521	40026484,40027994,40029507,40038064,40041430	40026794,40028088,40030214,40038258,40042521	2.31051	4.14372	coding
Pred1785	chr1	-	40026484	40042521	40026484,40027356,40027744,40029285,40029507,40030142,40030357,40034473,40035266,40035534,40036905,40038064,40041430	40026794,40027459,40028088,40029413,40029594,40030214,40031050,40034611,40035361,40035674,40037021,40038258,40042521	52.98870	8.24562	coding
Pred1786	chr1	-	40026484	40042521	40026484,40027356,40027744,40029285,40030094,40030357,40030777,40034473,40035266,40035534,40036905,40038064,40041430	40026794,40027459,40028088,40029413,40030214,40030445,40031050,40034611,40035361,40035674,40037021,40038258,40042521	14.01570	9.13576	coding
Pred1790	chr1	-	40026484	40042521	40026484,40027356,40027744,40027994,40030142,40030357,40034473,40035266,40035534,40036905,40038064,40041430	40026794,40027459,40027875,40029594,40030214,40031050,40034611,40035361,40035674,40037021,40038258,40042521	2.97132	7.58404	coding
Pred1794	chr1	-	40033045	40033182	40033045	40033182	0.72433	-1.1578	noncoding
Pred1796	chr1	+	40208176	40219378	40208176,40211085,40214574,40218581,40218958	40208969,40211170,40214760,40218724,40219378	0.25445	5.59504	coding
Pred1798	chr1	+	40204529	40219378	40204529,40205836,40208887,40218581,40218958	40204595,40205935,40208969,40218724,40219378	22.25370	3.02844	coding
Pred1799	chr1	+	40208176	40219378	40208176,40209495,40211085,40218581,40218958	40208969,40209596,40211170,40218724,40219378	0.43137	3.20497	coding
Pred1801	chr1	+	40204529	40229585	40204529,40205836,40207037,40211085,40214574,40218581,40229360	40204603,40205935,40207081,40211170,40214760,40218724,40229585	0.93801	5.92772	coding
Pred1802	chr1	+	40204529	40229585	40204529,40205836,40207037,40211046,40214574,40218581,40229360	40204603,40205935,40207081,40211170,40214760,40218724,40229585	1.41192	6.10037	coding
Pred1803	chr1	+	40204529	40229585	40204529,40205836,40207037,40207566,40208887,40209495,40211046,40214574,40218581,40229360	40204603,40205935,40207081,40207593,40208969,40209596,40211170,40214760,40218724,40229585	14.65900	7.4293	coding
Pred1804	chr1	-	40306707	40319738	40306707,40309772,40310202,40312891,40313219,40313657,40315790,40318402,40319641	40307585,40309890,40310312,40312969,40313332,40313769,40315933,40318548,40319738	1.78243	3.05923	coding
Pred1805	chr1	-	40306707	40349177	40306707,40309772,40310202,40312891,40313219,40313657,40315790,40318402,40319641,40322946,40348989	40307585,40309890,40310312,40312969,40313332,40313769,40315933,40318548,40319738,40323089,40349177	6.95586	4.1097	coding
Pred1807	chr1	-	40306707	40349177	40306707,40309772,40310202,40312891,40313219,40313657,40315790,40348989	40307585,40309890,40310312,40312969,40313332,40313769,40315933,40349177	1.62053	3.85947	coding
Pred1809	chr1	+	40420783	40435627	40420783,40432272,40432482,40432757,40433299,40433475,40434005,40434240,40435176	40422587,40432363,40432604,40432841,40433383,40433588,40434149,40434417,40435627	0.57546	6.3536	coding
Pred1810	chr1	+	40420783	40435627	40420783,40432482,40432757,40433299,40433475,40434005,40434240,40435176	40422587,40432604,40432841,40433383,40433588,40434149,40434417,40435627	1.91321	5.85498	coding
Pred1816	chr1	+	40506254	40538323	40506254,40525005,40525738,40530145,40533211,40535361,40535830,40536101,40536507,40537121	40506455,40525130,40525842,40530231,40533389,40535546,40535954,40536184,40536651,40538323	0.15544	6.33014	coding
Pred1817	chr1	+	40506254	40538323	40506254,40529932,40530145,40531886,40533211,40535361,40535830,40536101,40536507,40537121	40506455,40530042,40530231,40531992,40533389,40535546,40535954,40536184,40536651,40538323	11.22520	6.45326	coding
Pred1820	chr1	+	40506254	40538323	40506254,40525005,40525738,40527406,40529898,40535830,40536101,40536507,40537121	40506455,40525130,40525842,40527484,40530042,40535954,40536184,40536651,40538323	44.28050	5.35665	coding
Pred1824	chr1	+	40506254	40538323	40506254,40525008,40525738,40527406,40537121	40506473,40525130,40525842,40527484,40538323	24.17540	1.8578	coding
Pred1826	chr1	+	40506254	40538323	40506254,40525741,40535361,40536507,40537121	40506473,40525833,40535546,40536651,40538323	1.56237	2.84368	coding
Pred1829	chr1	-	40538381	40558179	40538381,40542513,40544231,40546068,40555081,40557000,40557716,40558069	40539855,40542585,40544330,40546159,40555184,40557071,40557844,40558179	34.57310	3.98904	coding
Pred1830	chr1	-	40538381	40563142	40538381,40542513,40558069,40562786	40539855,40542585,40558179,40563142	9.84459	2.22607	coding
Pred1833	chr1	-	40722099	40723658	40722099	40723658	3.32674	-1.09519	noncoding
Pred1834	chr1	+	40723732	40759855	40723732,40726510,40733457,40734090,40735646,40737565,40747014,40751596,40756525,40758116	40724066,40726657,40733544,40734207,40735799,40737707,40747199,40751701,40756669,40759855	7.62111	5.49938	coding
Pred1835	chr1	+	40723732	40759855	40723732,40726510,40733457,40758116	40724066,40726657,40733544,40759855	1.07724	2.12516	coding
Pred1836	chr1	-	40766162	40783060	40766162,40767483,40768292,40768802,40769201,40769478,40769599,40769735,40769991,40770147,40783025	40767053,40767561,40768481,40768857,40769348,40769511,40769644,40769771,40770063,40770201,40783060	6.57013	2.66264	coding
Pred1837	chr1	+	40839727	40888992	40839727,40872407,40874324,40875428,40878687,40879830,40880943,40881847,40882451,40887647	40839895,40872541,40874410,40875507,40878774,40879912,40881053,40882013,40882768,40888992	21.24030	5.82186	coding
Pred1838	chr1	+	40840316	40888992	40840316,40872407,40887647	40840380,40872541,40888992	3.76705	0.809508	coding
Pred1840	chr1	+	40915778	40929352	40915778,40916327,40922616,40923015,40928092	40915847,40916760,40922743,40923111,40929352	1.13470	5.61717	coding
Pred1841	chr1	+	40915778	40929352	40915778,40916336,40922616,40923015,40928092	40915847,40916760,40922743,40923111,40929352	0.24544	5.61902	coding
Pred1843	chr1	+	40974432	40982212	40974432,40980186	40974580,40982212	1.62175	4.22771	coding
Pred1844	chr1	+	40974460	40982212	40974460,40980186	40974580,40982212	0.45599	4.23442	coding
Pred1845	chr1	+	40974469	40982212	40974469,40980186	40974580,40982212	0.45599	4.23649	coding
Pred1846	chr1	+	41157241	41237273	41157241,41204507,41213205,41215244,41218822,41223792,41228559,41232267,41235027,41236068	41157539,41204620,41213277,41215358,41218918,41223966,41228718,41232375,41235087,41237273	8.25868	6.62531	coding
Pred1847	chr1	+	41157241	41237273	41157241,41204507,41213205,41215244,41218822,41223792,41228661,41232267,41232589,41235027,41236380	41157539,41204620,41213277,41215358,41218918,41223966,41228718,41232375,41232646,41235087,41237273	4.65831	5.33347	coding
Pred1849	chr1	+	41157241	41232915	41157241,41204507,41213205,41228661,41232589	41157539,41204620,41213277,41228718,41232915	0.67043	1.57412	coding
Pred1850	chr1	+	41157241	41232915	41157241,41204507,41213205,41215244,41228661,41232589	41157539,41204620,41213277,41215358,41228718,41232915	0.50707	2.50889	coding
Pred1851	chr1	+	41204507	41237273	41204507,41213205,41215244,41218822,41223792,41228559,41232267,41235027,41236383	41204620,41213277,41215358,41218918,41223966,41228718,41232375,41235087,41237273	10.04680	5.68172	coding
Pred1854	chr1	-	41326728	41328018	41326728	41328018	16.69120	2.0494	coding
Pred1856	chr1	+	41445006	41478231	41445006,41448949,41450492,41453043,41454265,41456836,41457436,41474465,41475116,41475832,41477329	41445501,41449128,41450663,41453144,41454382,41456920,41457517,41474562,41475261,41475926,41478231	9.16900	6.55584	coding
Pred1857	chr1	+	41448832	41478231	41448832,41450492,41466700,41467831,41468785,41471722,41473120,41474330,41474465,41475116,41475832,41477329	41449128,41450663,41466789,41467926,41468848,41471766,41473217,41474386,41474562,41475261,41475926,41478231	14.13760	6.48046	coding
Pred1859	chr1	+	41461588	41478231	41461588,41463065,41471722,41473120,41474330,41474465,41475116,41475832,41477329	41461740,41463198,41471766,41473217,41474386,41474562,41475261,41475926,41478231	4.16713	3.39796	coding
Pred1860	chr1	+	41447600	41462029	41447600,41461588	41447666,41462029	1.18520	0.557086	coding
Pred1864	chr1	+	41454190	41478231	41454190,41456836,41457436,41461588,41463065,41466700,41467831,41468785,41475116,41475832,41477329	41454382,41456920,41457517,41461740,41463198,41466789,41467926,41468848,41475261,41475926,41478231	12.43830	6.52631	coding
Pred1865	chr1	-	41492874	41707788	41492874,41494255,41499654,41503033,41512078,41707730	41493991,41494398,41499720,41503213,41512270,41707788	2.32773	3.53828	coding
Pred1866	chr1	-	41494255	41625605	41494255,41499654,41503033,41512078,41514361,41536266,41617285,41618270,41625396	41494398,41499720,41503213,41512270,41514562,41536393,41617356,41618413,41625605	1.92663	4.80463	coding
Pred1867	chr1	-	41492874	41627104	41492874,41494255,41503033,41512078,41514361,41536266,41540890,41578954,41582593,41608549,41617285,41626546,41627035	41493991,41494398,41503213,41512270,41514562,41536393,41541123,41579198,41582682,41608784,41617356,41626570,41627104	7.12908	7.19853	coding
Pred1868	chr1	-	41492874	41628689	41492874,41494255,41503033,41512078,41514361,41536266,41540890,41578954,41582593,41608549,41617285,41626546,41627035,41628450	41493991,41494398,41503213,41512270,41514562,41536393,41541123,41579198,41582682,41608784,41617356,41626570,41627104,41628689	1.33796	7.15849	coding
Pred1869	chr1	-	41492874	41707788	41492874,41494255,41499654,41503033,41512078,41514361,41536266,41540890,41578954,41582593,41608549,41626546,41627035,41651792,41707730	41493991,41494398,41499720,41503213,41512270,41514562,41536393,41541123,41579198,41582682,41608784,41626570,41627104,41651922,41707788	3.48764	5.80627	coding
Pred1870	chr1	-	42656973	42800903	42656973,42660560,42664772,42693553,42730785,42744018,42776720,42800729	42657390,42660735,42664901,42693637,42730860,42744343,42776781,42800903	6.43432	4.15568	coding
Pred1871	chr1	-	42642210	42800903	42642210,42647587,42654407,42654973,42656973,42660560,42664772,42693553,42776720,42800729	42645496,42647695,42654599,42655075,42657390,42660735,42664901,42693637,42776781,42800903	0.72832	2.8805	coding
Pred1872	chr1	-	42642210	42800903	42642210,42647587,42654407,42654973,42656973,42660560,42664772,42671432,42693553,42776720,42800729	42645496,42647695,42654599,42655075,42657390,42660735,42664901,42671534,42693637,42776781,42800903	7.79973	3.14716	coding
Pred1873	chr1	+	42922172	42926085	42922172,42922917,42925273	42922299,42923021,42926085	3.07708	2.24026	coding
Pred1874	chr1	+	42922172	42926085	42922172,42922917,42925273	42922744,42923021,42926085	8.55911	5.07154	coding
Pred1875	chr1	+	43124047	43142428	43124047,43142254	43124183,43142428	0.29007	0.141227	coding
Pred1876	chr1	+	43124047	43142428	43124047,43124514,43124898,43125192,43126532,43130533,43142254	43124183,43124579,43124922,43125237,43126575,43130626,43142428	7.74296	2.6001	coding
Pred1877	chr1	+	43124047	43142428	43124047,43124514,43124898,43125192,43130533,43131650,43132217,43142254	43124183,43124579,43125041,43125237,43130626,43131738,43132258,43142428	1.93271	2.52768	coding
Pred1878	chr1	+	43124047	43133568	43124047,43124514,43124898,43126532,43131650,43132217,43133021	43124183,43124579,43124922,43126575,43131738,43132258,43133568	2.44592	2.48237	coding
Pred1879	chr1	+	43124047	43142428	43124047,43124514,43124898,43126532,43130533,43131650,43132217,43133021,43142254	43124183,43124579,43124922,43126575,43130626,43131738,43132258,43133111,43142428	24.47720	4.0613	coding
Pred1880	chr1	+	43124047	43142428	43124047,43124514,43125192,43142254	43124183,43124579,43125237,43142428	0.53732	1.36422	coding
Pred1881	chr1	+	43124047	43142428	43124047,43125192,43142254	43124183,43125237,43142428	0.89377	0.395714	coding
Pred1883	chr1	+	43148065	43168017	43148065,43149073,43166451,43167651	43148402,43149137,43166717,43168017	18.34730	3.04013	coding
Pred1885	chr1	+	43148065	43168017	43148065,43149073,43161869,43162312,43162850,43166451,43167651	43148402,43149137,43161959,43162615,43162933,43166717,43168017	549.12100	4.42455	coding
Pred1887	chr1	+	43148065	43168017	43148065,43149073,43159160,43161869,43166451,43167651	43148402,43149137,43159194,43162615,43166717,43168017	4.24544	4.13729	coding
Pred1893	chr1	-	43231122	43232696	43231122	43232696	1.66471	2.69834	coding
Pred1894	chr1	-	43212045	43232755	43212045,43221218,43223453,43224522,43224871,43227993,43232177	43213083,43221308,43223593,43224654,43225061,43228146,43232755	2.79410	7.87561	coding
Pred1895	chr1	-	43212045	43232755	43212045,43212942,43213393,43213870,43225667,43232177	43212523,43213083,43213469,43213988,43228146,43232755	0.17322	3.09154	coding
Pred1899	chr1	-	43212045	43232755	43212045,43213393,43213870,43215856,43217944,43220539,43221218,43223453,43224522,43224871,43227993,43232177	43212523,43213469,43213988,43216007,43218040,43220888,43221308,43223593,43224654,43225061,43228146,43232755	4.85858	10.8676	coding
Pred1900	chr1	-	43212045	43232755	43212045,43213393,43213870,43215856,43217944,43218207,43220539,43220835,43221218,43223453,43224522,43224871,43227993,43232177	43212523,43213469,43213988,43216007,43218040,43218335,43220661,43220888,43221308,43223593,43224654,43225061,43228146,43232755	25.74440	12.0983	coding
Pred1902	chr1	-	43212045	43232755	43212045,43212923,43213393,43213870,43223453,43224522,43224871,43227993,43232177	43212523,43213083,43213469,43213988,43223593,43224654,43225061,43228146,43232755	2.41860	9.1495	coding
Pred1903	chr1	-	43212045	43232755	43212045,43212942,43213393,43213870,43224871,43227993,43232177	43212523,43213083,43213469,43213988,43225061,43228146,43232755	0.92110	8.94243	coding
Pred1904	chr1	-	43212045	43232755	43212045,43212942,43213393,43213870,43232177	43212523,43213083,43213469,43213988,43232755	10.41530	5.9023	coding
Pred1907	chr1	+	43232915	43241414	43232915,43233179,43239233,43240407,43240879	43233061,43233295,43239320,43240539,43241414	5.39339	4.0844	coding
Pred1908	chr1	+	43232915	43241414	43232915,43239233,43240407,43240879	43233061,43239320,43240539,43241414	1.61260	2.80692	coding
Pred1909	chr1	-	43272722	43283059	43272722,43282101,43282860	43273171,43282251,43283059	8.12004	1.24362	coding
Pred1910	chr1	+	43312279	43318144	43312279,43316620	43312328,43318144	5.84914	3.62257	coding
Pred1912	chr1	-	43391045	43424847	43391045,43394602,43394880,43396716,43408896,43424304	43393479,43394704,43396537,43396877,43408992,43424847	2.61769	9.30013	coding
Pred1913	chr1	-	43391045	43424847	43391045,43394602,43394880,43395263,43395543,43408896,43424304	43393479,43394704,43394985,43395451,43395706,43408992,43424847	7.46754	7.19377	coding
Pred1914	chr1	-	43391045	43424847	43391045,43394602,43394880,43395263,43395543,43396296,43396716,43424304	43393479,43394704,43394985,43395451,43395706,43396537,43396877,43424847	53.11270	10.0128	coding
Pred1916	chr1	-	43391045	43424847	43391045,43393275,43394602,43395263,43396716,43408896,43424304	43392912,43393479,43394985,43396537,43396877,43408992,43424847	20.38590	9.70299	coding
Pred1921	chr1	-	43629845	43736607	43629845,43630313,43632496,43632830,43677120,43736576	43630164,43630476,43632590,43632906,43677168,43736607	26.70740	1.84575	coding
Pred1922	chr1	-	43637279	43637416	43637279	43637416	6.55687	-1.46575	noncoding
Pred1924	chr1	-	43629845	43736607	43629845,43630313,43632496,43632830,43636426,43637149,43637556,43637723,43677120,43736576	43630164,43630476,43632590,43632906,43636550,43637322,43637640,43637812,43677168,43736607	1.30142	3.7179	coding
Pred1927	chr1	-	43629845	43637986	43629845,43637279,43637556,43637723	43630164,43637322,43637640,43637986	26.85020	1.18758	coding
Pred1928	chr1	-	43629845	43736607	43629845,43630313,43632496,43632830,43634609,43636426,43637149,43637556,43677120,43736576	43630164,43630476,43632590,43632906,43634699,43636550,43637322,43637640,43677168,43736607	7.27744	4.23334	coding
Pred1929	chr1	-	43629845	43736607	43629845,43630313,43632496,43632830,43634609,43636426,43637149,43637556,43637723,43736576	43630164,43630476,43632590,43632906,43634699,43636550,43637322,43637640,43637812,43736607	17.81230	4.43879	coding
Pred1930	chr1	-	43629845	43637649	43629845,43630313,43632496,43632830,43634609,43637279,43637556	43630164,43630476,43632590,43632906,43634699,43637322,43637649	0.75917	3.28273	coding
Pred1931	chr1	-	43629845	43637986	43629845,43630313,43632496,43632830,43634609,43637723	43630164,43630476,43632590,43632906,43634699,43637986	7.71136	3.17914	coding
Pred1932	chr1	+	43824691	43828871	43824691,43825160,43826169,43826403,43827865,43828621	43825067,43825309,43826264,43826632,43827983,43828871	0.63473	4.56928	coding
Pred1933	chr1	+	43824691	43828871	43824691,43825160,43826169,43826403,43826790,43827865,43828621	43825067,43825309,43826264,43826632,43826916,43827983,43828871	38.84350	6.13487	coding
Pred1934	chr1	+	43824691	43828871	43824691,43825160,43826790,43827865,43828621	43825067,43825309,43826916,43827983,43828871	0.55180	4.02424	coding
Pred1935	chr1	+	43824625	43828871	43824625,43824837,43826169,43827865,43828621	43824677,43825309,43826264,43827983,43828871	12.35170	2.31595	coding
Pred1936	chr1	+	43824691	43828871	43824691,43825395,43825639,43826169,43827865,43828621	43825067,43825492,43826060,43826264,43827983,43828871	21.94060	4.51148	coding
Pred1939	chr1	+	43824691	43828871	43824691,43826790,43828621	43825067,43826916,43828871	0.33033	0.665418	coding
Pred1941	chr1	+	43824691	43828871	43824691,43825395,43825639,43825863,43826403,43827865,43828621	43825067,43825492,43825768,43826264,43826916,43827983,43828871	20.76300	5.8818	coding
Pred1942	chr1	+	43824691	43828871	43824691,43825160,43825395,43825639,43825863,43827865,43828621	43825067,43825309,43825492,43825768,43826264,43827983,43828871	10.09070	5.26084	coding
Pred1943	chr1	-	43829072	43833361	43829072,43829994,43833156	43829808,43830131,43833361	2.28204	1.31854	coding
Pred1944	chr1	-	43829072	43833699	43829072,43829994,43830408,43830598,43830856,43831234,43833585	43829808,43830318,43830465,43830679,43831047,43831294,43833699	27.10970	3.6525	coding
Pred1945	chr1	-	43829072	43833699	43829072,43831234,43833585	43829808,43831294,43833699	0.79881	1.36207	coding
Pred1946	chr1	-	43829072	43833361	43829072,43829994,43830598,43830856,43833156	43829808,43830131,43830679,43831294,43833361	5.61464	2.15323	coding
Pred1947	chr1	-	43829072	43833699	43829072,43829994,43830285,43830408,43831234,43833585	43829808,43830131,43830318,43830465,43831294,43833699	1.09562	1.40181	coding
Pred1948	chr1	-	43829072	43833699	43829072,43829994,43830212,43830408,43831234,43833585	43829808,43830131,43830318,43830465,43831294,43833699	11.32630	2.7543	coding
Pred1949	chr1	-	43850397	43855483	43850397,43851648,43852259,43852528,43853173,43853980,43855429	43850777,43851897,43852341,43852669,43853318,43854099,43855483	19.72280	6.52082	coding
Pred1951	chr1	-	43849587	43855483	43849587,43850716,43851648,43852259,43852528,43853173,43855429	43850223,43850777,43851897,43852341,43852669,43853300,43855483	1.49299	4.82319	coding
Pred1952	chr1	-	43849587	43855483	43849587,43852259,43852528,43853173,43855429	43850777,43852341,43852669,43853300,43855483	1.57787	2.88045	coding
Pred1953	chr1	-	43849587	43855483	43849587,43852259,43852528,43853173,43855429	43850223,43852341,43852669,43853300,43855483	0.40544	2.63802	coding
Pred1954	chr1	-	43849587	43855483	43849587,43851648,43852259,43852528,43853173,43853980,43855429	43850777,43851897,43852341,43852669,43853318,43854160,43855483	3.84682	5.60773	coding
Pred1956	chr1	+	43855555	43872564	43855555,43868847,43871953	43855666,43868973,43872564	2.08747	0.956673	coding
Pred1957	chr1	-	43916830	43919634	43916830,43917080,43917318,43917468,43917605,43917875,43919056,43919265	43916982,43917215,43917388,43917518,43917684,43917990,43919168,43919634	10.21930	3.92569	coding
Pred1958	chr1	-	43916830	43919918	43916830,43917080,43917318,43917468,43917605,43919056	43916982,43917215,43917388,43917518,43917684,43919918	2.08150	2.54155	coding
Pred1959	chr1	-	43916830	43919176	43916830,43917098,43917605,43917875	43916982,43917215,43917684,43919176	10.20080	2.72207	coding
Pred1960	chr1	-	43916830	43919918	43916830,43919265	43917990,43919918	3.04374	2.29848	coding
Pred1961	chr1	-	43916830	43919918	43916830,43919265	43918304,43919918	0.78513	2.22795	coding
Pred1963	chr1	+	44003868	44045732	44003868,44010701,44019162,44019470,44035260,44044480	44003948,44010837,44019308,44019612,44035449,44045732	0.19842	3.1503	coding
Pred1964	chr1	+	43996546	44089342	43996546,44003868,44010701,44019162,44019470,44083406,44084300,44084718,44086767,44087605	43996761,44003948,44010837,44019308,44019612,44083582,44084420,44084873,44086903,44089342	1.31223	5.69764	coding
Pred1965	chr1	+	43996546	44089342	43996546,44003868,44010701,44019162,44019470,44083406,44084300,44084718,44085350,44085765,44086124,44086508,44086767,44087605	43996761,44003948,44010837,44019308,44019612,44083582,44084420,44085244,44085529,44085892,44086250,44086663,44086903,44089342	18.50830	8.80979	coding
Pred1969	chr1	+	44056642	44089342	44056642,44057482,44069086,44085350,44085765,44086124,44086508,44086767,44087605	44057224,44057619,44069860,44085529,44085892,44086250,44086663,44086903,44089342	10.53600	9.29722	coding
Pred1971	chr1	+	43996546	44089342	43996546,44003868,44010701,44019162,44019470,44035260,44044480,44054401,44070573,44070860,44071199,44071910,44072484,44075053,44079288,44083115,44083406,44086124,44086508,44086767,44087605	43996761,44003948,44010837,44019308,44019612,44035449,44044591,44054671,44070671,44071114,44071293,44072129,44072639,44075169,44079386,44083239,44083582,44086250,44086663,44086903,44089342	17.16800	12.7565	coding
Pred1977	chr1	+	43996546	44089342	43996546,44003868,44010701,44019162,44044480,44054401,44056642,44057482,44058127,44063418,44069086,44069281,44070573,44070860,44071199,44071910,44072484,44075053,44079288,44083115,44083406,44084300,44084718,44084958,44085765,44086508,44086767,44087605	43996761,44003948,44010837,44019308,44044591,44054671,44057224,44057619,44058272,44064584,44069204,44069860,44070671,44071114,44071293,44072129,44072639,44075169,44079386,44083239,44083582,44084420,44084873,44085529,44085892,44086663,44086903,44089342	25.49220	16.0677	coding
Pred1980	chr1	+	44115796	44171188	44115796,44118807,44121261,44125968,44128564,44131366,44132122,44132624,44133442,44134770,44137175,44149354,44154584,44156515,44157166,44157926,44159664,44160379,44163513,44169287,44170023	44115923,44118984,44121437,44126083,44128758,44131416,44132226,44132762,44133690,44134970,44137546,44149475,44154766,44156720,44157243,44157982,44159773,44160565,44163684,44169318,44171188	7.98606	15.5931	coding
Pred1981	chr1	+	44115796	44171188	44115796,44118807,44169360,44169690,44169900	44115923,44118984,44169407,44169783,44171188	1.83604	1.64844	coding
Pred1986	chr1	+	44115796	44171188	44115796,44118807,44121261,44125968,44128564,44131366,44132122,44132624,44133442,44134770,44137175,44149354,44169287,44169690,44169900	44115923,44118984,44121437,44126083,44128758,44131416,44132226,44132762,44133690,44134970,44137546,44149475,44169407,44169783,44171188	4.73248	12.9792	coding
Pred1987	chr1	+	44115796	44171188	44115796,44118807,44121261,44125968,44128564,44159664,44160379,44163513,44169287,44169690,44169900	44115923,44118984,44121437,44126083,44128758,44159773,44160565,44163684,44169318,44169783,44171188	1.25277	8.51946	coding
Pred1988	chr1	+	44173217	44396830	44173217,44201903,44257772,44280562,44303890,44360054,44363906,44364839,44365212,44386075,44386453,44395803	44173364,44202051,44257820,44280605,44303983,44360149,44363970,44364935,44365399,44386222,44386600,44396830	4.75940	5.79303	coding
Pred1989	chr1	+	44201903	44396830	44201903,44257772,44280562,44303890,44360054,44363906,44364839,44365212,44386075,44386453,44395803	44202051,44257820,44280605,44303983,44360149,44363970,44364935,44365399,44386222,44386600,44396830	4.15942	5.81248	coding
Pred1990	chr1	+	44412477	44433693	44412477,44415088,44421991,44422231,44422481,44422866,44423073,44423648,44423913,44424132,44424417,44425920,44426547,44426837,44429940,44432246,44432395,44432601,44432986,44433257	44413356,44415825,44422132,44422373,44422648,44422987,44423221,44423830,44423940,44424267,44424561,44426001,44426685,44426934,44429993,44432313,44432454,44432691,44433168,44433693	10.74390	12.7037	coding
Pred1991	chr1	+	44412477	44433693	44412477,44423073,44423648,44423913,44424132,44424417,44425920,44426547,44426837,44429940,44432246,44432395,44432601,44432986,44433257	44413356,44423221,44423830,44423940,44424267,44424561,44426001,44426685,44426934,44429993,44432313,44432454,44432691,44433168,44433693	1.92873	10.5385	coding
Pred1993	chr1	+	44412477	44433693	44412477,44415088,44421991,44422231,44422481,44422866,44423648,44423913,44429940,44432246,44432395,44432601,44432986,44433257	44413356,44415825,44422132,44422373,44422648,44423221,44423830,44423940,44429993,44432313,44432454,44432691,44433168,44433693	1.29358	12.2383	coding
Pred1995	chr1	+	44435652	44439044	44435652,44436267,44436637,44437058,44437829,44438086	44435994,44436380,44436861,44437742,44438006,44439044	17.64990	4.81349	coding
Pred1996	chr1	+	44435681	44439044	44435681,44436267,44437058	44435994,44436861,44439044	3.00253	3.93787	coding
Pred1997	chr1	+	44435681	44439044	44435681,44436267,44438086	44435942,44436380,44439044	2.36820	1.03659	coding
Pred1998	chr1	+	44440642	44443966	44440642,44441471,44442444,44443652	44440779,44442051,44442496,44443966	2.44611	1.12362	coding
Pred1999	chr1	+	44440642	44443966	44440642,44441761,44442444,44443652	44440779,44442331,44442496,44443966	13.25700	0.946774	coding
Pred2000	chr1	+	44440642	44443966	44440642,44441761,44441973,44442444,44443652	44440779,44441845,44442051,44442496,44443966	29.58670	0.924791	coding
Pred2001	chr1	+	44440642	44443966	44440642,44441761,44442261	44440779,44442051,44443966	13.50870	3.3892	coding
Pred2002	chr1	+	44440642	44443966	44440642,44441973,44442444,44442697,44443652	44441520,44442051,44442496,44442888,44443966	18.89400	1.95339	coding
Pred2004	chr1	+	44440601	44443966	44440601,44441471,44441761,44443652	44440779,44441520,44441845,44443966	62.03090	1.04169	coding
Pred2005	chr1	+	44444865	44456839	44444865,44446780,44447360,44450536,44450949,44451188,44455969	44445183,44447145,44447596,44450727,44451072,44451293,44456839	40.06350	5.55997	coding
Pred2006	chr1	+	44444865	44456839	44444865,44447404,44450536,44455969	44445183,44447596,44451293,44456839	2.75891	3.55531	coding
Pred2007	chr1	+	44444865	44456839	44444865,44446780,44447360,44450536,44451188,44455969	44445183,44447145,44447596,44450727,44451293,44456839	2.15185	4.32769	coding
Pred2008	chr1	+	44457473	44462196	44457473,44457883,44458194,44459561,44460779,44461272,44461449,44461609	44457676,44458059,44458311,44459636,44460834,44461342,44461528,44462196	3.46681	6.73019	coding
Pred2009	chr1	+	44457518	44462196	44457518,44457991,44458194,44459561,44460779,44461272,44461449,44461609	44457664,44458059,44458311,44459636,44460834,44461342,44461528,44462196	0.62504	6.1085	coding
Pred2010	chr1	+	44457279	44462196	44457279,44457518,44457991,44458194,44459558,44460779,44461272,44461449,44461609	44457418,44457664,44458059,44458311,44459636,44460834,44461342,44461528,44462196	1.38717	6.17788	coding
Pred2011	chr1	-	44466438	44497134	44466438,44466627,44466835,44467061,44467984,44468183,44468524,44474024,44475636,44476397,44489919,44496977	44466539,44466727,44466970,44467299,44468088,44468318,44468657,44474295,44475768,44476554,44490034,44497134	6.56218	11.8629	coding
Pred2013	chr1	-	44466438	44497134	44466438,44466627,44467984,44468183,44468524,44476397,44489919,44496977	44466539,44466723,44468088,44468318,44468657,44476554,44490034,44497134	0.44745	4.99992	coding
Pred2014	chr1	-	44466438	44497134	44466438,44466627,44466835,44467061,44467984,44468183,44468524,44474024,44489919,44496977	44466539,44466723,44466970,44467299,44468088,44468318,44468657,44474295,44490034,44497134	1.89297	8.18197	coding
Pred2015	chr1	+	44679124	44686351	44679124,44679420,44680021,44680374,44683982,44684259,44684727,44685077,44685477,44685688,44686230	44679199,44679530,44680113,44680570,44684141,44684427,44684913,44685149,44685550,44685981,44686351	10.50560	8.12377	coding
Pred2016	chr1	+	44679124	44686351	44679124,44680021,44680374,44683982,44684259,44684727,44685077,44685477,44685688,44686230	44679530,44680113,44680570,44684141,44684427,44684913,44685149,44685550,44685981,44686351	6.57085	7.95052	coding
Pred2017	chr1	+	44679124	44686351	44679124,44679380,44684012,44684259,44684727,44685077,44685477,44685688,44686230	44679199,44679530,44684141,44684427,44684913,44685149,44685550,44685981,44686351	6.17480	7.17934	coding
Pred2020	chr1	+	44679124	44684427	44679124,44680977,44684259	44679199,44684141,44684427	3.22737	0.542778	coding
Pred2021	chr1	+	44679124	44686351	44679124,44683866,44684259,44684727,44685077,44685477,44685688,44686230	44679199,44684141,44684427,44684913,44685149,44685550,44685981,44686351	1.65120	5.89062	coding
Pred2022	chr1	-	44686742	44820939	44686742,44713610,44750506,44773981,44778840,44785299,44820563	44687312,44713710,44750579,44774073,44778900,44785416,44820939	8.56024	2.69843	coding
Pred2023	chr1	-	44686742	44818597	44686742,44713610,44750506,44773981,44778840,44785299,44818521	44687312,44713710,44750579,44774073,44778900,44785416,44818597	14.85370	2.78753	coding
Pred2024	chr1	-	44686742	44818597	44686742,44750506,44773981,44778840,44785299,44804716,44818521	44687312,44750579,44774073,44778900,44785416,44804994,44818597	18.75040	2.93536	coding
Pred2026	chr1	-	44686742	44820939	44686742,44713610,44804716,44818521,44820563	44687312,44713710,44804994,44818597,44820939	3.38926	4.13866	coding
Pred2028	chr1	-	45100938	45140099	45100938,45110369,45110666,45110892,45111081,45140002	45101834,45110466,45110753,45110948,45111136,45140099	8.26624	0.283605	coding
Pred2030	chr1	+	45097651	45117395	45097651,45098014,45101216,45116375	45097880,45098057,45101260,45117395	8.79219	0.183044	coding
Pred2033	chr1	-	45100938	45140099	45100938,45110369,45110666,45110892,45111081,45119908,45125845,45140002	45101834,45110466,45110753,45110948,45111136,45120881,45125967,45140099	1.75223	4.87583	coding
Pred2034	chr1	+	44870959	45117396	44870959,45097663,45115332,45115554,45116375	44871198,45097880,45115441,45115629,45117396	2.54333	1.74928	coding
Pred2035	chr1	+	44871049	45117396	44871049,45097663,45115332,45115554,45116375	44871198,45097880,45115441,45115629,45117396	0.62960	1.6696	coding
Pred2036	chr1	+	45097663	45117396	45097663,45115332,45115554,45116375	45097880,45115441,45115629,45117396	21.75940	1.54618	coding
Pred2037	chr1	+	45097926	45117396	45097926,45101216,45101701,45110369,45110666,45110892,45111081,45115332,45115554	45098057,45101260,45101834,45110466,45110753,45110948,45111160,45115441,45117396	14.73430	4.98057	coding
Pred2040	chr1	-	45100938	45140099	45100938,45101701,45110369,45110666,45110892,45111081,45119501,45125845,45140002	45101338,45101834,45110466,45110753,45110948,45111136,45120788,45125967,45140099	4.05642	3.97729	coding
Pred2044	chr1	+	45205489	45233436	45205489,45206584,45227587,45228017,45228216,45232497,45232768	45205674,45206679,45227655,45228123,45228330,45232621,45233436	17.75970	3.41439	coding
Pred2045	chr1	+	45205489	45233436	45205489,45206584,45213055,45223227,45223579,45223720,45226263,45227587,45228017,45232497,45232768	45205674,45206679,45213157,45223318,45223643,45223812,45226374,45227655,45228330,45232621,45233436	1.98486	5.31083	coding
Pred2054	chr1	+	45205489	45233436	45205489,45206584,45213055,45223227,45223579,45223720,45224877,45226263,45227587,45228017,45232497,45232768	45205674,45206679,45213157,45223318,45223643,45223812,45225020,45226374,45227655,45228330,45232621,45233436	13.74490	6.51149	coding
Pred2055	chr1	+	45205489	45233436	45205489,45206584,45213055,45213323,45216113,45218803,45220421,45223720,45224877,45225951,45227587,45232497	45205674,45206679,45213157,45213372,45216236,45218926,45220517,45223812,45225020,45226374,45227655,45233436	5.62944	6.64997	coding
Pred2056	chr1	+	45205489	45233436	45205489,45206584,45213055,45213323,45216113,45218803,45219404,45220421,45221600,45224877,45225951,45226263,45227587,45232497	45205674,45206679,45213157,45213372,45216236,45218926,45219505,45220517,45221909,45225020,45226156,45226374,45227655,45233436	14.65830	8.4786	coding
Pred2063	chr1	+	45241245	45244411	45241245,45242346,45244247	45241812,45243801,45244411	2359.17000	2.89373	coding
Pred2071	chr1	+	45241245	45244411	45241245,45241705,45243513	45241272,45243461,45244411	686.74500	2.92873	coding
Pred2077	chr1	+	45274153	45279801	45274153,45278129,45279309	45274578,45278194,45279801	74.43210	1.50232	coding
Pred2081	chr1	-	45316449	45452282	45316449,45323375,45340349,45341289,45345489,45347283,45363026,45392299,45407177,45443986,45446692,45452164	45316675,45323479,45340498,45341367,45345680,45347411,45363116,45392411,45407337,45444132,45446849,45452282	12.48860	6.26128	coding
Pred2082	chr1	-	45340224	45452282	45340224,45341289,45345489,45347283,45363026,45392299,45407177,45443986,45446692,45452164	45340498,45341367,45345680,45347411,45363116,45392411,45407337,45444132,45446849,45452282	1.26808	5.89908	coding
Pred2083	chr1	-	45316449	45452282	45316449,45323375,45340349,45341289,45345489,45347283,45392299,45407177,45443986,45446692,45452164	45316675,45323479,45340498,45341367,45345680,45347411,45392411,45407337,45444132,45446849,45452282	4.09307	6.18344	coding
Pred2084	chr1	-	45316449	45452282	45316449,45323375,45446692,45452164	45316675,45323479,45446849,45452282	1.05750	1.60409	coding
Pred2085	chr1	-	45468220	45474223	45468220,45469340,45469526,45469731,45469919,45470271,45471465,45471668,45472363,45472622,45472890,45473084,45473911,45474207	45469248,45469412,45469608,45469806,45470049,45470478,45471555,45471788,45472467,45472687,45472943,45473267,45473993,45474223	5.08592	5.45492	coding
Pred2086	chr1	-	45468220	45477027	45468220,45469340,45469526,45469731,45469919,45470271,45471465,45471668,45472363,45472622,45472890,45473084,45473911,45474207,45474815,45475040,45475239,45475657,45475872,45476217,45476560	45469248,45469412,45469608,45469806,45470049,45470478,45471555,45471788,45472467,45472687,45472943,45473267,45473993,45474373,45474898,45475154,45475355,45475793,45475965,45476378,45477027	8.80987	8.76188	coding
Pred2087	chr1	-	45468220	45471260	45468220,45469340,45469526,45469731,45469919,45470271	45469248,45469412,45469608,45469806,45470049,45471260	1.19061	2.3653	coding
Pred2088	chr1	-	45468220	45477027	45468220,45469340,45469526,45469731,45469919,45470271,45471465,45471668,45472363,45472622,45472890,45473084,45473911,45474207,45474815,45475040,45475239,45476217,45476560	45469248,45469412,45469608,45469806,45470049,45470478,45471555,45471788,45472467,45472687,45472943,45473267,45473993,45474373,45474898,45475154,45475286,45476378,45477027	1.19878	7.50355	coding
Pred2089	chr1	-	45468220	45477027	45468220,45469340,45469526,45469731,45469919,45470271,45471465,45471668,45472363,45472622,45472890,45473084,45473911,45474207,45474815,45475040,45475239,45476560	45469248,45469412,45469608,45469806,45470049,45470478,45471555,45471788,45472467,45472687,45472943,45473267,45473993,45474373,45474898,45475154,45475286,45477027	1.65738	7.47262	coding
Pred2090	chr1	-	45468220	45477027	45468220,45469340,45469526,45469731,45469919,45470271,45471465,45471668,45472363,45472622,45472890,45473084,45473911,45474207,45474815,45475040,45475239,45475657,45476217,45476560	45469248,45469412,45469608,45469806,45470049,45470478,45471555,45471788,45472467,45472687,45472943,45473267,45473993,45474373,45474898,45475154,45475355,45475965,45476378,45477027	2.04947	7.29447	coding
Pred2094	chr1	+	45478528	45481341	45478528,45478807,45480110,45480407,45480611,45481008	45478691,45479026,45480248,45480508,45480678,45481341	5.43067	3.86076	coding
Pred2095	chr1	+	45477829	45481341	45477829,45478578,45478807,45479265,45479580,45480611,45481008	45477957,45478691,45478887,45479463,45479662,45480678,45481341	30.67170	3.58818	coding
Pred2096	chr1	+	45478480	45480508	45478480,45478807,45478963,45480110,45480407	45478691,45478887,45479026,45480248,45480508	70.63750	2.785	coding
Pred2098	chr1	+	45477829	45481341	45477829,45478578,45478963,45480110,45480407	45477957,45478691,45479026,45480248,45481341	8.14445	2.39587	coding
Pred2099	chr1	+	45478480	45480508	45478480,45478963	45478691,45480508	5.99030	2.11255	coding
Pred2101	chr1	+	45478480	45480508	45478480,45478963,45479265,45479580,45480110	45478691,45479026,45479463,45479742,45480508	17.14870	4.78519	coding
Pred2102	chr1	+	45769581	45771290	45769581	45771290	0.69039	1.79928	coding
Pred2103	chr1	+	45792544	45794344	45792544	45794344	7.37196	3.5746	coding
Pred2105	chr1	+	45805892	45809649	45805892,45806744,45806974,45807144,45807620,45808055,45808514,45808753	45805976,45806887,45807015,45807241,45807779,45808315,45808674,45809649	11.61420	8.18859	coding
Pred2106	chr1	-	45794914	45806142	45794914,45796187,45796853,45797091,45797332,45797694,45797837,45798062,45798245,45798434,45798589,45798768,45798956,45799084,45800062,45805647	45795109,45796229,45797006,45797228,45797521,45797758,45797982,45798160,45798359,45798506,45798631,45798842,45798996,45799233,45800183,45806142	4.66741	6.72217	coding
Pred2107	chr1	-	45794914	45805787	45794914,45796187,45796853,45805647	45795109,45796229,45797006,45805787	0.54290	2.05341	coding
Pred2108	chr1	-	45794914	45800183	45794914,45796187,45796853,45797091,45797332,45797694,45797837,45798956,45799084,45800062	45795109,45796229,45797006,45797228,45797521,45797758,45797982,45798996,45799169,45800183	0.64861	3.03578	coding
Pred2109	chr1	-	45794914	45805629	45794914,45796187,45796853,45797091,45797332,45797837,45798062,45798434,45798589,45798768,45798956,45799084,45800062,45805570	45795109,45796229,45797006,45797228,45797758,45797982,45798359,45798506,45798631,45798842,45798996,45799266,45800183,45805629	2.97475	6.64002	coding
Pred2110	chr1	-	45794914	45805629	45794914,45796187,45796853,45797091,45797332,45797694,45797837,45798062,45798245,45798589,45798768,45798956,45799084,45800062,45805570	45795109,45796229,45797006,45797228,45797521,45797758,45797982,45798160,45798506,45798631,45798842,45798996,45799266,45800183,45805629	2.45372	6.51289	coding
Pred2111	chr1	-	45794914	45805629	45794914,45796187,45796853,45797091,45797332,45797694,45797837,45798062,45798245,45798434,45798589,45798956,45800062,45805570	45795109,45796229,45797006,45797228,45797521,45797758,45797982,45798160,45798359,45798506,45798842,45799236,45800183,45805629	2.97486	6.51073	coding
Pred2112	chr1	-	45794914	45806142	45794914,45796187,45796853,45797091,45797332,45797694,45797837,45798956,45799084,45800062,45805890	45795109,45796229,45797006,45797228,45797521,45797758,45797982,45798996,45799169,45800183,45806142	0.57832	2.82638	coding
Pred2113	chr1	-	45794914	45805629	45794914,45796187,45797694,45797837,45798956,45799084,45800062,45805570	45795109,45796229,45797758,45797982,45798996,45799169,45800183,45805629	0.66314	0.803417	coding
Pred2114	chr1	-	45976707	45987609	45976707,45980178,45980544,45987500	45977086,45980309,45980667,45987609	115.24100	2.77386	coding
Pred2117	chr1	-	45976707	45987609	45976707,45984609,45987500	45977086,45984726,45987609	3.10476	1.03209	coding
Pred2119	chr1	-	45976707	45987609	45976707,45980178,45984609,45987500	45977086,45980309,45984726,45987609	169.31600	1.92967	coding
Pred2120	chr1	-	45976707	45987609	45976707,45980178,45987280	45977086,45981479,45987609	5.98043	3.23188	coding
Pred2121	chr1	-	45976707	45987609	45976707,45980178,45981325,45987306	45977086,45980309,45981479,45987609	2.43514	3.13915	coding
Pred2123	chr1	-	45976707	45984747	45976707,45980544,45984609	45977086,45981479,45984747	9.71482	2.1453	coding
Pred2124	chr1	-	45976707	45987609	45976707,45980544,45981325,45987280	45977086,45980667,45981479,45987609	71.92300	2.10228	coding
Pred2130	chr1	+	46016497	46035720	46016497,46027460,46032240,46033220,46034156,46034814	46016827,46027550,46032360,46033753,46034671,46035720	2.24322	2.03525	coding
Pred2131	chr1	+	46016497	46035720	46016497,46027460,46032240,46033220,46034598,46034814,46035562	46016827,46027550,46032360,46033849,46034671,46034901,46035720	11.05760	1.97252	coding
Pred2132	chr1	+	46016497	46035720	46016497,46027460,46032240,46033653,46034598,46034814,46035562	46016827,46027550,46032360,46033753,46034671,46034901,46035720	4.39884	1.49632	coding
Pred2133	chr1	+	46016497	46035720	46016497,46027460,46032240,46032540,46033653,46034814,46035562	46016827,46027550,46032360,46032692,46033753,46034901,46035720	37.87320	3.42691	coding
Pred2140	chr1	+	46016497	46035720	46016497,46027460,46032240,46034598,46034814,46035562	46016827,46027550,46032360,46034671,46034901,46035720	1.71124	1.28309	coding
Pred2141	chr1	+	46016497	46035720	46016497,46027460,46032240,46035562	46016827,46027550,46032360,46035720	0.25771	0.774929	coding
Pred2143	chr1	+	46016497	46035720	46016497,46018107,46032240,46034156,46034598,46034814,46035562	46016827,46018235,46033849,46034356,46034671,46034901,46035720	11.35130	4.06164	coding
Pred2145	chr1	+	46016497	46035720	46016497,46018107,46027460,46033220,46035562	46016827,46018235,46027550,46033849,46035720	0.56239	0.96735	coding
Pred2148	chr1	+	46016497	46035720	46016497,46018107,46027460,46034156,46035562	46016827,46018235,46027550,46034356,46035720	6.26493	1.6159	coding
Pred2151	chr1	+	46067732	46075186	46067732,46070607,46072153,46072992	46068037,46070688,46072263,46075186	8.18689	9.63757	coding
Pred2152	chr1	+	46067732	46075186	46067732,46072992	46068037,46075186	0.85965	9.37795	coding
Pred2154	chr1	+	46049716	46084567	46049716,46056894,46067926,46070607,46072153,46078840,46079767,46083732	46049877,46056942,46068037,46070688,46074009,46078920,46079853,46084567	12.12210	11.2512	coding
Pred2159	chr1	+	46049716	46084567	46049716,46056894,46067926,46070607,46072153,46078840,46079767,46080684,46082008,46082297,46083732	46049877,46056942,46068037,46070688,46072263,46078920,46080038,46081143,46082065,46082375,46084567	10.49880	7.87685	coding
Pred2160	chr1	+	46049716	46084567	46049716,46056894,46067926,46070607,46072153,46080684,46080976,46082008,46082297,46083732	46049877,46056942,46068037,46070688,46072263,46080873,46081143,46082065,46082375,46084567	71.04090	7.33706	coding
Pred2161	chr1	+	46049716	46084567	46049716,46056894,46067926,46070607,46079767,46079964,46082008,46082297,46083732	46049877,46056942,46068037,46070688,46079853,46080038,46082065,46082375,46084567	22.36760	3.8654	coding
Pred2169	chr1	+	46049716	46084567	46049716,46056894,46067926,46077134,46083134	46049877,46056942,46068037,46078920,46084567	8.08813	1.04474	coding
Pred2173	chr1	-	46092977	46101396	46092977,46095247,46096153,46099160,46099767	46094080,46095350,46096278,46099319,46101396	0.25805	3.62774	coding
Pred2174	chr1	-	46092977	46152302	46092977,46095247,46096153,46099160,46099767,46105881,46108098,46120214,46120861,46124699,46125855,46152083	46094080,46095350,46096278,46099319,46099908,46106075,46108171,46120501,46120991,46124814,46126897,46152302	15.90770	7.5933	coding
Pred2177	chr1	-	46092977	46152302	46092977,46095247,46096153,46099160,46099767,46105881,46120214,46120861,46124699,46125855,46151247,46152083	46094080,46095350,46096278,46099319,46099908,46106075,46120501,46120991,46124814,46126897,46151292,46152302	3.02517	6.73959	coding
Pred2178	chr1	-	46111451	46112357	46111451	46112357	4.49180	1.41794	coding
Pred2179	chr1	+	46153846	46160108	46153846,46156645,46158875	46153947,46156782,46160108	12.00430	4.36203	coding
Pred2180	chr1	+	46153846	46160108	46153846,46158875	46153947,46160108	0.24582	3.97205	coding
Pred2181	chr1	+	46471912	46501793	46471912,46473967,46476401,46485267,46487621,46488581,46488904,46489443,46491348,46493402,46494439,46495137,46495502,46495800,46496278,46496678,46497062,46497849,46498267,46499473,46499744,46500209	46472067,46474043,46476611,46485369,46487754,46488643,46488990,46489652,46491487,46493535,46494605,46495239,46495625,46495910,46496433,46496962,46497257,46498076,46498390,46499610,46499938,46501793	17.16360	18.6864	coding
Pred2182	chr1	+	46471912	46501793	46471912,46473967,46476401,46485267,46487621,46497849,46500498	46472067,46474043,46476611,46485369,46487754,46497933,46501793	0.30240	9.78995	coding
Pred2184	chr1	+	46471912	46501793	46471912,46473967,46476401,46485267,46495137,46495502,46495800,46497998,46498267,46499473,46499747,46500209	46472067,46474043,46476611,46485369,46495239,46495625,46495910,46498076,46498390,46499610,46499938,46501793	1.37317	15.1809	coding
Pred2187	chr1	+	46471912	46501793	46471912,46473967,46476401,46485267,46487621,46497998,46498267,46499473,46499747,46500209	46472067,46474043,46476611,46485369,46487754,46498076,46498390,46499610,46499938,46501793	1.76341	13.5008	coding
Pred2188	chr1	+	46471912	46501793	46471912,46473967,46476401,46496678,46497062,46497998,46498267,46499473,46499747,46500209	46472067,46474043,46476611,46496962,46497257,46498076,46498390,46499610,46499938,46501793	2.58416	12.2292	coding
Pred2191	chr1	-	46654353	46664121	46654353,46658189,46659945,46660224,46661482,46661683,46662402,46662641,46663373,46664007	46654652,46658237,46660073,46660633,46661596,46661749,46662521,46662756,46663543,46664121	12.39860	7.38488	coding
Pred2192	chr1	-	46654353	46685977	46654353,46655129,46655525,46656144,46658845,46685376	46654652,46655239,46655661,46656456,46658887,46685977	0.52630	4.74592	coding
Pred2193	chr1	-	46654353	46663145	46654353,46655129,46655525,46656144,46656391,46657769,46657979,46659945,46660224,46663009	46655029,46655239,46655661,46656189,46656456,46657895,46658237,46660073,46660323,46663145	5.75033	4.08066	coding
Pred2194	chr1	-	46654353	46664121	46654353,46655129,46655525,46656144,46656391,46657769,46657979,46658189,46658571,46658845,46658976,46659526,46659945,46660224,46661482,46662402,46662641,46663373,46664007	46655029,46655239,46655661,46656189,46656456,46657895,46658108,46658262,46658630,46658887,46659311,46659597,46660073,46660633,46661596,46662521,46662756,46663543,46664121	14.47250	7.5798	coding
Pred2196	chr1	-	46654353	46664121	46654353,46655129,46655525,46656144,46658845,46659235,46659526,46659945,46660224,46661482,46661683,46662450,46662641,46663373,46664007	46654652,46655239,46655661,46656456,46659060,46659311,46659597,46660073,46660633,46661596,46661749,46662521,46662756,46663543,46664121	2.62735	13.6985	coding
Pred2197	chr1	-	46654353	46664121	46654353,46655129,46655525,46656144,46658845,46658976,46659235,46659945,46660224,46661482,46661683,46662450,46662641,46663373,46664007	46654652,46655239,46655661,46656456,46658887,46659060,46659597,46660073,46660633,46661596,46661749,46662521,46662756,46663543,46664121	2.60042	11.9985	coding
Pred2198	chr1	-	46750676	46769038	46750676,46763234,46763955,46768795	46752171,46763305,46764042,46769038	1.67265	10.5379	coding
Pred2200	chr1	-	46744072	46769038	46744072,46744853,46745163,46745863,46746067,46746796,46751033,46763234,46763955,46768795	46744756,46744929,46745286,46745962,46746232,46747057,46752171,46763305,46764042,46769038	29.86740	15.6711	coding
Pred2201	chr1	-	46744072	46769038	46744072,46744853,46745163,46745863,46746796,46763955,46768795	46744756,46744929,46745286,46745962,46747057,46764042,46769038	0.18726	7.07346	coding
Pred2202	chr1	+	46724357	46744145	46724357,46726213,46726398,46726932,46733130,46736330,46738137,46738343,46739026,46739295,46739809,46740209,46743488,46743743	46724418,46726283,46726687,46727057,46733281,46736457,46738212,46738474,46739137,46739419,46739888,46740389,46743652,46744145	10.13420	10.3978	coding
Pred2203	chr1	-	46744072	46769038	46744072,46744853,46763955,46768795	46744756,46745286,46764042,46769038	0.93023	4.5671	coding
Pred2204	chr1	+	46713366	46744145	46713366,46714183,46715671,46724357,46725635,46726213,46726398,46726932,46733130,46736330,46738137,46738343,46739026,46739809,46740209,46743488	46714080,46714270,46715791,46724418,46725771,46726283,46726687,46727057,46733281,46736457,46738212,46738474,46739419,46739888,46740389,46744145	6.53411	12.1374	coding
Pred2205	chr1	+	46713366	46744145	46713366,46740209,46743488,46743743	46713418,46740389,46743652,46744145	4.40915	3.77109	coding
Pred2206	chr1	+	46713366	46744145	46713366,46714183,46715671,46744072	46714080,46714270,46715791,46744145	2.21629	0.932353	coding
Pred2207	chr1	-	46744072	46769038	46744072,46746796,46751033,46763234,46763955,46768795	46744145,46747057,46752171,46763305,46764042,46769038	1.58221	11.1449	coding
Pred2208	chr1	-	46744072	46769038	46744072,46744679,46768795	46744145,46744929,46769038	0.51279	1.82007	coding
Pred2209	chr1	-	46744679	46769038	46744679,46768795	46744929,46769038	1.40991	1.86944	coding
Pred2210	chr1	-	46744072	46769038	46744072,46744853,46746067,46763955,46768795	46744756,46745286,46746232,46764042,46769038	0.98254	5.67123	coding
Pred2211	chr1	+	46769379	46782445	46769379,46774772,46775826,46782223	46769492,46774799,46775988,46782445	224.63300	1.68793	coding
Pred2212	chr1	+	46769379	46782445	46769379,46775826,46782223	46769492,46775988,46782445	18.16270	1.43482	coding
Pred2213	chr1	+	46769379	46782445	46769379,46774772,46775568,46775826,46782223	46769492,46774799,46775716,46775988,46782445	13.71460	1.79557	coding
Pred2214	chr1	+	46769379	46782445	46769379,46774772,46775568,46782223	46769492,46774799,46775988,46782445	10.36910	2.38196	coding
Pred2215	chr1	+	46769379	46782445	46769379,46782223	46769492,46782445	0.24230	0.298318	coding
Pred2216	chr1	+	46806389	46830690	46806389,46810472,46812592,46818539,46826375,46827241	46806591,46810816,46812747,46818700,46826500,46830690	5.66439	5.01278	coding
Pred2219	chr1	+	46807507	46830690	46807507,46818539,46826375,46827241	46809966,46818700,46826500,46830690	0.26046	3.94365	coding
Pred2221	chr1	-	47023090	47069966	47023090,47027149,47028320,47030712,47034114,47037734,47040618,47042246,47046201,47048899,47059784,47069856	47024472,47027314,47028515,47030808,47034170,47037839,47040692,47042326,47046299,47049001,47059952,47069966	2.41985	5.44863	coding
Pred2222	chr1	-	47027154	47069966	47027154,47028320,47030712,47034114,47037734,47040618,47042246,47046201,47048899,47059784,47069856	47027314,47028515,47030808,47034170,47037839,47040692,47042326,47046299,47049001,47059952,47069966	2.07028	5.06975	coding
Pred2224	chr1	-	47023090	47069966	47023090,47042246,47046201,47048899,47059784,47069856	47024472,47042326,47046299,47049001,47059952,47069966	1.00167	3.1919	coding
Pred2225	chr1	-	47023090	47069966	47023090,47025905,47027154,47028320,47030712,47034114,47037734,47040618,47042246,47046201,47048899,47059784,47069898	47024472,47025949,47027314,47028515,47030808,47034170,47037839,47040692,47042326,47046299,47049001,47059952,47069966	2.35354	5.7094	coding
Pred2226	chr1	-	47023090	47069966	47023090,47025905,47027149,47028320,47030712,47034114,47037734,47069856	47024472,47025949,47027314,47028515,47030808,47034170,47037839,47069966	0.94818	4.0213	coding
Pred2227	chr1	-	47098412	47131044	47098412,47118252,47119488,47123798,47124358,47130927	47101642,47118300,47119539,47123861,47124409,47131044	7.63143	1.98989	coding
Pred2229	chr1	-	47098412	47134099	47098412,47108865,47130927,47133728	47101642,47108973,47131036,47134099	13.89950	3.1797	coding
Pred2231	chr1	-	47140831	47184736	47140831,47148971,47150162,47152455,47154024,47155258,47157498,47162222,47173577,47181966,47183574	47144308,47149097,47150274,47152542,47154216,47155363,47157609,47162321,47173723,47182115,47184736	6.58802	10.0858	coding
Pred2235	chr1	-	47140831	47184736	47140831,47148971,47150162,47152455,47155258,47157498,47162222,47173577,47181966,47183574	47144308,47149097,47150274,47152542,47155363,47157609,47162321,47173723,47182115,47184736	1.81539	11.1459	coding
Pred2236	chr1	-	47681962	47689770	47681962,47689675	47685846,47689770	3.02554	3.22106	coding
Pred2237	chr1	-	47689675	47697892	47689675,47697838	47689770,47697892	1.38635	-0.131972	noncoding
Pred2238	chr1	+	47799468	47844510	47799468,47834140,47838626,47840580,47840868,47842375	47799788,47834287,47838779,47840657,47840965,47844510	17.59140	3.20757	coding
Pred2243	chr1	+	47881743	47883723	47881743	47883723	0.18210	3.7068	coding
Pred2244	chr1	-	47897807	47900313	47897807	47900313	5.21374	2.67337	coding
Pred2245	chr1	+	47901688	47906362	47901688	47906362	1.28633	5.18257	coding
Pred2246	chr1	+	48704993	48714316	48704993,48708128,48713006	48705209,48708288,48714316	2.47861	2.43238	coding
Pred2247	chr1	-	50906934	51078170	50906934,50941135,51078002	50907195,50941351,51078170	0.69666	2.34479	coding
Pred2248	chr1	-	50906934	51425525	50906934,50941135,50956259,51267302,51323600,51425438	50907195,50941351,50956337,51267349,51323669,51425525	6.37766	3.84288	coding
Pred2249	chr1	-	50906934	51425833	50906934,50941135,50956259,50957392,51001040,51005263,51049323,51204534,51210355,51253671,51267302,51323600,51425438	50907195,50941351,50956337,50957473,51001129,51005400,51049387,51204626,51210447,51253877,51267349,51323669,51425833	7.22952	9.34825	coding
Pred2250	chr1	-	50906934	51425936	50906934,50941135,50956259,50957392,51001040,51005263,51032748,51048289,51049323,51050356,51061792,51121113,51171457,51204534,51210355,51253671,51425438	50907195,50941351,50956337,50957473,51001129,51005400,51032903,51048371,51049387,51050483,51061888,51121200,51171563,51204626,51210447,51253877,51425936	18.06440	8.05348	coding
Pred2253	chr1	-	50906934	51425936	50906934,50941135,50956259,50957392,51253671,51425438,51425812	50907195,50941351,50956337,50957473,51253877,51425525,51425936	1.62323	4.80076	coding
Pred2255	chr1	+	51433607	51440307	51433607,51436029,51439564	51435571,51436169,51440307	15.02740	1.45236	coding
Pred2256	chr1	+	51433607	51440307	51433607,51439564	51436169,51440307	1.21234	1.43394	coding
Pred2257	chr1	+	51435641	51440307	51435641,51439564	51436169,51440307	4.12172	1.60853	coding
Pred2258	chr1	+	51701944	51739117	51701944,51735627,51736822	51702551,51735797,51739117	10.61690	2.48114	coding
Pred2259	chr1	-	51819934	51984995	51819934,51826842,51829537,51831624,51860052,51864703,51866589,51868106,51869090,51871576,51873806,51875206,51887457,51906018,51910560,51912631,51913717,51926762,51929344,51930932,51934144,51937361,51938530,51946944,51984870	51822518,51827027,51829700,51831701,51860119,51864837,51866625,51868197,51869204,51871780,51874004,51875368,51887530,51906104,51910717,51912777,51913807,51926822,51929470,51930998,51934240,51937409,51938620,51946986,51984995	6.47044	11.091	coding
Pred2263	chr1	+	52195522	52254136	52195522,52242504,52246835,52248230,52249586,52249935,52250113,52251479,52252197,52253024,52253386	52195673,52242590,52247007,52248315,52249697,52249999,52250254,52251558,52252289,52253160,52254136	6.49205	5.09126	coding
Pred2264	chr1	+	52195492	52254136	52195492,52211207,52227538,52231493,52237741,52238276,52242504,52250113,52251479,52252197,52253024,52253386	52195796,52211303,52227643,52231653,52237854,52238395,52242590,52250254,52251558,52252289,52253160,52254136	4.28571	4.72098	coding
Pred2266	chr1	+	52195522	52254136	52195522,52211207,52212381,52214040,52215816,52221991,52226361,52227538,52231493,52237741,52238276,52242504,52250113,52251479,52252197,52253024,52253386	52195673,52211303,52212429,52214070,52215867,52222030,52226452,52227643,52231653,52237854,52238395,52242590,52250254,52251558,52252289,52253160,52254136	11.10010	6.85532	coding
Pred2268	chr1	+	52195522	52254136	52195522,52211207,52212381,52214040,52215816,52226361,52231493,52237741,52238276,52242504,52246835,52248230,52249586,52249935,52251479,52252197,52253024,52253386	52195673,52211303,52212429,52214070,52215867,52226452,52231653,52237854,52238395,52242590,52247007,52248315,52249697,52250254,52251558,52252289,52253160,52254136	7.02945	6.647	coding
Pred2269	chr1	-	52254867	52344609	52254867,52255239,52256204,52260143,52260494,52263920,52266227,52269485,52271181,52272465,52274986,52275952,52277665,52279706,52280222,52344333	52255105,52255329,52256321,52260282,52260526,52264083,52266355,52269636,52271233,52272585,52275073,52276076,52277770,52279761,52280281,52344609	29.62490	5.42169	coding
Pred2275	chr1	-	52254867	52306186	52254867,52255239,52256204,52305897	52255105,52255329,52256321,52306186	5.85451	5.19576	coding
Pred2276	chr1	-	52254867	52344609	52254867,52256571,52257249,52290958,52293467,52299688,52301802,52305897,52343946	52256321,52256662,52257333,52291054,52293541,52299842,52301884,52306186,52344609	5.18362	6.9959	coding
Pred2277	chr1	-	52254867	52344609	52254867,52256204,52257249,52290958,52293467,52299688,52301802,52305897,52343946	52255329,52256662,52257333,52291054,52293541,52299842,52301884,52306186,52344609	6.93840	5.95855	coding
Pred2278	chr1	-	52257249	52344609	52257249,52257717,52258048,52305897,52343946	52257333,52257770,52258096,52306186,52344609	18.54550	4.24846	coding
Pred2279	chr1	-	52254867	52344609	52254867,52255239,52280364,52281983,52283737,52285471,52287169,52289335,52290958,52293467,52299688,52301802,52302040,52344333	52255105,52255329,52280485,52282061,52283807,52285545,52287227,52289458,52291054,52293541,52299842,52301884,52302110,52344609	3.45385	4.7316	coding
Pred2280	chr1	-	52257249	52344609	52257249,52257717,52258048,52283737,52285471,52287169,52289335,52290958,52293467,52299688,52301802,52302040,52344333	52257333,52257770,52258092,52283807,52285545,52287227,52289458,52291054,52293541,52299842,52301884,52302110,52344609	0.50740	5.00976	coding
Pred2281	chr1	-	52260143	52344420	52260143,52260494,52263920,52287169,52289335,52290958,52293467,52299688,52301802,52302040,52344333	52260282,52260526,52264083,52287227,52289458,52291054,52293541,52299842,52301884,52302110,52344420	7.84270	6.02412	coding
Pred2282	chr1	-	52254867	52344609	52254867,52255239,52260143,52260494,52263920,52266227,52269485,52271181,52272465,52274986,52275952,52277665,52279706,52280222,52344333	52255105,52255329,52260282,52260526,52264083,52266355,52269636,52271233,52272585,52275073,52276076,52277770,52279761,52280281,52344609	0.78576	5.01415	coding
Pred2286	chr1	-	52254867	52344609	52254867,52255239,52256204,52257717,52293467,52299688,52301802,52302040,52344333	52255105,52255329,52256321,52257770,52293541,52299842,52301884,52302110,52344609	0.56001	3.63666	coding
Pred2288	chr1	-	52257249	52344609	52257249,52257717,52258048,52280364,52281983,52283737,52285471,52287169,52289335,52290958,52293467,52299688,52301802,52302040,52344333	52257333,52257770,52258092,52280485,52282061,52283807,52285545,52287227,52289458,52291054,52293541,52299842,52301884,52302110,52344609	1.06742	4.94673	coding
Pred2289	chr1	-	52254867	52306186	52254867,52256571,52257249,52257717,52258048,52279706,52280222,52280364,52281983,52283737,52285471,52287169,52289335,52293467,52299688,52301802,52305897	52255105,52256662,52257333,52257770,52258096,52279761,52280281,52280485,52282061,52283807,52285545,52287227,52289458,52293541,52299842,52301884,52306186	12.91670	7.7809	coding
Pred2290	chr1	-	52485806	52521047	52485806,52489162,52490181,52492946,52494249,52507208,52520671	52486684,52489246,52490251,52493020,52494302,52507269,52521047	32.57330	2.67738	coding
Pred2291	chr1	-	52497776	52499472	52497776	52499472	7.83326	3.78075	coding
Pred2292	chr1	+	52521856	52554090	52521856,52525506,52530496,52549011,52551783,52552383	52522051,52525573,52530610,52549213,52551843,52554090	6.46892	3.01984	coding
Pred2293	chr1	+	52521856	52554090	52521856,52525506,52530496,52551783,52552383	52522051,52525573,52530610,52551843,52554090	2.82122	0.877343	coding
Pred2297	chr1	-	52818204	52825905	52818204,52819189,52820279,52820511,52821069,52821279,52824357,52824698,52824921,52825130,52825376,52825745	52818895,52819319,52820370,52820611,52821121,52821338,52824430,52824829,52825029,52825206,52825555,52825905	4.15506	8.57054	coding
Pred2298	chr1	-	52818204	52825905	52818204,52821857,52822055,52822672,52823197,52823452,52824002,52824357,52825376,52825745	52818895,52821974,52822114,52822798,52823370,52823570,52824133,52824430,52825555,52825905	3.73696	6.14123	coding
Pred2299	chr1	-	52818204	52825905	52818204,52819189,52820279,52825130,52825376,52825745	52818895,52819319,52820370,52825206,52825555,52825905	0.22874	3.89494	coding
Pred2301	chr1	-	52818204	52825905	52818204,52819189,52820279,52820511,52821069,52821279,52821442,52821857,52822055,52822672,52823197,52824921,52825130,52825376,52825745	52818895,52819319,52820370,52820611,52821121,52821338,52821516,52821974,52822114,52822798,52823370,52825029,52825206,52825555,52825905	0.53292	10.1247	coding
Pred2302	chr1	-	52818204	52824133	52818204,52819189,52820279,52820511,52821069,52821279,52821442,52821857,52822055,52822672,52823197,52823452,52824002	52818895,52819319,52820370,52820611,52821121,52821338,52821516,52821974,52822114,52822798,52823370,52823588,52824133	4.34678	9.57853	coding
Pred2303	chr1	-	52818204	52825905	52818204,52819274,52820279,52820511,52821069,52821279,52821442,52821857,52822055,52822672,52823197,52823452,52824002,52824357,52824698,52824921,52825130,52825376,52825745	52818895,52819319,52820370,52820611,52821121,52821338,52821516,52821974,52822114,52822798,52823370,52823588,52824133,52824430,52824829,52825029,52825206,52825555,52825905	5.43727	11.7706	coding
Pred2304	chr1	-	52838501	52870131	52838501,52840481,52841101,52847313,52849091,52849501,52850221,52850832,52851523,52854113,52854888,52859114,52861717,52863356,52867033,52867800,52869917	52839047,52840569,52841271,52847433,52849241,52849609,52850393,52850934,52851621,52854309,52854993,52859475,52862036,52863535,52867161,52867900,52870131	10.79020	8.77701	coding
Pred2305	chr1	-	52838501	52870131	52838501,52840481,52841101,52847313,52849091,52849501,52869917	52839047,52840569,52841271,52847433,52849241,52849609,52870131	1.48736	3.17981	coding
Pred2306	chr1	-	52838501	52870131	52838501,52840481,52841101,52847313,52849091,52850221,52854888,52859114,52861717,52869917	52839047,52840569,52841271,52847433,52849241,52850393,52854993,52859475,52862036,52870131	0.89179	6.0223	coding
Pred2307	chr1	-	52838501	52870131	52838501,52840481,52841101,52847313,52849091,52849501,52850221,52854128,52854888,52859114,52861717,52863356,52867033,52867800,52869917	52839047,52840569,52841271,52847433,52849241,52849609,52850393,52854309,52854993,52859475,52862036,52863535,52867161,52867897,52870131	1.16324	7.26595	coding
Pred2310	chr1	+	52870218	52883991	52870218,52871351,52874240,52876786,52878185,52880433,52881009,52882319	52870551,52871511,52874362,52876872,52878296,52880531,52881058,52883991	19.05900	4.18756	coding
Pred2316	chr1	-	52888947	53018762	52888947,52891020,52896684,52901036,52902426,52903891,52911458,52911628,52911936,52927875,52930741,52980467,52991234,53018602	52889674,52891179,52897132,52901137,52902635,52904007,52911541,52911676,52912114,52929449,52930845,52981726,52992045,53018762	1.06964	6.60227	coding
Pred2321	chr1	-	52888947	53018762	52888947,52891020,52896684,52901036,53018602	52889674,52891179,52897132,52901137,53018762	8.99571	4.59177	coding
Pred2322	chr1	-	52888947	53018762	52888947,52891020,52896684,52901036,52902426,52903891,52911458,52911628,52911936,52912261,52924007,52926805,52927184,52927383,52980467,52991234,53018602	52889674,52891179,52897132,52901137,52902647,52904007,52911541,52911676,52912114,52912339,52924121,52926895,52927288,52927441,52981726,52992045,53018762	5.39339	6.16321	coding
Pred2323	chr1	+	53068042	53074722	53068042,53072355,53073933	53068219,53072617,53074722	8.98097	2.69675	coding
Pred2324	chr1	+	53099065	53122736	53099065,53108534,53122461	53099347,53108674,53122736	2.00952	4.38629	coding
Pred2325	chr1	-	53152513	53164038	53152513,53158398,53163892	53153840,53158539,53164038	11.92940	4.66961	coding
Pred2326	chr1	-	53361903	53387375	53361903,53363108,53364845,53370317,53370705,53373539,53377237,53377394,53387224	53362269,53363156,53364896,53370505,53370762,53373626,53377325,53377462,53387375	3.38742	4.14802	coding
Pred2329	chr1	-	53361903	53387375	53361903,53363108,53364845,53370317,53370705,53372190,53373539,53377237,53377394,53387224	53362269,53363156,53364896,53370505,53370762,53372283,53373626,53377325,53377462,53387375	1.44067	4.95657	coding
Pred2330	chr1	-	53361903	53387591	53361903,53363108,53364845,53370317,53370705,53372190,53373539,53377237,53377394,53387224	53362269,53363156,53364896,53370505,53370762,53372283,53373626,53377325,53377462,53387591	0.46762	4.80655	coding
Pred2332	chr1	+	53392947	53517282	53392947,53407467,53413680,53416426,53420411,53427174,53440440,53442354,53443888,53446067,53453700,53480561,53493640,53504588,53513529,53516280	53393137,53407525,53413752,53416558,53420476,53427301,53440504,53442441,53444039,53446215,53453808,53480715,53493743,53504718,53513609,53517282	6.52318	10.3174	coding
Pred2333	chr1	+	53480561	53517282	53480561,53493640,53504588,53513529,53516280	53480715,53493743,53504718,53513609,53517282	8.79236	3.24301	coding
Pred2336	chr1	+	53392947	53517282	53392947,53407467,53413680,53493649,53504588,53513529,53516280	53393137,53407525,53413752,53493743,53504718,53513609,53517282	1.63811	3.62753	coding
Pred2338	chr1	-	53679773	53686289	53679773,53681662,53682453,53683843,53684085,53684538,53685932,53686241	53680408,53681728,53682531,53683875,53684167,53684595,53686016,53686289	21.59900	3.40185	coding
Pred2339	chr1	+	53662100	53679867	53662100,53666390,53667994,53675686,53678935	53662767,53666471,53668101,53676991,53679867	7.75667	9.04711	coding
Pred2340	chr1	-	53679773	53684238	53679773,53683843,53684085	53679867,53683875,53684238	1.30672	0.26275	coding
Pred2341	chr1	-	53679773	53686289	53679773,53685932	53680408,53686289	4.32354	0.465755	coding
Pred2342	chr1	-	53679773	53686289	53679773,53683843,53684085,53685932,53686241	53679867,53683875,53684167,53686016,53686289	1.14951	1.62073	coding
Pred2343	chr1	-	53692563	53704207	53692563,53694543,53699213,53701248,53704032	53692816,53694626,53699324,53701307,53704207	16.59360	4.53876	coding
Pred2344	chr1	-	53692563	53704207	53692563,53694543,53701248,53704032	53692816,53694626,53701307,53704207	11.44990	2.77388	coding
Pred2346	chr1	-	53692563	53704207	53692563,53699213,53701248,53704032	53692816,53699324,53701307,53704207	4.89738	2.70174	coding
Pred2347	chr1	-	53716361	53734270	53716361,53720788,53723990,53726135,53727739,53728117,53729840,53732144	53716534,53720857,53724143,53726277,53727879,53728236,53730068,53734270	0.66033	5.54803	coding
Pred2349	chr1	-	53711211	53793821	53711211,53715051,53716361,53720788,53722911,53726135,53727739,53728117,53729840,53732144,53736699,53736898,53741302,53746258,53755238,53792544,53793460	53712728,53715228,53716534,53720857,53723136,53726277,53727879,53728236,53730068,53732319,53736825,53737018,53741425,53746387,53755361,53792664,53793821	7.80740	7.66324	coding
Pred2353	chr1	-	53711211	53793821	53711211,53715051,53716361,53720788,53722911,53723990,53726135,53727739,53741302,53742363,53746258,53792544,53793460	53712728,53715228,53716534,53720857,53723136,53724143,53726277,53727879,53741425,53742750,53746387,53792664,53793821	4.07138	5.62198	coding
Pred2354	chr1	-	54233389	54304175	54233389,54238001,54252830,54254805,54258901,54262361,54301172,54303877	54233706,54238162,54252931,54254869,54258952,54262477,54301293,54304175	9.33370	5.12367	coding
Pred2355	chr1	-	54317406	54355453	54317406,54325728,54331872,54332430,54337044,54343987,54344314,54348785,54354579,54355385	54317943,54325826,54332055,54332597,54337161,54344075,54344395,54348949,54354659,54355453	2.19017	4.35669	coding
Pred2356	chr1	-	54317406	54355453	54317406,54325728,54331872,54332430,54337044,54343987,54344314,54348785,54354579,54355385	54317943,54325826,54332055,54332597,54337161,54344075,54344395,54348934,54354659,54355453	0.71782	4.31076	coding
Pred2357	chr1	-	54317406	54355453	54317406,54325728,54331872,54332430,54337044,54343987,54344314,54348785,54354579,54354916,54355385	54317943,54325826,54332055,54332597,54337161,54344075,54344395,54348949,54354659,54355136,54355453	4.69886	4.30057	coding
Pred2358	chr1	-	54387235	54411288	54387235,54389576,54394044,54395711,54405657,54411227	54387440,54389620,54394113,54395818,54405770,54411288	13.34140	3.09588	coding
Pred2359	chr1	+	54412036	54433839	54412036,54417658,54423821,54426028,54427706,54427968,54431968,54433337	54412222,54418145,54423953,54426147,54427795,54428082,54432053,54433839	14.27700	9.0762	coding
Pred2360	chr1	+	54412036	54433839	54412036,54431980,54433337	54412222,54432053,54433839	0.29176	1.10205	coding
Pred2361	chr1	+	54412036	54433839	54412036,54413460,54417658,54426028,54427706,54433724	54412222,54413494,54418145,54426147,54427795,54433839	1.46370	5.18421	coding
Pred2362	chr1	+	54412036	54433839	54412036,54413460,54431968,54433337	54412222,54413494,54432053,54433839	1.23148	1.36309	coding
Pred2363	chr1	+	54412036	54433839	54412036,54413460,54417658,54431980,54433337	54412222,54413494,54418145,54432053,54433839	1.79278	4.78726	coding
Pred2364	chr1	+	54412036	54433839	54412036,54413460,54417658,54423821,54433724	54412222,54413494,54418145,54423953,54433839	0.49226	5.3228	coding
Pred2365	chr1	-	54497350	54513686	54497350,54502282,54506428,54507396,54509045,54511364,54512939	54497978,54502391,54506510,54507478,54509198,54511459,54513686	5.51264	3.97555	coding
Pred2366	chr1	-	54497350	54519111	54497350,54502282,54506428,54507396,54518672	54497978,54502391,54506513,54507478,54519111	11.13420	2.99565	coding
Pred2367	chr1	-	54497350	54510014	54497350,54509045	54497978,54510014	0.42510	0.856461	coding
Pred2368	chr1	-	54497350	54519111	54497350,54509045,54518672	54497978,54509198,54519111	0.47355	1.95694	coding
Pred2369	chr1	-	54502282	54519111	54502282,54507396,54509045,54511364,54512939,54518672	54502391,54507478,54509198,54511459,54513045,54519111	59.66570	4.26101	coding
Pred2370	chr1	+	54665874	54684054	54665874,54670690,54670967,54675618,54678173,54681813,54683844	54665914,54670874,54671083,54675804,54678331,54682017,54684054	56.12100	5.8925	coding
Pred2371	chr1	+	54665839	54684054	54665839,54678173,54681813,54683844	54665914,54678331,54682017,54684054	11.54020	3.1753	coding
Pred2372	chr1	+	54665863	54684054	54665863,54678173,54681813,54683844	54665914,54678331,54682017,54684054	5.50084	3.19161	coding
Pred2373	chr1	+	54665874	54684054	54665874,54670690,54683844	54666262,54670874,54684054	52.31940	4.51142	coding
Pred2376	chr1	-	54692195	54872092	54692195,54693927,54694121,54694420,54704801,54706577,54707146,54707836,54708907,54747110,54867533,54870248,54870530,54871625	54692833,54694029,54694150,54694499,54704872,54706632,54707182,54707885,54708972,54747200,54867618,54870310,54870603,54872092	25.14640	4.33318	coding
Pred2379	chr1	-	54692195	54872092	54692195,54693927,54717288,54717466,54722799,54747110,54867533,54870248,54870530,54871625	54692833,54694029,54717365,54717533,54722859,54747200,54867618,54870310,54870603,54872092	8.68621	3.48257	coding
Pred2381	chr1	+	55181528	55207980	55181528,55182272,55183164,55186835,55188347,55194018,55197158,55199301,55203254,55207083	55181692,55182390,55183326,55186913,55188472,55194105,55197373,55199383,55203337,55207980	9.51497	4.11008	coding
Pred2382	chr1	+	55107426	55207980	55107426,55197327,55199301,55203254,55207083	55107635,55197373,55199383,55203337,55207980	0.20022	1.32691	coding
Pred2383	chr1	+	55181540	55207980	55181540,55182272,55183164,55186835,55188347,55194018,55197158,55203254,55207083	55181692,55182390,55183326,55186913,55188472,55194105,55197222,55203337,55207980	2.24344	5.56892	coding
Pred2384	chr1	-	55222572	55230187	55222572,55230133	55224863,55230187	4.84017	8.08005	coding
Pred2385	chr1	-	55315299	55341720	55315299,55319106,55319709,55330975,55337022,55340765,55341614	55318059,55319285,55319907,55331119,55337286,55340884,55341720	4.24046	6.76938	coding
Pred2386	chr1	-	55315299	55331353	55315299,55319106,55319709,55330975	55318059,55319285,55319907,55331353	2.06358	4.82524	coding
Pred2387	chr1	-	55315299	55352921	55315299,55319106,55349290,55352561	55318059,55319907,55349446,55352921	0.71054	5.72886	coding
Pred2388	chr1	-	55315299	55352921	55315299,55337022,55340765,55341614,55349290,55352561	55318059,55337286,55340884,55341720,55349446,55352921	37.60490	5.61938	coding
Pred2389	chr1	-	55315299	55352481	55315299,55319106,55319709,55330975,55337022,55340765,55341614,55352290	55318059,55319285,55319907,55331119,55337286,55340884,55341720,55352481	1.17512	6.94426	coding
Pred2390	chr1	-	55315299	55352921	55315299,55319106,55319709,55330975,55337022,55340765,55341614,55352561	55318059,55319285,55319907,55331119,55337286,55340884,55341720,55352921	38.27100	8.22115	coding
Pred2391	chr1	-	55315299	55352921	55315299,55319106,55337022,55340765,55341614,55349290,55352561	55318059,55319907,55337286,55340884,55341720,55349446,55352921	11.66950	7.67969	coding
Pred2394	chr1	+	55505219	55530523	55505219,55509515,55512195,55517950,55518322,55521665,55523003,55523708,55524171,55525158,55527047,55529041	55505717,55509707,55512319,55518084,55518464,55521862,55523187,55523882,55524320,55525336,55527229,55530523	13.04920	7.1414	coding
Pred2395	chr1	+	55505219	55530523	55505219,55509515,55512195,55517950,55527047,55529041	55505717,55509707,55512319,55518084,55527229,55530523	0.68144	6.63785	coding
Pred2396	chr1	+	55505219	55530523	55505219,55509515,55512195,55517950,55518322,55525158,55527047,55529041	55505717,55509707,55512319,55518084,55518464,55525336,55527229,55530523	2.90468	5.59142	coding
Pred2397	chr1	+	55505219	55530523	55505219,55509515,55512195,55517950,55518322,55521665,55523003,55523708,55524171,55525158,55527047,55529041	55505717,55509707,55512319,55518084,55518464,55521862,55523187,55523830,55524320,55525336,55527229,55530523	0.72322	6.54768	coding
Pred2398	chr1	-	55532038	55680762	55532038,55680608	55534780,55680762	9.11718	0.792636	coding
Pred2399	chr1	-	56960432	57045257	56960432,56977647,56989494,56989948,57002626,57044550	56962348,56977824,56989552,56990226,57002784,57045257	22.73770	3.69384	coding
Pred2401	chr1	-	58946391	59012446	58946391,58971731,58992932,58996272,58999624,58999829,59002184,59004466,59012374	58946846,58971881,58993007,58996401,58999732,59000003,59002413,59004982,59012446	3.15173	3.18985	coding
Pred2402	chr1	-	58946391	59012446	58946391,58971731,58992932,58999624,58999829,59002184,59004466,59012374	58946846,58971881,58993007,58999732,59000003,59002413,59004982,59012446	0.54866	3.40963	coding
Pred2403	chr1	-	59041096	59043166	59041096	59043166	19.10040	5.77091	coding
Pred2404	chr1	-	59120411	59124660	59120411	59124660	4.11977	-1.17349	noncoding
Pred2405	chr1	-	59246463	59249785	59246463	59249785	44.04740	6.05774	coding
Pred2407	chr1	+	61872233	61928459	61872233,61892136,61920974	61872399,61892228,61928459	1.04092	-0.0894001	noncoding
Pred2408	chr1	-	62146718	62191095	62146718,62149088,62160368,62166605,62175000,62189384,62190626	62147022,62149218,62160442,62166697,62175109,62189456,62191095	6.81622	3.0072	coding
Pred2409	chr1	+	62902382	62917915	62902382,62905469,62907158,62907865,62908829,62910408,62913011,62914135,62915916	62903071,62905708,62907279,62907970,62908990,62911100,62913182,62914337,62917915	9.63826	6.72036	coding
Pred2410	chr1	-	62920397	63021660	62920397,62923208,62939652,62940878,62941377,62941737,62943370,62954604,62958374,62959945,62961251,62962009,62970300,62971352,62973632,62976247,62979141,62979386,62993821,62994947,63001163,63003561,63005215,63005422,63008278,63009326,63018402,63021495	62921127,62923376,62939759,62941022,62941614,62941827,62943505,62954736,62958518,62960138,62961352,62962168,62970453,62971487,62973729,62976344,62979277,62979569,62993976,62995117,63001303,63003732,63005329,63005563,63008374,63009416,63018572,63021660	5.57945	12.7525	coding
Pred2411	chr1	-	62923208	63001303	62923208,62939652,62940878,62976247,62979141,62979386,62994947,63001163	62923376,62939759,62941022,62976344,62979277,62979457,62995117,63001303	1.85523	6.31203	coding
Pred2412	chr1	-	62920397	63153969	62920397,62923208,62962009,62970300,62971352,62973632,62976247,62979141,62979386,62993821,62994947,63001163,63003561,63005215,63005422,63008278,63009326,63153897	62921127,62923376,62962168,62970453,62971487,62973729,62976344,62979277,62979569,62993976,62995117,63001303,63003732,63005329,63005563,63008374,63009416,63153969	1.72093	7.9907	coding
Pred2414	chr1	+	63788729	63790797	63788729	63790797	1.78815	6.69476	coding
Pred2415	chr1	-	63913649	63920639	63913649,63919588,63920050,63920560	63915486,63919645,63920144,63920639	0.46713	0.973409	coding
Pred2416	chr1	-	63906461	63988835	63906461,63919588,63920050,63920560,63944434,63955753,63974198,63988799	63906774,63919645,63920144,63920639,63944504,63955889,63974241,63988835	1.71099	2.73281	coding
Pred2417	chr1	-	63906461	63988835	63906461,63912476,63919588,63920050,63920560,63944434,63955753,63988799	63906774,63912527,63919645,63920144,63920639,63944504,63955889,63988835	5.80908	2.49435	coding
Pred2419	chr1	+	64014650	64016307	64014650	64016307	0.50565	0.863157	coding
Pred2420	chr1	+	64058946	64125914	64058946,64095095,64095612,64097327,64100499,64101904,64114187,64117339,64120002,64125256	64059405,64095258,64095759,64097453,64100690,64102059,64114323,64117523,64120137,64125914	18.84080	10.3501	coding
Pred2421	chr1	+	64058946	64125914	64058946,64095095,64100499,64101904,64104355,64114187,64117339,64120002,64125256	64059405,64095258,64100690,64102059,64104471,64114323,64117523,64120137,64125914	33.58720	9.43106	coding
Pred2423	chr1	+	64058946	64125914	64058946,64095095,64095612,64097327,64100499,64101904,64120002,64125256	64059405,64095258,64095759,64097453,64100690,64102059,64120137,64125914	0.52592	7.50779	coding
Pred2425	chr1	+	64058946	64125914	64058946,64095095,64095612,64097327,64100499,64104355,64114187,64125256	64059405,64095258,64095759,64097453,64100690,64104471,64114323,64125914	2.51710	7.88383	coding
Pred2426	chr1	+	64645310	64647177	64645310	64647177	0.89545	-1.12468	noncoding
Pred2428	chr1	+	65613885	65693173	65613885,65656392,65684436,65690434,65691745	65614235,65656512,65684609,65690553,65693173	0.51497	2.77903	coding
Pred2429	chr1	+	65613231	65693173	65613231,65613960,65656392,65684436,65690434,65691745	65613348,65614235,65656512,65684609,65690553,65693173	2.45960	2.77719	coding
Pred2430	chr1	+	65613512	65693173	65613512,65613960,65656392,65684436,65690434,65691745	65613740,65614235,65656512,65684609,65690553,65693173	0.30814	2.74339	coding
Pred2431	chr1	+	65613352	65693173	65613352,65613960,65656392,65684436,65690434,65691745	65613446,65614235,65656512,65684609,65690553,65693173	0.92851	2.77336	coding
Pred2432	chr1	+	65613512	65693173	65613512,65656392,65684436,65690434,65691745	65614235,65656512,65684609,65690553,65693173	3.37781	2.63956	coding
Pred2433	chr1	+	65886317	65898249	65886317,65890985,65895544,65897485	65886423,65891061,65895731,65898249	11.83280	2.18436	coding
Pred2434	chr1	+	65886317	65898249	65886317,65890985,65897485	65886423,65891061,65898249	1.07226	0.810856	coding
Pred2435	chr1	+	65886317	66096093	65886317,66095884	65886423,66096093	0.18565	0.397644	coding
Pred2436	chr1	+	65991424	66096093	65991424,66095884	65991501,66096093	0.39439	0.438171	coding
Pred2440	chr1	-	67873494	67896123	67873494,67880848,67885691,67889882,67890570,67890765,67891817,67895670	67878946,67881022,67885869,67889960,67890642,67890906,67891968,67896123	11.85980	5.10528	coding
Pred2443	chr1	-	67873494	67896123	67873494,67885691,67889882,67890570,67890765,67891817,67895670	67878946,67885869,67890005,67890660,67890906,67891968,67896123	22.95580	4.46766	coding
Pred2448	chr1	+	68150882	68154019	68150882,68151707,68152032,68153343	68151221,68151809,68152270,68154019	29.58200	3.54975	coding
Pred2449	chr1	+	68150882	68154019	68150882,68151707,68153343	68151221,68152270,68154019	6.23084	2.93118	coding
Pred2451	chr1	+	68150882	68154019	68150882,68152032,68153343	68151809,68152270,68154019	3.36115	3.24998	coding
Pred2453	chr1	-	68564151	68698253	68564151,68603462,68610251,68611551,68613818,68614245,68615870,68619199,68620781,68624805,68659637,68697876	68564436,68603616,68610335,68611695,68613882,68614343,68616039,68619336,68620943,68624930,68659910,68698253	15.87000	11.0432	coding
Pred2456	chr1	-	68591040	68698253	68591040,68603462,68610251,68611551,68613818,68614245,68615870,68619199,68697876	68592018,68603616,68610335,68611695,68613882,68614343,68616039,68619336,68698253	8.92445	8.22069	coding
Pred2457	chr1	-	68591040	68659904	68591040,68620781,68624805,68659637	68592018,68620943,68624930,68659904	7.12821	3.69086	coding
Pred2458	chr1	-	68659538	68698253	68659538,68697876	68659904,68698253	1.84481	3.32213	coding
Pred2459	chr1	-	68167148	68299142	68167148,68173276,68243140,68299026	68171259,68173395,68243190,68299142	10.94010	0.632164	coding
Pred2461	chr1	-	68939836	68960378	68939836,68943469,68944826,68947122,68949632,68952619,68954056,68954598,68955134,68960112	68942752,68943655,68945003,68947295,68949773,68952667,68954187,68954717,68955291,68960378	2.81809	10.3594	coding
Pred2465	chr1	+	70385004	70386000	70385004	70386000	2.38479	2.25024	coding
Pred2466	chr1	+	70671364	70695716	70671364,70687294,70694104	70671463,70687522,70695716	0.85128	1.80552	coding
Pred2468	chr1	+	70695960	70717683	70695960,70700378,70701183,70703107,70705121,70716293	70698060,70700471,70701233,70703235,70705203,70717683	2.50867	2.58547	coding
Pred2470	chr1	+	70671364	70697511	70671364,70687297,70694104,70695960	70671463,70687522,70694238,70697511	0.90843	1.80251	coding
Pred2472	chr1	+	70687144	70716186	70687144,70694104,70697950,70700378,70701183,70703107,70705121,70710366,70715634,70716047	70687522,70694238,70698060,70700471,70701233,70703235,70705203,70710498,70715730,70716186	30.07820	4.65149	coding
Pred2473	chr1	+	70697230	70717683	70697230,70697950,70700378,70701183,70703107,70705121,70710366,70715634,70716047,70716290	70697658,70698060,70700471,70701233,70703235,70705203,70710498,70715730,70716186,70717683	16.94590	2.60876	coding
Pred2474	chr1	+	70671364	70695716	70671364,70687144,70694104	70671463,70687522,70695716	2.00408	1.93995	coding
Pred2475	chr1	+	70671364	70697511	70671364,70687297,70694104,70696239	70671463,70687522,70694238,70697511	1.52546	1.86352	coding
Pred2476	chr1	+	70671364	70717683	70671364,70687297,70694104,70712500,70715634,70716047,70716293	70671463,70687522,70694238,70712590,70715730,70716186,70717683	6.45061	3.18563	coding
Pred2480	chr1	+	70820492	70833703	70820492,70832126,70833299	70820794,70832220,70833703	3.96242	2.54813	coding
Pred2481	chr1	+	70820492	70833703	70820492,70832126,70832615,70833299	70820794,70832220,70832667,70833703	2.29748	2.59418	coding
Pred2482	chr1	-	71528974	71546745	71528974,71531360,71532458,71534958,71536509,71537803,71538154,71542477,71544139,71546622	71530820,71531435,71532617,71535045,71536679,71537938,71538231,71542560,71544391,71546745	22.78300	3.78985	coding
Pred2486	chr1	+	75198861	75232358	75198861,75202225,75204373,75214434,75217975,75229577	75199102,75202306,75204472,75214506,75218109,75232358	6.10641	3.45426	coding
Pred2488	chr1	-	75171174	75199092	75171174,75172582,75172786,75175781,75180262,75184892,75188801,75190394,75198639	75172141,75172678,75172888,75175931,75180314,75185056,75188954,75190518,75199092	8.04405	4.1018	coding
Pred2489	chr1	-	75171174	75199092	75171174,75172582,75175781,75180262,75184892,75188801,75190394,75198639	75172141,75172678,75175931,75180314,75185056,75188954,75190518,75199092	1.27904	3.66946	coding
Pred2490	chr1	+	76190042	76229353	76190042,76194085,76198328,76198537,76199212,76200475,76205664,76211490,76215103,76216135,76226806,76228376	76190502,76194173,76198426,76198607,76199313,76200556,76205795,76211599,76215244,76216231,76227055,76229353	4.03442	8.07164	coding
Pred2491	chr1	+	76190042	76205795	76190042,76198328,76198537,76199212,76200475,76205664	76190502,76198426,76198607,76199313,76200556,76205795	4.92551	2.95308	coding
Pred2492	chr1	+	76192603	76229353	76192603,76200475,76205664,76215103,76216135,76226806,76228376	76192632,76200556,76211599,76215244,76216231,76227055,76229353	3.67873	5.31819	coding
Pred2493	chr1	+	76211490	76227055	76211490,76215103,76216135,76226806	76211599,76215244,76216231,76227055	9.12341	4.59517	coding
Pred2495	chr1	+	76251885	76260764	76251885,76253181,76254843,76255636,76256969,76257145,76257865,76259768,76260194	76251959,76253289,76255041,76255742,76257022,76257256,76257991,76259918,76260764	8.53911	5.28576	coding
Pred2496	chr1	+	76253181	76260764	76253181,76254843,76255636,76256969,76257145,76257865,76259768,76260194	76253289,76255041,76256202,76257022,76257256,76257991,76259918,76260764	3.53263	4.07906	coding
Pred2497	chr1	+	76253181	76260764	76253181,76254843,76255636,76255836,76256130,76256969,76257865,76259768,76260194	76253289,76255041,76255742,76255959,76256202,76257256,76257991,76259918,76260764	7.69634	4.13171	coding
Pred2498	chr1	+	76251885	76260764	76251885,76254843,76257865,76260194	76251959,76255041,76259918,76260764	3.20761	1.89886	coding
Pred2499	chr1	+	76253181	76260764	76253181,76254843,76256130,76256969,76259715,76260194	76253289,76255041,76256202,76257256,76259918,76260764	0.24747	3.02092	coding
Pred2501	chr1	+	76253181	76260764	76253181,76254843,76256969,76257145,76257865,76259768,76260194	76253289,76255041,76257022,76257256,76257991,76259918,76260764	2.52154	4.15478	coding
Pred2504	chr1	+	76252756	76252834	76252756	76252834	0.42389	-1.32241	noncoding
Pred2505	chr1	+	76253573	76253657	76253573	76253657	0.37303	-1.07087	noncoding
Pred2506	chr1	+	76540388	77096669	76540388,76779489,76877692,77093136,77094304	76540569,76779684,76878102,77093244,77096669	2.02979	4.46069	coding
Pred2507	chr1	+	76540388	77042890	76540388,76779489,76877692,77042530	76540569,76779684,76878102,77042890	0.37820	2.91674	coding
Pred2508	chr1	-	78161675	78194397	78161675,78163547,78167053,78177431,78178884,78180298,78181426,78183551,78184280,78186856,78187515,78187708,78189015,78191306,78193979	78163159,78163616,78167156,78177540,78178966,78180468,78181553,78183732,78184326,78186890,78187610,78187881,78189128,78191447,78194397	0.32357	7.92206	coding
Pred2509	chr1	-	78161675	78194397	78161675,78163547,78167053,78177431,78180298,78181426,78183551,78184280,78186856,78187515,78187708,78189015,78191306,78193979	78163159,78163616,78167156,78177540,78180468,78181553,78183732,78184326,78186890,78187586,78187881,78189128,78191447,78194397	2.74633	7.13221	coding
Pred2510	chr1	-	78161675	78194397	78161675,78163547,78180298,78181426,78183551,78184280,78186856,78187515,78187708,78189015,78191306,78193979	78163159,78163616,78180468,78181553,78183732,78184326,78186890,78187586,78187881,78189128,78191447,78194397	0.19557	7.11595	coding
Pred2511	chr1	-	78161675	78225537	78161675,78163547,78225327	78163159,78163616,78225537	6.45571	0.932146	coding
Pred2513	chr1	-	78412168	78444777	78412168,78435608,78444568	78413237,78435699,78444777	3.94057	0.872549	coding
Pred2514	chr1	-	78412168	78444777	78412168,78414839,78420939,78422256,78425868,78426028,78428454,78429258,78429746,78429938,78430330,78430554,78444568	78412261,78414985,78421014,78422385,78425948,78426180,78428615,78429400,78429847,78430041,78430432,78430653,78444777	32.51170	6.35306	coding
Pred2516	chr1	-	78413592	78444777	78413592,78428454,78429258,78429746,78430330,78430554,78430752,78432377,78432567,78432732,78444568	78414459,78428615,78429400,78430041,78430432,78430653,78430915,78432435,78432639,78432782,78444777	15.87690	5.45591	coding
Pred2517	chr1	-	78413592	78444777	78413592,78428454,78429258,78429746,78430330,78430554,78430752,78432377,78432732,78433310,78433848,78435608,78444568	78414459,78428615,78429400,78430041,78430432,78430653,78430915,78432639,78432785,78433350,78433887,78435699,78444777	2.31163	5.80431	coding
Pred2518	chr1	-	78412168	78444777	78412168,78434705,78435608,78444568	78413237,78434768,78435699,78444777	0.57822	1.00743	coding
Pred2521	chr1	-	78412168	78444777	78412168,78413137,78420939,78422256,78425868,78426028,78428454,78429258,78429746,78429938,78430330,78432377,78432732,78433310,78433848,78434705,78435608,78444568	78412261,78414985,78421014,78422385,78425948,78426180,78428615,78429400,78429847,78430041,78430915,78432639,78432782,78433350,78433887,78434768,78435699,78444777	6.86133	7.42336	coding
Pred2522	chr1	+	78470635	78482993	78470635,78478734,78481697	78471005,78479303,78482993	2.28892	6.07003	coding
Pred2523	chr1	+	78444933	78482993	78444933,78478734,78481697	78444977,78479303,78482993	0.62751	3.96267	coding
Pred2524	chr1	+	84543635	84546350	84543635	84546350	1.01725	0.763077	coding
Pred2525	chr1	-	84964006	84972262	84964006,84971693,84972118	84964231,84971984,84972262	56.78240	0.425671	coding
Pred2526	chr1	-	84964006	84972262	84964006,84967508,84971693,84972118	84964231,84967653,84971984,84972262	20.63050	1.16177	coding
Pred2527	chr1	-	85109597	85155972	85109597,85116044,85117565,85121514,85122030,85124000,85127880,85128137,85130099,85155836	85113290,85116210,85117680,85121688,85122167,85124151,85128058,85128213,85130235,85155972	2.98010	7.46331	coding
Pred2530	chr1	-	85715638	85725355	85715638,85724206,85724617,85725040	85718385,85724405,85724744,85725355	3.93047	2.62736	coding
Pred2531	chr1	-	85784168	85930889	85784168,85790422,85816097,85817188,85824430,85930425	85787251,85790566,85816217,85817262,85824530,85930889	5.04039	3.51803	coding
Pred2533	chr1	+	86046443	86049646	86046443,86049182	86047261,86049646	4.91976	1.10828	coding
Pred2534	chr1	+	86046443	86049646	86046443,86047047,86048098,86048422	86046730,86047967,86048307,86049646	6.95852	5.67351	coding
Pred2535	chr1	+	86046443	86049646	86046443,86047047,86047610,86048422	86046730,86047261,86048307,86049646	27.07180	4.88441	coding
Pred2536	chr1	+	86046443	86049646	86046443,86047610,86048098,86048422	86046730,86047967,86048307,86049646	9.23847	2.38273	coding
Pred2538	chr1	+	86047597	86049646	86047597,86048098	86047967,86049646	5.35576	4.40061	coding
Pred2539	chr1	+	87170256	87213866	87170256,87181406,87185189,87188222,87189995,87200284,87200761,87207890,87208810	87170654,87181548,87185318,87188356,87190088,87200374,87200862,87208119,87213866	5.77669	6.56831	coding
Pred2541	chr1	-	87328129	87380107	87328129,87333735,87346344,87368963,87379710	87329288,87333785,87346408,87369131,87380107	16.91820	1.10448	coding
Pred2542	chr1	-	87328129	87380107	87328129,87346344,87368963,87379710	87329288,87346408,87369131,87380107	9.32511	1.15819	coding
Pred2543	chr1	+	87380334	87575680	87380334,87538616,87549876,87558213,87563520,87569114,87570152	87380843,87538855,87549962,87558352,87563618,87569272,87575680	4.65580	4.05718	coding
Pred2544	chr1	+	87380334	87564124	87380334,87538616,87549876,87558213,87563520	87380843,87538855,87549962,87558352,87564124	3.17340	4.05507	coding
Pred2545	chr1	+	87794150	87814603	87794150,87797695,87805218,87805729,87810470	87794927,87797934,87805315,87805885,87814603	4.53763	0.629324	coding
Pred2546	chr1	+	87797350	87814603	87797350,87797695,87805218,87805729,87810470	87797497,87797934,87805315,87805885,87814603	1.13910	0.442364	coding
Pred2548	chr1	-	89318321	89357301	89318321,89322888,89325564,89325822,89329663,89352943,89357165	89319029,89323170,89325694,89325969,89329797,89353050,89357301	5.37456	3.45174	coding
Pred2549	chr1	-	89325822	89357301	89325822,89329663,89352943,89357165	89325969,89329797,89353050,89357301	6.87984	1.80446	coding
Pred2550	chr1	-	89401455	89458643	89401455,89430511,89434352,89435091,89453934,89458267	89401928,89430661,89434497,89435150,89454034,89458643	1.36907	2.71292	coding
Pred2551	chr1	-	89401455	89458643	89401455,89408687,89427741,89430511,89434352,89435091,89458267	89401928,89408774,89427828,89430661,89434497,89435150,89458643	4.02565	2.34702	coding
Pred2552	chr1	-	89445139	89458643	89445139,89458267	89449749,89458643	6.54627	2.61887	coding
Pred2553	chr1	-	89472366	89488549	89472366,89474629,89485808,89488366	89473535,89474823,89485894,89488549	1.79254	1.10447	coding
Pred2554	chr1	-	89573309	89591799	89573309,89575359,89575846,89578154,89579698,89582674,89583259,89585861,89586825,89587459,89591545	89573974,89575553,89575949,89578367,89579979,89582917,89583456,89585971,89586953,89587666,89591799	4.12755	10.3738	coding
Pred2555	chr1	+	90098643	90185093	90098643,90152028,90178267	90098881,90152170,90185093	1.31926	6.75683	coding
Pred2556	chr1	+	90286572	90401987	90286572,90309196,90398625	90286850,90309341,90401987	7.35109	6.45899	coding
Pred2557	chr1	+	90287479	90401987	90287479,90309196,90398625	90287744,90309341,90401987	0.96017	6.46254	coding
Pred2558	chr1	-	90458825	90460525	90458825	90460525	1.20912	3.51929	coding
Pred2559	chr1	+	90460677	90471999	90460677,90463668,90470561,90470691	90460832,90463713,90470597,90471999	0.38012	0.338925	coding
Pred2560	chr1	+	90460677	90494094	90460677,90463668,90470561,90470691,90472903,90475646,90478684,90482875,90484243,90486350,90487808,90492912	90460832,90463713,90470597,90470803,90473309,90475845,90478796,90483023,90484343,90486481,90487904,90494094	6.45970	8.33885	coding
Pred2561	chr1	+	90460677	90494094	90460677,90463668,90470561,90475646,90478684,90482875,90484243,90486350,90487808,90492912	90460832,90463713,90470651,90475845,90478796,90483023,90484343,90486481,90487904,90494094	0.43935	6.47087	coding
Pred2563	chr1	-	91295103	91317175	91295103,91317039	91297753,91317175	0.92241	-0.780467	noncoding
Pred2564	chr1	-	91380859	91487671	91380859,91383608,91403041,91403828,91447866,91487546	91382547,91383711,91403647,91406866,91447927,91487671	2.58100	12.8853	coding
Pred2565	chr1	-	91380859	91487030	91380859,91383608,91403041,91403828,91447866,91486829	91382547,91383711,91403647,91406866,91447927,91487030	0.96432	12.9222	coding
Pred2568	chr1	+	91966403	91991320	91966403,91967210,91973410,91973818,91977153,91977337,91978614,91979504,91980375,91981350,91985686,91989597	91966505,91967388,91973494,91973954,91977247,91977480,91978864,91979600,91980554,91981433,91985836,91991320	2.51360	6.05017	coding
Pred2569	chr1	+	91966664	91991320	91966664,91967210,91973410,91973818,91977153,91977337,91978614,91979504,91980375,91981350,91985686,91989597	91966860,91967388,91973494,91973954,91977247,91977480,91978864,91979600,91980554,91981433,91985836,91991320	2.06755	6.02663	coding
Pred2571	chr1	-	92145901	92351787	92145901,92161228,92163645,92174219,92177799,92181792,92182124,92184868,92185449,92187511,92193215,92195361,92200332,92224169,92262843,92327027,92351434	92149414,92161336,92163687,92174340,92178099,92181951,92182265,92185021,92185787,92187701,92193363,92195530,92200516,92224307,92263028,92327201,92351787	4.95494	13.004	coding
Pred2573	chr1	-	92940318	92952433	92940318,92944144,92945904,92946157,92948420,92948929,92952282	92941764,92944310,92946042,92946645,92948603,92949143,92952433	3.70313	3.30228	coding
Pred2574	chr1	+	93297593	93307480	93297593,93298945,93299101,93306107,93307322	93297674,93299015,93299217,93306196,93307480	36.43510	2.56899	coding
Pred2577	chr1	+	93297593	93307480	93297593,93298945,93299101,93307322	93297674,93299015,93299217,93307480	1.78703	1.92962	coding
Pred2579	chr1	+	93297593	93307480	93297593,93298945,93300335,93301746,93307322	93297674,93299015,93300470,93301949,93307480	197.73100	3.77609	coding
Pred2582	chr1	+	93297593	93307480	93297593,93299101,93300335,93306107,93307322	93297674,93299217,93300470,93306196,93307480	214.13700	3.21699	coding
Pred2583	chr1	+	93297593	93307480	93297593,93299101,93300335,93307322	93297674,93299217,93300470,93307480	25.68280	2.65037	coding
Pred2584	chr1	+	93297593	93307480	93297593,93298945,93299101,93303012,93307322	93297674,93299015,93299217,93303190,93307480	143.81500	2.66362	coding
Pred2585	chr1	+	93297593	93307480	93297593,93298945,93303012,93307322	93297674,93299015,93303190,93307480	3.54866	1.88903	coding
Pred2586	chr1	+	93301783	93306626	93301783,93303012,93306107,93306275	93301949,93303190,93306196,93306626	148.18500	3.32491	coding
Pred2587	chr1	+	93297593	93307480	93297593,93298945,93301783,93306107,93307322	93297674,93300437,93301949,93306626,93307480	10.29090	3.09058	coding
Pred2589	chr1	+	93297593	93307480	93297593,93298945,93299101,93301783,93306107,93307322	93297674,93299015,93299217,93301949,93306626,93307480	0.19862	2.76289	coding
Pred2594	chr1	+	93302845	93302940	93302845	93302940	2.13976	-1.17035	noncoding
Pred2597	chr1	+	93544791	93585831	93544791,93575786,93575883,93576101,93580244,93580544,93581026,93583901,93584889	93545088,93575803,93575985,93576183,93580340,93580645,93581175,93583997,93585831	0.97507	3.86189	coding
Pred2598	chr1	+	93575786	93604636	93575786,93576101,93580244,93580544,93581026,93583901,93584889,93586105,93599259,93599484,93599647,93602226	93575985,93576183,93580340,93580645,93581175,93583997,93584958,93586229,93599365,93599537,93599752,93604636	9.08373	6.91889	coding
Pred2599	chr1	-	93617410	93646246	93617410,93621856,93625685,93645610	93620445,93622040,93625783,93646246	7.12497	3.9164	coding
Pred2601	chr1	+	93811477	93828146	93811477,93811869,93819464,93826049	93811745,93812422,93819628,93828146	11.95810	2.59565	coding
Pred2602	chr1	+	93913838	94020216	93913838,93965024,93987638,93988900,93989817,93995208,93996311,93998478,94000261,94009663,94012398,94012903,94014834,94016503,94017965	93913862,93965140,93987692,93989048,93989880,93995313,93996440,93998625,94000465,94009773,94012531,94012998,94014983,94016662,94020216	5.11820	10.2615	coding
Pred2604	chr1	+	94009663	94020216	94009663,94012398,94012903,94014834,94016503,94017965	94009773,94012531,94012998,94014983,94016662,94020216	1.20812	4.05228	coding
Pred2606	chr1	-	94335337	94344742	94335337,94336238,94337627,94338674,94341200,94341823,94344632	94335500,94336348,94337792,94338770,94341339,94343418,94344742	12.19410	9.9547	coding
Pred2608	chr1	-	94352589	94375012	94352589,94360169,94362173,94363394,94367140,94370078,94374593	94354715,94360284,94362376,94363454,94367225,94370144,94375012	4.21823	3.77734	coding
Pred2609	chr1	-	94352589	94375012	94352589,94360169,94362173,94370078,94374593	94354715,94360284,94362376,94370144,94375012	0.47016	2.83119	coding
Pred2611	chr1	+	94883932	94984218	94883932,94924162,94930330,94933474,94939321,94940698,94941169,94943814,94946019,94948725,94953097,94953249,94953447,94955280,94955458,94956739,94964157,94964338,94964500,94965050,94972093,94980701,94982607	94884144,94924199,94930429,94933563,94939391,94940796,94941293,94943871,94946162,94948795,94953167,94953347,94953539,94955372,94955531,94956803,94964235,94964404,94964590,94965170,94972198,94980758,94984218	8.56588	7.48114	coding
Pred2614	chr1	-	95005812	95007371	95005812,95007092	95005924,95007371	2.62698	1.01942	coding
Pred2615	chr1	-	95362508	95392735	95362508,95364926,95367224,95367676,95368677,95368958,95392393	95363639,95365073,95367341,95367814,95368744,95369080,95392735	45.06140	1.43123	coding
Pred2619	chr1	-	95362508	95392638	95362508,95368677,95368958,95392393,95392623	95363639,95368744,95369080,95392517,95392638	5.47959	2.90345	coding
Pred2622	chr1	-	95448278	95538507	95448278,95492684,95530421,95538318	95448862,95492816,95530573,95538507	4.05312	2.11445	coding
Pred2623	chr1	+	99127235	99226054	99127235,99150440,99156630,99157090,99161073,99164261,99167372,99203792,99225609	99127467,99150623,99156741,99157255,99161272,99164461,99167459,99203945,99226054	4.21692	7.28962	coding
Pred2625	chr1	+	100503788	100548927	100503788,100515464,100524221,100525433,100527390,100533532,100534028,100535169,100542720,100544006,100546051,100547558	100503872,100515560,100524284,100525561,100527505,100533751,100534142,100535241,100542833,100544104,100546215,100548927	11.09410	7.50039	coding
Pred2628	chr1	-	100652478	100715409	100652478,100671785,100715325	100661978,100671857,100715409	0.94442	0.428572	coding
Pred2629	chr1	+	100731713	100758323	100731713,100732079,100733707,100736112,100738949,100740379,100741154,100742813,100750783,100752654,100756958	100731976,100732180,100733851,100736236,100739008,100740521,100741279,100742872,100750878,100752759,100758323	6.58994	3.92581	coding
Pred2631	chr1	+	100731713	100758323	100731713,100732079,100733707,100736112,100738949,100741154,100742813,100750783,100752654,100756958	100731976,100732180,100733851,100736236,100739008,100741279,100742872,100750878,100752759,100758323	0.58439	2.90129	coding
Pred2632	chr1	-	101337940	101360418	101337940,101342349,101343031,101354308,101360188	101339986,101342420,101343459,101354384,101360418	4.06816	3.50235	coding
Pred2635	chr1	+	107599266	107601907	107599266	107601907	10.10930	3.6444	coding
Pred2636	chr1	+	107937775	108024471	107937775,107950303,108023232	107937948,107950330,108024471	2.92603	2.37713	coding
Pred2637	chr1	-	108677448	108742974	108677448,108681679,108686164,108690900,108697604,108700083,108703803,108724562,108728449,108742577	108679459,108681830,108686332,108691008,108697757,108700242,108703915,108724650,108728576,108742974	8.18672	5.46141	coding
Pred2638	chr1	-	108803726	108816311	108803726,108815425	108805412,108816311	1.39006	0.701969	coding
Pred2639	chr1	+	108963310	108975897	108963310,108974211	108964196,108975897	1.53716	0.701969	coding
Pred2640	chr1	+	109102970	109181948	109102970,109143187,109148844,109154799,109159003,109167266,109170788,109171016,109171298,109172209,109177729	109103187,109143308,109148874,109154916,109159050,109167370,109170884,109171206,109171426,109172279,109181948	5.59943	6.61794	coding
Pred2643	chr1	+	109234931	109244420	109234931,109236211,109238323,109238664,109238898,109240568,109241225,109241783	109235489,109236264,109238402,109238816,109238959,109240639,109241449,109244420	5.60737	4.07686	coding
Pred2644	chr1	+	109234931	109244420	109234931,109236211,109238323,109238664,109238898,109241225,109241783	109235489,109236264,109238392,109238816,109238959,109241449,109244420	2.72968	3.76715	coding
Pred2645	chr1	+	109234931	109244420	109234931,109238323,109240568,109241225,109241783	109235489,109238392,109240639,109241449,109244420	3.22550	3.26795	coding
Pred2646	chr1	+	109289284	109352139	109289284,109294878,109295684,109299311,109301131,109302606,109315286,109318954,109321907,109325043,109325270,109336203,109337448,109338855,109339241,109340766,109342841,109350022,109351404	109289408,109294928,109295766,109299388,109301210,109302707,109315441,109319045,109322032,109325139,109325328,109336269,109337529,109338994,109339348,109340859,109342927,109350171,109352139	5.52637	6.74559	coding
Pred2647	chr1	+	109289284	109352139	109289284,109294878,109295684,109299311,109301131,109302606,109315286,109318954,109321907,109325043,109325270,109336203,109337448,109338855,109339241,109340766,109342841,109350022,109351404	109289408,109294928,109295766,109299388,109301210,109302707,109315441,109319045,109322036,109325139,109325328,109336269,109337529,109338994,109339348,109340859,109342927,109350171,109352139	0.64525	8.04891	coding
Pred2648	chr1	+	109289284	109352139	109289284,109294878,109295684,109299311,109301131,109302606,109315286,109318954,109321907,109325043,109325270,109336203,109337448,109338855,109342841,109350022,109351404	109289408,109294928,109295766,109299388,109301210,109302707,109315441,109319045,109322036,109325139,109325328,109336269,109337529,109338994,109342927,109350171,109352139	0.58357	6.97594	coding
Pred2649	chr1	-	109477246	109493070	109477246,109479698,109482257,109482666,109484026,109486096,109486457,109492441,109492930	109477564,109480040,109482404,109482764,109484120,109486237,109486529,109492543,109493070	4.87730	8.48017	coding
Pred2650	chr1	-	109477246	109493070	109477246,109479698,109486457,109492441,109492930	109477564,109480040,109486529,109492543,109493070	4.69027	6.25008	coding
Pred2651	chr1	-	109477246	109493070	109477246,109479698,109482257,109482666,109484026,109492441,109492930	109477564,109480040,109482404,109482764,109484120,109492543,109493070	3.96056	8.93519	coding
Pred2652	chr1	-	109606997	109618624	109606997,109608756,109617608,109618542	109607315,109608854,109617687,109618624	8.61363	2.53793	coding
Pred2653	chr1	+	109633402	109639553	109633402,109635511,109637038	109633504,109635643,109639553	6.53603	1.17438	coding
Pred2655	chr1	+	109642814	109643234	109642814	109643234	7.68273	-0.938988	noncoding
Pred2656	chr1	+	109772013	109780785	109772013,109773499,109774252,109777831,109778598,109779012,109779865,109780352	109772194,109773643,109774408,109778053,109778728,109779170,109779995,109780785	24.33920	8.52861	coding
Pred2657	chr1	+	109772013	109780785	109772013,109780352	109772194,109780785	2.26310	1.10496	coding
Pred2658	chr1	+	109772013	109780785	109772013,109773499,109774252,109777831,109778598,109780352	109772194,109773643,109774408,109778053,109778728,109780785	1.32743	6.26282	coding
Pred2659	chr1	+	109772013	109780785	109772013,109773499,109774252,109777831,109778598,109779865	109772194,109773643,109774408,109778053,109778728,109780785	3.57471	6.17697	coding
Pred2660	chr1	+	109756539	109778831	109756539,109766599,109773499,109774252,109777831,109778598	109756750,109766670,109773643,109774408,109778053,109778831	9.63523	6.00182	coding
Pred2661	chr1	+	109756539	109778831	109756539,109766603,109774252,109777831,109778598	109756754,109766670,109774408,109778053,109778831	8.43211	5.32796	coding
Pred2662	chr1	+	109756539	109778831	109756539,109766599,109778598	109756750,109766670,109778831	2.16163	2.59413	coding
Pred2663	chr1	+	109756600	109780785	109756600,109766599,109770973,109772035,109773499,109774252,109779012,109779865,109780352	109756750,109766670,109771054,109772194,109773643,109774408,109779170,109779995,109780785	42.87160	6.57555	coding
Pred2665	chr1	+	109792640	109818377	109792640,109804429,109804908,109805427,109810472,109811202,109811501,109812045,109812315,109812554,109813047,109813548,109813838,109814007,109814899,109815261,109815454,109815787,109816057	109796011,109804518,109805066,109805591,109810682,109811386,109811630,109812213,109812442,109812755,109813222,109813661,109813918,109814344,109815027,109815350,109815649,109815958,109818377	13.81490	17.1637	coding
Pred2666	chr1	+	109792640	109818377	109792640,109801053,109803663,109804134,109807489,109807812,109808356,109808726,109810169,109810472,109811202,109811501,109811731,109812045,109813047,109813548,109813838,109814007,109814899,109815261,109815454,109815787,109816057	109796011,109801701,109803886,109804250,109807631,109807933,109808540,109808828,109810264,109810682,109811386,109811630,109811912,109812213,109813222,109813661,109813918,109814344,109815027,109815350,109815649,109815958,109818377	2.63965	18.7202	coding
Pred2667	chr1	+	109792640	109818377	109792640,109801053,109803663,109804134,109812554,109813047,109813548,109813838,109814007,109814221,109814899,109815261,109815454,109815787,109816057	109796011,109801701,109803886,109804250,109812755,109813222,109813661,109813918,109814134,109814344,109815027,109815350,109815649,109815958,109818377	7.25072	16.7141	coding
Pred2672	chr1	-	109822178	109825808	109822178,109823017,109823398,109823758,109824240,109825695	109822778,109823111,109823668,109823873,109825041,109825808	3.75165	5.96546	coding
Pred2677	chr1	-	109822178	109825747	109822178,109823017,109824240,109825139,109825301,109825684	109822778,109823111,109824682,109825197,109825353,109825747	5.67619	5.14568	coding
Pred2678	chr1	-	109822178	109825747	109822178,109823017,109824240,109825139,109825301,109825649	109822778,109823111,109824682,109825197,109825353,109825747	1.11820	5.13553	coding
Pred2679	chr1	-	109822178	109825747	109822178,109823017,109824240,109825139,109825301,109825684	109822778,109823111,109824682,109825197,109825411,109825747	2.96483	5.12894	coding
Pred2680	chr1	-	109822178	109825771	109822178,109823017,109824240,109825139,109825301	109822778,109823111,109824682,109825197,109825771	3.34036	5.04201	coding
Pred2681	chr1	-	109822178	109825808	109822178,109823017,109824240,109825139,109825301,109825695	109822778,109823111,109824682,109825197,109825353,109825808	1.05651	5.13102	coding
Pred2682	chr1	-	109822178	109825747	109822178,109823398,109823729,109825649	109822778,109823538,109823873,109825747	0.71134	0.6877	coding
Pred2684	chr1	-	109822178	109825747	109822178,109823017,109823398,109825649	109822778,109823111,109823873,109825747	10.14770	2.4962	coding
Pred2687	chr1	-	109822178	109825747	109822178,109823017,109823398,109825139,109825649	109822778,109823111,109823538,109825197,109825747	1.09345	1.29647	coding
Pred2689	chr1	-	109852191	109940563	109852191,109856882,109860474,109865553,109867520,109869613,109870120,109878861,109883345,109884635,109888372,109890104,109893550,109896988,109897988,109910029,109912151,109940208	109856679,109857006,109860591,109865743,109867711,109869782,109870223,109878968,109883501,109884780,109888500,109890154,109893624,109897153,109898091,109910103,109912211,109940563	8.87937	8.21006	coding
Pred2690	chr1	-	109852191	109940563	109852191,109856882,109857293,109859471,109870120,109878861,109883345,109884635,109888372,109890104,109893550,109896988,109897988,109910029,109912151,109940208	109856679,109857006,109857400,109859580,109870223,109878968,109883501,109884780,109888503,109890154,109893624,109897153,109898091,109910103,109912211,109940563	4.27470	9.5571	coding
Pred2691	chr1	-	109852191	109940563	109852191,109856882,109857293,109859471,109860474,109865553,109867520,109869613,109870120,109878861,109910029,109912151,109940208	109856679,109857006,109857400,109859580,109860591,109865743,109867711,109869782,109870223,109878968,109910103,109912211,109940563	5.73001	4.93867	coding
Pred2693	chr1	-	109944477	109969037	109944477,109952549,109953632,109954498,109954698,109968923	109944712,109952636,109953735,109954557,109954806,109969037	26.52370	3.7324	coding
Pred2694	chr1	-	109944477	109969037	109944477,109952549,109964481,109968923	109944712,109952636,109964548,109969037	1.78213	1.84575	coding
Pred2695	chr1	-	109944477	109969037	109944477,109953632,109954498,109954698,109955689,109957858,109964481,109968923	109944712,109953735,109954557,109954806,109955757,109957985,109964548,109969037	54.76030	4.57671	coding
Pred2696	chr1	-	109944477	109969037	109944477,109953632,109957858,109968923	109944712,109953735,109957985,109969037	0.45142	1.66835	coding
Pred2697	chr1	-	109944477	109969037	109944477,109957858,109964481,109968923	109944712,109957985,109964548,109969037	0.57542	1.38458	coding
Pred2699	chr1	-	109944477	109969037	109944477,109952549,109953632,109954498,109954698,109964481,109968923	109944712,109952636,109953735,109954557,109954806,109964548,109969037	21.46730	3.32499	coding
Pred2700	chr1	+	110031468	110035418	110031468,110032551,110032892,110033543,110035207	110031722,110032750,110033014,110034339,110035418	4.72028	8.14946	coding
Pred2701	chr1	+	110033543	110035418	110033543,110035207	110034339,110035418	1.52260	8.75415	coding
Pred2704	chr1	+	110091185	110138452	110091185,110116358,110116517,110121825,110125058,110128837,110129350,110134664	110091460,110116401,110116659,110121983,110125187,110128967,110129504,110138452	17.07970	6.84839	coding
Pred2707	chr1	+	110171948	110174677	110171948,110172854,110173304,110173564	110172112,110173028,110173415,110174677	4.59517	4.04396	coding
Pred2709	chr1	+	110162458	110174677	110162458,110172421,110172854,110173304,110173564	110162900,110172538,110173028,110173415,110174677	11.51170	5.04274	coding
Pred2712	chr1	+	110163535	110174677	110163535,110170985,110173304,110173564	110163888,110171117,110173415,110174677	1.50950	2.80575	coding
Pred2713	chr1	+	110168048	110174677	110168048,110168283,110168940,110171948,110172854,110173304,110173564	110168055,110168414,110169049,110172112,110173028,110173415,110174677	0.57170	5.18832	coding
Pred2714	chr1	+	110168048	110174677	110168048,110168283,110168781,110168940,110169347,110173564	110168055,110168414,110168850,110169049,110169938,110174677	3.75608	4.51913	coding
Pred2715	chr1	+	110168048	110174677	110168048,110168283,110168781,110168940,110169347,110169796,110170050,110170395,110171264,110171730,110171948,110172854,110173304,110173564	110168055,110168414,110168850,110169049,110169534,110169938,110170140,110170525,110171428,110171857,110172112,110173028,110173415,110174677	10.84630	11.2769	coding
Pred2716	chr1	+	110162125	110173028	110162125,110162761,110167924,110168283,110168781,110168940,110169347,110169796,110170395,110171730,110171948,110172417,110172854	110162278,110162900,110168055,110168414,110168850,110169049,110169534,110170140,110171117,110171857,110172112,110172538,110173028	3.78553	12.3254	coding
Pred2717	chr1	+	110162125	110173028	110162125,110162761,110167924,110168283,110168781,110168940,110169347,110169796,110170050,110170395,110170704,110170985,110171730,110171948,110172417,110172854	110162278,110162900,110168055,110168414,110168850,110169049,110169534,110169938,110170140,110170525,110170899,110171117,110171857,110172112,110172538,110173028	15.10580	13.498	coding
Pred2718	chr1	+	110162125	110173028	110162125,110162761,110163535,110167924,110168283,110168781,110168940,110170704,110170985,110171730,110171948,110172417,110172854	110162278,110162900,110163888,110168055,110168414,110168850,110169049,110170899,110171117,110171857,110172112,110172538,110173028	2.75607	9.98025	coding
Pred2719	chr1	+	110198697	110204330	110198697,110199333,110199836,110200211,110200393,110201435,110201621,110203786	110199047,110199409,110199901,110200293,110200494,110201531,110201732,110204330	10.30340	4.59529	coding
Pred2720	chr1	+	110198697	110217907	110198697,110199333,110199836,110200211,110200393,110201435,110201621,110217368	110199047,110199409,110199901,110200293,110200494,110201531,110201732,110217907	3.81329	4.60801	coding
Pred2722	chr1	+	110198697	110217907	110198697,110211046,110211546,110211911,110212092,110213908,110214094,110217368	110199047,110211122,110211611,110211993,110212193,110214004,110214205,110217907	3.97354	4.91478	coding
Pred2724	chr1	+	110210643	110226618	110210643,110211046,110211546,110225828	110210773,110211122,110211611,110226618	0.17093	2.10497	coding
Pred2726	chr1	+	110198697	110217907	110198697,110199333,110199836,110211911,110212092,110214094,110217368	110199047,110199409,110199901,110211993,110214004,110214205,110217907	2.73345	3.64433	coding
Pred2728	chr1	+	110198697	110217907	110198697,110199333,110199836,110211046,110211546,110211911,110212092,110214094,110217368	110199047,110199409,110199901,110211122,110211611,110211993,110214004,110214205,110217907	0.24560	3.67514	coding
Pred2729	chr1	+	110198697	110208123	110198697,110199333,110199836,110200211,110200393,110201435,110207632	110199047,110199409,110199901,110200293,110200494,110201732,110208123	1.32632	4.76523	coding
Pred2731	chr1	+	110198697	110204330	110198697,110199333,110199836,110200211,110200393,110201435,110203786	110199047,110199409,110199901,110200293,110200494,110201531,110204330	0.76331	4.46115	coding
Pred2732	chr1	+	110210643	110217907	110210643,110211046,110213908,110214094,110217368	110210773,110211105,110214004,110214205,110217907	6.01699	2.9092	coding
Pred2733	chr1	+	110230417	110236366	110230417,110230791,110231294,110231669,110231846,110232892,110233075,110235827	110230531,110230867,110231359,110231751,110231947,110232988,110233186,110236366	14.36620	5.10563	coding
Pred2734	chr1	-	110280037	110283133	110280037,110280277,110280712,110280906,110282050,110282454,110282861	110280189,110280373,110280813,110280988,110282115,110282530,110283133	26.45020	4.11928	coding
Pred2737	chr1	-	110280037	110283133	110280037,110280277,110280712,110282050,110282454,110282861	110280189,110280373,110280988,110282115,110282530,110283133	2.36991	3.79538	coding
Pred2738	chr1	-	110295307	110306564	110295307,110295738,110299638,110300102,110300423,110300565,110300937,110301145,110301683,110301859,110302299,110304116,110304340,110306443	110295342,110295820,110299787,110300177,110300485,110300680,110301053,110301285,110301739,110302009,110302458,110304181,110304395,110306564	3.92573	6.75547	coding
Pred2739	chr1	-	110295307	110306564	110295307,110295738,110299638,110300102,110306443	110295342,110295820,110299787,110300177,110306564	0.91591	1.76455	coding
Pred2740	chr1	+	110453232	110472354	110453232,110456880,110458255,110459914,110464468,110465787,110467397,110467768,110471473	110453684,110457003,110458318,110460085,110464616,110466812,110467450,110467824,110472354	7.34893	10.4965	coding
Pred2743	chr1	+	110453232	110472354	110453232,110456880,110458255,110459914,110466681,110467397,110467768,110471473	110453684,110457003,110458318,110460085,110466812,110467450,110467824,110472354	0.54516	4.28161	coding
Pred2745	chr1	+	110453232	110472354	110453232,110456880,110458255,110459914,110464468,110466681,110467397,110467768,110471473	110453684,110457003,110458318,110460085,110464616,110466812,110467450,110467824,110472354	0.13828	6.61506	coding
Pred2747	chr1	+	110453232	110469365	110453232,110456880,110458255,110459914,110464468,110465787,110467397,110467768,110468684	110453684,110457003,110458318,110460085,110464616,110466812,110467450,110467824,110469365	0.65761	10.575	coding
Pred2749	chr1	+	110527307	110566363	110527307,110551655,110560994,110561173,110561672,110562169,110563352,110564295	110527794,110551767,110561089,110561272,110561741,110562248,110563473,110566363	9.44649	2.57331	coding
Pred2751	chr1	+	110527307	110566363	110527307,110551655,110553835,110554983,110555518,110557384,110558046,110558965,110563352,110564295	110527794,110551767,110553979,110555084,110555621,110557479,110558153,110559082,110563473,110566363	16.33520	6.16905	coding
Pred2755	chr1	+	110528109	110566363	110528109,110553835,110554983,110555518,110557384,110558046,110558965,110559288,110560116,110560567,110560994,110561672,110562169,110563352,110564295	110528165,110553979,110555084,110555621,110557479,110558153,110559082,110559352,110560205,110560638,110561272,110561741,110562248,110563473,110566363	18.93290	8.90868	coding
Pred2761	chr1	+	110574198	110597424	110574198,110589301,110590163,110590393,110591733,110592081,110592964,110593577,110594304,110596286	110574262,110589373,110590238,110590491,110591860,110592182,110593031,110593682,110594509,110597424	0.83057	9.21405	coding
Pred2762	chr1	+	110574198	110597424	110574198,110587461,110587636,110589301,110590163,110590393,110591733,110592964,110593577,110594304,110596286	110574262,110587527,110587700,110589373,110590238,110590491,110592182,110593031,110593682,110594509,110597424	4.64940	11.2914	coding
Pred2763	chr1	+	110577240	110597424	110577240,110580512,110581304,110581793,110582016,110583256,110587461,110587636,110589301,110590163,110590393,110591733,110592964,110593577,110594304,110596286	110577439,110580582,110581379,110581928,110582137,110583325,110587527,110587700,110589373,110590238,110590491,110592182,110593031,110593682,110594509,110597424	1.14266	14.565	coding
Pred2765	chr1	+	110577240	110597424	110577240,110580512,110581304,110581793,110582016,110583256,110584157,110584355,110585709,110586260,110587461,110589301,110590163,110590393,110592964,110593577,110594304,110596286	110577439,110580582,110581379,110581928,110582137,110583325,110584264,110584483,110585892,110586478,110587527,110589373,110590238,110590491,110593031,110593682,110594509,110597424	8.91655	16.342	coding
Pred2767	chr1	+	110881944	110889303	110881944,110888929	110884890,110889303	6.77007	9.85496	coding
Pred2768	chr1	-	110943878	110950546	110943878,110946540,110948939,110950207	110944205,110946658,110949001,110950546	57.70660	2.47324	coding
Pred2770	chr1	-	111214309	111217655	111214309	111217655	0.82784	9.84601	coding
Pred2771	chr1	+	111415777	111442557	111415777,111434013,111434966,111436948,111437581,111439274,111440430,111441745	111415870,111434093,111435155,111437023,111437677,111439355,111440514,111442557	8.78462	2.56843	coding
Pred2772	chr1	+	111415721	111442557	111415721,111434013,111434966,111436948,111437581,111440430,111441745	111415870,111434093,111435155,111437023,111437677,111440514,111442557	0.85844	2.92592	coding
Pred2773	chr1	+	111415721	111442557	111415721,111434013,111434966,111436948,111437581,111439274,111441745	111415870,111434093,111435155,111437023,111437677,111439355,111442557	0.78410	2.56869	coding
Pred2774	chr1	-	111489844	111506566	111489844,111492472,111506242	111491021,111492745,111506566	5.40408	5.02777	coding
Pred2775	chr1	+	111717500	111727724	111717500,111724808,111725420,111726083,111726812	111717585,111724940,111725579,111726209,111727724	7.32744	4.22023	coding
Pred2776	chr1	+	111772332	111786060	111772332,111773363,111773859,111777528,111778260,111778645,111781371,111783948,111784848,111785838	111772503,111773565,111773916,111777679,111778385,111778775,111781554,111784065,111784988,111786060	6.05461	6.7719	coding
Pred2777	chr1	+	111770280	111786060	111770280,111772473,111773363,111773859,111777528,111778260,111778645,111781371,111783948,111784848,111785838	111770391,111772503,111773565,111773916,111777679,111778385,111778775,111781554,111784065,111784988,111786060	2.35005	6.20029	coding
Pred2779	chr1	-	111982512	111991830	111982512,111984646,111985274,111985944,111986488,111986675,111989716,111990056,111991240,111991676	111984011,111984715,111985383,111986016,111986543,111986746,111989766,111990198,111991426,111991830	23.96150	7.35701	coding
Pred2780	chr1	+	111991461	112002258	111991461,111996832,111998707,111999251,112002078	111991571,111996978,111998871,111999377,112002258	17.40490	3.88869	coding
Pred2782	chr1	-	111982512	111991830	111982512,111984646,111985274,111986488,111989716,111990056,111991240,111991676	111984011,111984715,111985383,111986746,111989766,111990198,111991426,111991830	2.63605	6.95296	coding
Pred2789	chr1	+	111991461	112002258	111991461,111992458,111996832,111999251,112002078	111991571,111992495,111996978,111999377,112002258	43.30740	2.49491	coding
Pred2790	chr1	+	111991816	112004523	111991816,111992458,111996832,112003538	111992203,111992495,111996978,112004523	76.15490	0.761934	coding
Pred2792	chr1	+	112162404	112256100	112162404,112233955,112237962,112240062,112245957,112246964,112251770,112255052	112162556,112234039,112238031,112240119,112246098,112247108,112251886,112256100	8.88515	3.15665	coding
Pred2794	chr1	+	112162404	112256100	112162404,112170091,112233955,112237962,112240062,112245957,112246964,112251770,112255052	112162556,112170185,112234039,112238031,112240119,112246098,112247108,112251886,112256100	3.47345	3.12406	coding
Pred2797	chr1	+	112256829	112259310	112256829	112259310	0.65552	0.533572	coding
Pred2798	chr1	-	112268369	112282022	112268369,112281807	112270426,112282022	1.50149	3.78095	coding
Pred2800	chr1	+	113162074	113214241	113162074,113189831,113192039,113196219,113197086,113201643,113202322,113209695,113212164,113212613	113162505,113189895,113192091,113196283,113197293,113201723,113202401,113209767,113212227,113214241	30.30500	4.9316	coding
Pred2803	chr1	+	113162074	113214241	113162074,113189831,113202322,113212613	113162505,113189895,113202401,113214241	0.55837	1.70053	coding
Pred2804	chr1	+	113217469	113239156	113217469,113231556,113232036,113232461,113234286,113235382,113236639,113237074,113237370,113238037,113238769	113217671,113231760,113232272,113232720,113234421,113235551,113236794,113237251,113237518,113238196,113239156	6.37124	7.48091	coding
Pred2808	chr1	+	113217047	113243357	113217047,113217453,113231556,113232036,113232461,113234286,113235382,113236639,113237074,113237370,113238037,113238769,113239251,113240615,113243037	113217351,113217671,113231760,113232272,113232720,113234421,113235551,113236794,113237251,113237518,113238196,113238873,113239468,113240733,113243357	7.92775	8.72144	coding
Pred2810	chr1	+	113217047	113243357	113217047,113217469,113231556,113232036,113232461,113234286,113239251,113240615,113240908,113242306,113242515	113217351,113217671,113231760,113232272,113232720,113234421,113239468,113240733,113241411,113242432,113243357	2.28072	5.66968	coding
Pred2811	chr1	+	113217047	113243357	113217047,113217469,113231556,113232036,113232461,113234286,113239251,113240615,113240908,113242306,113242515,113242840,113243037	113217351,113217671,113231760,113232272,113232720,113234421,113239468,113240733,113241411,113242432,113242604,113242962,113243357	13.36940	6.47728	coding
Pred2813	chr1	+	113217047	113243357	113217047,113217453,113231556,113232036,113232461,113234286,113235382,113236639,113237074,113237370,113239251,113240615,113243037	113217351,113217671,113231760,113232272,113232720,113234421,113235551,113236794,113237251,113237518,113239468,113240733,113243357	0.80639	7.58151	coding
Pred2816	chr1	+	113217047	113243367	113217047,113217453,113231556,113232036,113232461,113234286,113237370,113238037,113238769,113239058,113239251,113240615,113240908,113243163	113217351,113217671,113231760,113232272,113232720,113234421,113237518,113238196,113238873,113239156,113239468,113240733,113242432,113243367	5.06931	6.379	coding
Pred2817	chr1	-	113243748	113250025	113243748,113245620,113246265,113249699	113245315,113245741,113246428,113250025	6.85854	4.42575	coding
Pred2818	chr1	-	113243748	113250025	113243748,113245184,113245620,113246265,113247721,113249699	113244335,113245315,113245741,113246428,113247790,113250025	96.96670	5.57842	coding
Pred2820	chr1	-	113243748	113249678	113243748,113246265,113249454	113244335,113246428,113249678	6.65694	1.93336	coding
Pred2822	chr1	-	113454471	113498685	113454471,113459799,113464611,113471713,113498656	113456787,113460666,113464755,113471974,113498685	32.01360	7.5605	coding
Pred2825	chr1	-	113458817	113498685	113458817,113464611,113471713,113498656	113460666,113464755,113471974,113498685	1.82797	6.55822	coding
Pred2829	chr1	+	113465971	113467295	113465971	113467295	4.14965	5.00336	coding
Pred2830	chr1	+	113499036	113506688	113499036,113506593	113499578,113506688	8.59394	-1.11506	noncoding
Pred2831	chr1	-	113554308	113615724	113554308,113591044,113615560	113556461,113591183,113615724	1.43476	0.66464	coding
Pred2833	chr1	+	113933474	114228535	113933474,114161153,114225518	113933971,114161228,114228535	5.90575	4.57364	coding
Pred2834	chr1	-	114267957	114302098	114267957,114301644	114268583,114302098	0.29883	0.72987	coding
Pred2835	chr1	-	114267957	114302098	114267957,114280731,114281351,114300320,114301280,114301644	114268583,114280890,114281421,114300377,114301355,114302098	1.16506	0.766467	coding
Pred2836	chr1	-	114255891	114301355	114255891,114267380,114269039,114280731,114281351,114300320,114301280	114256060,114267515,114269196,114280890,114281421,114300377,114301355	3.06672	4.36402	coding
Pred2837	chr1	-	114267957	114302098	114267957,114269039,114280731,114281351,114300320,114301280,114301644	114268583,114269196,114280890,114281421,114300377,114301355,114302098	0.88181	1.32489	coding
Pred2838	chr1	-	114304454	114355070	114304454,114309720,114310843,114319831,114320292,114354331	114309075,114309829,114311011,114319974,114320430,114355070	2.54026	7.18916	coding
Pred2839	chr1	-	114437681	114439764	114437681,114438378,114438879	114438114,114438660,114439764	5.17705	2.45502	coding
Pred2840	chr1	+	114448037	114456692	114448037,114449617,114450630,114453752	114448397,114449783,114450813,114456692	5.52660	3.99125	coding
Pred2841	chr1	+	114448037	114456692	114448037,114450630,114453752	114448397,114450813,114456692	1.28912	6.02057	coding
Pred2842	chr1	+	114506008	114520421	114506008,114508751,114510387,114511063,114512577,114514445,114515645	114506143,114508894,114510570,114511270,114512819,114514576,114520421	2.69635	6.82359	coding
Pred2843	chr1	+	114472438	114520421	114472438,114483003,114495387,114497272,114498184,114499248,114499745,114500687,114504938,114508754,114510387,114511063,114512577,114514445,114515645	114472561,114484081,114495511,114497392,114498271,114499433,114499908,114500913,114505060,114508894,114510570,114511270,114512819,114514576,114520421	0.92833	11.4536	coding
Pred2844	chr1	+	114472438	114520421	114472438,114483003,114495387,114497272,114498184,114499248,114499745,114500687,114504938,114506008,114508754,114510387,114511063,114512577,114514445,114515645	114472561,114484081,114495511,114497392,114498271,114499433,114499908,114500913,114505060,114506143,114508894,114510570,114511270,114512819,114514576,114520421	7.24930	11.7879	coding
Pred2846	chr1	+	114472438	114520421	114472438,114483003,114495387,114497272,114498184,114499248,114499745,114500687,114504938,114508751,114510387,114511063,114512577,114514445,114515645	114472561,114484081,114495511,114497392,114498271,114499433,114499908,114500913,114505060,114508894,114510570,114511270,114512819,114514576,114520421	0.52429	11.4577	coding
Pred2847	chr1	+	114522029	114524875	114522029,114522953,114523570	114522252,114523239,114524875	14.83930	4.13691	coding
Pred2848	chr1	-	114935400	114970516	114935400,114942078,114944010,114945381,114948031,114949562,114951298,114952805,114964057,114967212,114968070,114969798,114970369	114940482,114942231,114944085,114945505,114948381,114949722,114951362,114952938,114964258,114967377,114968345,114969916,114970516	9.26258	5.48646	coding
Pred2852	chr1	-	115110182	115124265	115110182,115112612,115113320,115118210,115119308,115123919,115124119	115110877,115112693,115113371,115118372,115119379,115124012,115124265	16.23140	3.9825	coding
Pred2853	chr1	-	115110182	115124265	115110182,115112612,115113320,115118210,115119308,115123919	115110877,115112693,115113371,115118372,115119379,115124265	3.07167	3.6034	coding
Pred2854	chr1	-	115247078	115259515	115247078,115250774,115251151,115252189,115256420,115258670,115259278	115250671,115250813,115251275,115252349,115256599,115258798,115259515	11.99760	2.75619	coding
Pred2855	chr1	-	115247078	115252391	115247078,115250774,115251151,115252189	115250671,115250813,115251275,115252391	0.37471	0.817415	coding
Pred2857	chr1	-	115259537	115292828	115259537,115261233,115262199,115263159,115280091,115280583,115292441	115260837,115261366,115262363,115263338,115280184,115280693,115292828	18.87660	3.81358	coding
Pred2861	chr1	-	115259537	115300671	115259537,115261233,115262199,115266503,115267841,115268831,115269603,115277062,115300545	115260837,115261366,115263338,115266623,115267954,115269007,115269711,115277144,115300671	54.83250	5.82212	coding
Pred2862	chr1	-	115259537	115300671	115259537,115261233,115267841,115268831,115269603,115272878,115273128,115275224,115276352,115277062,115300545	115260837,115261366,115267954,115269007,115269711,115273043,115273269,115275437,115276738,115277144,115300671	18.84150	6.09118	coding
Pred2868	chr1	-	115259537	115292828	115259537,115261233,115262199,115272878,115275224,115276352,115277062,115279378,115280091,115280583,115292441	115260837,115261366,115262363,115273269,115275437,115276738,115277144,115279476,115280184,115280693,115292828	6.44785	5.055	coding
Pred2870	chr1	-	115259537	115300671	115259537,115261233,115262199,115272878,115275224,115276352,115276609,115277062,115279378,115280583,115282312,115292441,115300545	115260837,115261366,115262363,115273269,115275437,115276478,115276738,115277144,115279476,115280693,115282511,115292828,115300671	58.63120	5.71161	coding
Pred2874	chr1	-	115312106	115323308	115312106,115318966,115321762,115322730,115323069	115316993,115319080,115321905,115322836,115323308	2.66662	1.67063	coding
Pred2875	chr1	-	115312106	115323308	115312106,115318966,115321762,115322730,115323057	115316993,115319080,115321905,115322836,115323308	3.00101	1.68948	coding
Pred2878	chr1	+	116184573	116240845	116184573,116193897,116202261,116206281,116224984,116226564,116227913,116233739	116184707,116194105,116202394,116206889,116225118,116226697,116228148,116240845	3.55102	9.57909	coding
Pred2879	chr1	+	116193897	116207386	116193897,116202261,116206281	116194105,116202394,116207386	2.10433	4.80768	coding
Pred2880	chr1	+	116915794	116928766	116915794,116926635,116927404	116916145,116926746,116928766	1.50791	0.770565	coding
Pred2881	chr1	+	116915794	116947394	116915794,116926635,116927404,116929909,116930752,116931259,116931523,116932060,116932834,116933403,116935475,116936152,116937731,116939219,116940509,116941242,116941551,116942041,116943482,116944175,116946505,116947037	116916145,116926746,116927464,116930113,116930866,116931394,116931641,116932329,116933033,116933513,116935610,116936345,116937907,116939356,116940660,116941411,116941706,116942165,116943882,116944277,116946597,116947394	311.63400	16.3378	coding
Pred2884	chr1	+	116915794	116947394	116915794,116935486,116936152,116937731,116941551,116943517,116944175,116946505,116947037	116916145,116935610,116936345,116941411,116941936,116943882,116944277,116946597,116947394	6.68064	10.9278	coding
Pred2886	chr1	+	116915794	116947394	116915794,116926635,116927404,116929909,116930752,116931259,116931523,116932060,116932834,116933403,116935475,116936152,116937731,116941551,116942041,116943482,116946505	116916145,116926746,116927464,116930113,116930866,116931394,116931641,116932329,116933033,116933513,116935610,116936345,116937907,116941706,116942165,116943628,116947394	1.47845	14.4406	coding
Pred2888	chr1	-	117057156	117113715	117057156,117061852,117064527,117078586,117086932,117113524	117057444,117061889,117064605,117078850,117087226,117113715	2.43970	3.22276	coding
Pred2889	chr1	-	117061322	117113715	117061322,117064527,117078586,117086932,117113524	117061889,117064605,117078850,117087226,117113715	1.63545	3.1235	coding
Pred2890	chr1	-	117061852	117087226	117061852,117064527,117078586,117086932	117061889,117064605,117078850,117087226	1.84603	2.41089	coding
Pred2891	chr1	-	117127160	117150953	117127160,117131315,117142562,117146245,117150563	117127674,117131726,117142967,117146647,117150953	1.85887	6.60417	coding
Pred2892	chr1	-	117117030	117210314	117117030,117122013,117127266,117131315,117142562,117146245,117150563,117156386,117158701,117208905,117210239	117120184,117122499,117127674,117131726,117142967,117146647,117150953,117156797,117159079,117209578,117210314	8.30802	12.1633	coding
Pred2894	chr1	+	117452688	117532972	117452688,117484336,117487300,117491813,117503864,117509532,117516837,117527301,117529422	117452874,117484705,117487714,117492194,117504290,117509952,117516945,117527607,117532972	11.25520	7.56308	coding
Pred2897	chr1	+	117602948	117624997	117602948,117603076,117605008,117616282,117617491,117618801,117619262,117620537,117622189,117624449	117602996,117603179,117605095,117616349,117618481,117618916,117619445,117620665,117622271,117624997	4.31510	10.7943	coding
Pred2899	chr1	+	117602948	117645489	117602948,117605008,117616282,117619262,117620537,117622189,117624449,117626639,117629038,117631422,117632676,117633153,117633949,117634438,117635352,117637930,117638770,117639972,117641454,117644001	117603179,117605095,117616349,117619445,117620665,117622271,117624569,117626790,117629144,117631604,117632830,117633245,117634032,117634572,117635523,117637989,117638921,117640055,117641529,117645489	7.50198	7.80156	coding
Pred2900	chr1	+	117602948	117645489	117602948,117605008,117616282,117617491,117618801,117619262,117620537,117631422,117632676,117633153,117633949,117638770,117641454,117644001	117603179,117605095,117616349,117618481,117618916,117619445,117620665,117631604,117632830,117633245,117634032,117638921,117641529,117645489	0.72164	6.69062	coding
Pred2901	chr1	-	117653676	117664411	117653676,117655980,117658196,117659237,117660655,117663335	117655075,117656107,117658311,117659367,117661389,117664411	4.09900	4.75246	coding
Pred2902	chr1	-	117653676	117664411	117653676,117655980,117658196,117659237,117660655,117663335,117664227	117655075,117656107,117658311,117659367,117661389,117663523,117664411	0.28494	4.17474	coding
Pred2903	chr1	+	118148603	118171010	118148603,118165463	118148775,118171010	5.82561	9.46051	coding
Pred2904	chr1	+	118472371	118484470	118472371,118475910,118477095,118479391,118481102,118482099,118483449,118483746,118484372	118472405,118476113,118477305,118479510,118481181,118482195,118483563,118483848,118484470	2.55274	2.50253	coding
Pred2905	chr1	+	118472371	118503049	118472371,118475910,118477095,118479391,118481102,118482099,118483449,118483746,118484372,118485059,118486018,118488708,118491027,118492373,118492617,118493456,118494598,118494919,118495150,118495568,118496098,118496629,118497202,118497937,118499690,118501532,118501914	118472405,118476113,118477305,118479510,118481181,118482195,118483563,118483848,118484470,118485167,118486249,118488802,118491129,118492459,118492753,118493513,118494699,118495031,118495285,118495619,118496164,118496722,118497250,118497981,118499819,118501626,118503049	10.84020	8.15966	coding
Pred2906	chr1	+	118472371	118502221	118472371,118475910,118477095,118502116	118472405,118476113,118477305,118502221	1.02693	1.778	coding
Pred2908	chr1	-	119425665	119441748	119425665,119441650	119428139,119441748	0.54322	4.92986	coding
Pred2909	chr1	-	119573840	119683295	119573840,119576717,119584886,119588204,119618972,119683177	119575982,119576836,119584972,119588285,119619230,119683295	4.27833	5.61987	coding
Pred2910	chr1	+	119683047	119694031	119683047,119689575,119693187,119693415	119683416,119689692,119693275,119694031	2.44739	0.561252	coding
Pred2911	chr1	-	120076170	120076936	120076170	120076936	0.81538	2.76213	coding
Pred2912	chr1	+	120285421	120286848	120285421,120286508	120285667,120286848	25.67320	2.70897	coding
Pred2913	chr1	+	120254418	120277603	120254418,120269473,120277256	120254783,120269725,120277603	1.42495	1.43315	coding
Pred2915	chr1	+	120254418	120277603	120254418,120263792,120265998,120269473,120269626,120277256	120254783,120263944,120266064,120269528,120269725,120277603	46.75940	4.83769	coding
Pred2919	chr1	+	120254418	120286848	120254418,120263792,120265998,120277917,120279736,120283008,120284389,120286508	120254783,120263944,120266064,120278066,120279886,120283141,120285667,120286848	3.19871	6.15542	coding
Pred2920	chr1	+	120254418	120286848	120254418,120263792,120265998,120277917,120279736,120283008,120284389,120285429,120286508	120254783,120263944,120266064,120278066,120279889,120283141,120284520,120285667,120286848	91.56800	6.9505	coding
Pred2921	chr1	+	120254418	120286848	120254418,120263792,120265998,120277917,120279736,120285429,120286508	120254783,120263944,120266064,120278066,120279886,120285667,120286848	0.43387	5.84733	coding
Pred2922	chr1	+	120254418	120286848	120254418,120277917,120279736,120285429,120286508	120254783,120278066,120279889,120285667,120286848	0.77091	3.771	coding
Pred2924	chr1	+	120262249	120286848	120262249,120265998,120269473,120277256,120277917,120279736,120284389,120285421,120286508	120263944,120266064,120269725,120277389,120278066,120279886,120284520,120285667,120286848	4.31245	7.18326	coding
Pred2926	chr1	-	120454177	120612276	120454177,120460287,120461028,120461934,120462851,120464335,120464858,120465258,120466259,120467927,120469121,120471598,120478094,120479904,120480479,120483177,120484148,120491036,120491629,120493346,120496165,120497662,120502014,120506196,120508075,120508998,120510055,120510699,120512133,120529582,120539619,120547951,120572528,120611947	120459317,120460385,120461176,120462236,120463020,120464432,120465069,120465401,120466607,120468433,120469234,120471835,120478227,120480089,120480633,120483379,120484377,120491189,120491749,120493460,120496311,120497855,120502125,120506430,120508189,120509112,120510244,120510855,120512367,120529705,120539955,120548211,120572610,120612276	8.24583	19.5718	coding
Pred2927	chr1	-	120454177	120612276	120454177,120460287,120461028,120462851,120464335,120464858,120465258,120466259,120572528,120611947	120459317,120460385,120461176,120463020,120464432,120465069,120465401,120466607,120572610,120612276	0.74913	10.6291	coding
Pred2928	chr1	-	120454177	120612276	120454177,120460287,120461028,120461934,120462851,120464335,120464858,120465258,120466259,120467927,120469121,120611947	120459317,120460385,120461176,120462236,120463020,120464432,120465069,120465401,120466607,120468433,120469234,120612276	2.28707	11.5328	coding
Pred2930	chr1	-	120477736	120612276	120477736,120480479,120506196,120508075,120508998,120510055,120510699,120512133,120529582,120539619,120547951,120572528,120611947	120478227,120480633,120506430,120508189,120509112,120510244,120510855,120512367,120529705,120539955,120548211,120572610,120612276	0.39949	7.63825	coding
Pred2931	chr1	-	120454177	120612276	120454177,120460287,120461028,120461934,120462851,120464335,120464858,120465258,120466259,120467927,120469121,120478094,120479904,120480479,120483177,120484148,120491036,120491629,120529582,120539619,120547951,120572528,120611947	120459317,120460385,120461176,120462236,120463020,120464432,120465069,120465401,120466607,120468433,120469234,120478227,120480089,120480633,120483379,120484377,120491189,120491749,120529705,120539955,120548211,120572610,120612276	2.02583	14.9154	coding
Pred2932	chr1	-	120454177	120612276	120454177,120460287,120461028,120461934,120462851,120464335,120464858,120465258,120466259,120467927,120469121,120471598,120478094,120479904,120480479,120483177,120484148,120491036,120491629,120493346,120496165,120497662,120506196,120529582,120539619,120547951,120572528,120611947	120459317,120460385,120461176,120462236,120463020,120464432,120465069,120465401,120466607,120468433,120469234,120471835,120478227,120480089,120480633,120483379,120484377,120491189,120491749,120493460,120496311,120497855,120506430,120529705,120539955,120548211,120572610,120612276	2.17073	17.6675	coding
Pred2933	chr1	+	120839411	120855680	120839411,120841974,120845994,120854491	120839985,120842052,120846119,120855680	8.15496	2.70436	coding
Pred2937	chr1	+	121107151	121131151	121107151,121115831,121116686,121124564,121128366,121129494	121107216,121116047,121116815,121124786,121128468,121131151	7.70864	7.92305	coding
Pred2941	chr1	+	121260909	121313686	121260909,121307561,121309944,121310573	121261257,121307595,121309999,121313686	0.82244	0.151204	coding
Pred2942	chr1	+	142618798	143257763	142618798,143119060,143253881,143254488	142618979,143119119,143254004,143257763	0.84498	0.354549	coding
Pred2947	chr1	+	142853227	142855999	142853227	142855999	0.53816	-0.266755	noncoding
Pred2956	chr1	-	143767145	143767881	143767145	143767881	8.28953	5.44569	coding
Pred2957	chr1	-	143896451	143913143	143896451,143906011,143910077,143912143	143897641,143906136,143910155,143913143	7.12008	2.40937	coding
Pred2958	chr1	-	143896451	143913143	143896451,143910077,143912143	143897641,143910155,143913143	1.14395	1.49319	coding
Pred2960	chr1	+	143915747	144094477	143915747,144013900,144053505,144094361	143916308,144014093,144053668,144094477	11.91090	4.21871	coding
Pred2962	chr1	+	145438510	145442592	145438510,145439592,145439777,145440037,145440268,145440631,145440901,145441182	145439052,145439665,145439925,145440140,145440525,145440788,145441053,145442592	81.69190	6.91547	coding
Pred2963	chr1	+	145096406	145116922	145096406,145103907,145109523,145112372,145115734	145096621,145104017,145109684,145112519,145116922	21.98980	3.11303	coding
Pred2964	chr1	+	145209110	145285911	145209110,145248812,145273184,145281368,145281954	145209436,145248894,145273444,145281704,145285911	0.64052	1.4445	coding
Pred2965	chr1	-	145456235	145470387	145456235,145456990,145457235,145457547,145457934,145459651,145460096,145470321	145456723,145457104,145457309,145457604,145458003,145459781,145460263,145470387	10.40070	4.01929	coding
Pred2966	chr1	+	145516382	145523731	145516382,145517272,145518070,145522513	145516456,145517388,145518272,145523731	9.00506	3.34691	coding
Pred2967	chr1	+	144596310	144604296	144596310,144598511,144603130	144596473,144598780,144604296	1.18162	0.939887	coding
Pred2968	chr1	+	145611035	145688774	145611035,145646114,145650482,145663158,145682022,145683574,145684584,145686975,145688088	145611341,145646173,145650540,145663367,145682094,145683647,145684678,145687091,145688774	6.41994	1.33893	coding
Pred2969	chr1	-	145592605	145610884	145592605,145594038,145594944,145595118,145596903,145597513,145598243,145598535,145601529,145601747,145606274,145608107,145608403,145609189,145610743	145592771,145594188,145594994,145595220,145597054,145597574,145598295,145598616,145601622,145601852,145606363,145608293,145608659,145609356,145610884	11.70730	7.59639	coding
Pred2970	chr1	+	145096406	145116922	145096406,145109523,145112372,145115734	145096621,145109684,145112519,145116922	2.48417	2.67586	coding
Pred2971	chr1	+	145499072	145501636	145499072,145500631	145500030,145501636	5.48288	0.500283	coding
Pred2972	chr1	+	145507637	145511444	145507637,145508015,145508206,145508474,145508915,145509165	145507733,145508075,145508284,145508611,145509052,145511444	15.46200	2.3483	coding
Pred2973	chr1	+	145507637	145511444	145507637,145508015,145508915,145509165	145507733,145508611,145509052,145511444	2.94073	1.94948	coding
Pred2974	chr1	+	145507637	145511444	145507637,145508015,145508209,145508474,145508915,145509165	145507733,145508075,145508284,145508611,145509052,145511444	8.82512	2.30278	coding
Pred2976	chr1	+	145510431	145512878	145510431	145512878	2.96050	0.236461	coding
Pred2977	chr1	+	145575987	145586546	145575987,145578061,145578636,145578949,145579241,145581403,145583914,145584128,145584481,145584798,145585355	145576102,145578479,145578721,145579000,145579332,145581564,145584048,145584297,145584615,145584836,145586546	1.46282	7.80427	coding
Pred2978	chr1	+	145575987	145586546	145575987,145578061,145578636,145578949,145579241,145580187,145580504,145581181,145581403,145583914,145584128,145584481,145584798,145585355	145576102,145578479,145578721,145579000,145579332,145580322,145580610,145581255,145581564,145584048,145584297,145584615,145584836,145586546	12.61850	8.36091	coding
Pred2979	chr1	-	144951760	144995022	144951760,144952565,144955215,144994590,144994955	144952376,144952689,144955292,144994701,144995022	3.49491	4.46859	coding
Pred2980	chr1	+	144593695	144615303	144593695,144595834,144596283,144598511,144606368,144614839,144615095	144594483,144595952,144596473,144598780,144606510,144614998,144615303	2.99980	1.54282	coding
Pred2981	chr1	+	144593695	144615303	144593695,144595834,144598511,144606368,144614839,144615095	144593965,144595952,144598780,144606510,144614998,144615303	1.92105	1.56886	coding
Pred2982	chr1	-	144676872	144995082	144676872,144677238,144955215,144994590	144677049,144677362,144955292,144995082	6.03387	4.33727	coding
Pred2985	chr1	+	145438510	145442592	145438510,145439592	145439052,145442592	10.40240	4.22363	coding
Pred2986	chr1	+	145477084	145499090	145477084,145487303,145492234,145497392,145498102,145498535	145477450,145487467,145492375,145497488,145498180,145499090	9.22949	8.87945	coding
Pred2989	chr1	+	145580403	145586546	145580403,145581181,145581403,145583914,145584128,145584481,145584798,145585355	145580610,145581255,145581564,145584048,145584297,145584615,145584836,145586546	1.49405	3.93637	coding
Pred2990	chr1	+	144218498	144828810	144218498,144828540	144218607,144828810	7.06894	1.68289	coding
Pred2991	chr1	+	144593695	144615303	144593695,144595853,144596283,144598511,144606368,144614839,144615095	144593965,144595952,144596473,144598780,144606510,144614998,144615303	1.18907	1.50115	coding
Pred2992	chr1	+	144593695	144615303	144593695,144596310,144598511,144606368,144614839,144615095	144593965,144596473,144598780,144606510,144614998,144615303	0.53095	1.53609	coding
Pred2993	chr1	-	144676872	145039944	144676872,144677238,144679892,144994590,145015859,145021111,145039589	144677049,144677362,144679969,144994701,145016011,145021167,145039944	2.71825	5.25994	coding
Pred2995	chr1	+	145311785	145368682	145311785,145339403,145368440	145311958,145339512,145368682	5.00618	2.98297	coding
Pred2996	chr1	+	144594403	145368682	144594403,144595853,144596283,144598511,144606368,144614839,145293370,145323653,145341648,145367713,145368440	144594483,144595952,144596473,144598780,144606510,144614998,145293580,145323705,145341821,145367822,145368682	1.37557	4.39339	coding
Pred2997	chr1	+	145293370	145368682	145293370,145323653,145343240,145344127,145368440	145293580,145323705,145343413,145344236,145368682	2.73127	4.39692	coding
Pred2998	chr1	+	144594403	145368682	144594403,144595853,144596283,144598511,144606368,144614839,145293370,145323653,145351102,145367713,145368440	144594483,144595952,144596473,144598780,144606510,144614998,145293580,145323705,145351275,145367822,145368682	0.41461	4.39339	coding
Pred2999	chr1	+	145302653	145368682	145302653,145326845,145351102,145367713,145368440	145302868,145326897,145351275,145367822,145368682	2.26184	4.50824	coding
Pred3000	chr1	+	144594403	145368682	144594403,144595834,144598511,144606368,144614839,144621446,145301719,145302653,145326845,145340108,145364565,145368440	144594483,144595952,144598780,144606510,144614998,144621656,145301822,145302868,145326897,145340281,145364674,145368682	2.78009	6.20556	coding
Pred3001	chr1	-	145456235	145470387	145456235,145456990,145457235,145457547,145459651,145460096,145470321	145456723,145457104,145457309,145457604,145459781,145460263,145470387	0.29082	3.46152	coding
Pred3003	chr1	-	145592605	145610884	145592605,145594038,145594944,145595118,145596903,145598535,145601529,145601747,145606274,145608107,145608403,145608620,145609189,145610743	145592771,145594188,145594994,145595220,145597054,145598616,145601622,145601852,145606363,145608293,145608507,145608659,145609356,145610884	3.38948	6.40482	coding
Pred3005	chr1	+	145209110	146424095	145209110,145248820,145477084,145487303,145492234,145498102,145498535,145811895,146424049	145209436,145248894,145477450,145487467,145492375,145498180,145500030,145812002,146424095	1.08654	4.63808	coding
Pred3006	chr1	+	145209110	146424095	145209110,145248812,145273184,145281368,145281954,145373798,145438510,145507637,145508015,145646114,145650482,145663158,145682022,145683574,145684584,145686975,145787771,145788766,145791060,145803307,145804244,145811341,145811895,146424049	145209436,145248894,145273444,145281704,145285911,145374694,145439665,145507733,145508075,145646173,145650540,145663367,145682094,145683647,145684678,145687091,145787864,145788855,145791170,145803388,145804365,145811463,145812002,146424095	1.89123	1.33393	coding
Pred3007	chr1	+	145209110	146424095	145209110,145248812,145273184,145439592,145439777,145507637,145508015,145646114,145650482,145663158,145682022,145683574,145684584,145686975,145787771,145788766,145791060,145803307,145804244,145811341,145811895,146424049	145209436,145248894,145273444,145439665,145439925,145507733,145508075,145646173,145650540,145663367,145682094,145683647,145684678,145687091,145787864,145788855,145791170,145803388,145804365,145811463,145812002,146424095	1.29951	2.1549	coding
Pred3008	chr1	+	145209110	146424095	145209110,145248812,145273184,145439592,145507637,145508015,145646114,145650482,145663158,145682022,145683574,145684584,145686975,145787771,145788766,145791060,145803307,145804244,145811341,145811895,146424049	145209436,145248894,145273444,145439665,145507733,145508075,145646173,145650540,145663367,145682094,145683647,145684678,145687091,145787864,145788855,145791170,145803388,145804365,145811443,145812002,146424095	6.03032	1.76008	coding
Pred3011	chr1	-	146633092	146644129	146633092,146634018,146638076,146638424,146639345,146643567,146644007	146633359,146634152,146638197,146638518,146639512,146643746,146644129	0.94638	4.37503	coding
Pred3012	chr1	-	146626686	146644129	146626686,146633290,146634018,146638076,146638424,146639345,146643567,146644007	146631221,146633359,146634152,146638197,146638518,146639512,146643746,146644129	3.02580	3.91084	coding
Pred3013	chr1	-	146626686	146644129	146626686,146638424,146639345,146643567,146644007	146631221,146638518,146639512,146643746,146644129	1.34602	2.19761	coding
Pred3014	chr1	+	146649429	146651528	146649429	146651528	52.22270	7.63359	coding
Pred3015	chr1	-	146657837	146697230	146657837,146661755,146672733,146680413,146683960,146684874,146687323,146696486,146696878	146658824,146661828,146673086,146680613,146684103,146685037,146687512,146696658,146697230	3.43852	9.12197	coding
Pred3016	chr1	+	146736038	146757164	146736038,146737590,146739084,146740440,146743831,146747016,146747767,146757000	146736243,146737746,146739177,146740537,146743942,146747131,146747921,146757164	4.11948	4.55933	coding
Pred3017	chr1	+	146714290	146767441	146714290,146724277,146726524,146727467,146728184,146731490,146736080,146737590,146739084,146740440,146742592,146743831,146747016,146747767,146751698,146756023,146757000,146757974,146759313,146766090,146767111	146714480,146724390,146726631,146727582,146728216,146731572,146736243,146737746,146739177,146740537,146742666,146743942,146747131,146747921,146751864,146756172,146757164,146758177,146759412,146766199,146767441	8.66935	12.6405	coding
Pred3018	chr1	+	146714290	146767441	146714290,146724277,146737590,146739084,146740440,146742592,146743831,146747016,146747767,146757000,146757974,146759313,146766090,146767111	146714480,146724390,146737746,146739177,146740537,146742666,146743942,146747131,146747921,146757164,146758177,146759412,146766199,146767441	1.50827	8.07412	coding
Pred3019	chr1	+	146714290	146767441	146714290,146737590,146739084,146740440,146742592,146743831,146747016,146747767,146757000,146757974,146759313,146763163,146765291,146766090,146767111	146714480,146737746,146739177,146740537,146742666,146743942,146747131,146747921,146757164,146758177,146759412,146763234,146765406,146766199,146767441	7.79371	8.39051	coding
Pred3020	chr1	+	146714290	146767441	146714290,146724277,146726524,146751703,146756023,146757000,146757974,146759313,146763163,146765291,146766090,146767111	146714480,146724390,146726631,146751864,146756172,146757164,146758177,146759412,146763234,146765406,146766199,146767441	3.63783	7.39256	coding
Pred3021	chr1	+	146714290	146767441	146714290,146724277,146726524,146727467,146751703,146756023,146757000,146757974,146759313,146763163,146765291,146766090,146767111	146714480,146724390,146726631,146727582,146751864,146756172,146757164,146758177,146759412,146763234,146765406,146766199,146767441	4.09879	7.07612	coding
Pred3023	chr1	+	147013181	147098013	147013181,147076569,147078576,147083376,147084681,147086225,147087602,147090621,147094071,147095642	147013444,147076704,147078659,147083688,147084998,147086415,147087702,147092863,147094332,147098013	5.04411	15.864	coding
Pred3024	chr1	+	147083376	147096757	147083376,147084681,147090621,147094071,147095678	147083688,147084998,147092863,147094332,147096757	4.60482	14.7974	coding
Pred3025	chr1	-	147119167	147142634	147119167,147120047,147121945,147124251,147141951	147119368,147120213,147122041,147124352,147142634	1.41450	5.98531	coding
Pred3026	chr1	-	147121945	147142634	147121945,147124251,147126308,147127275,147131074,147131510,147131761,147141951	147122041,147124450,147126441,147127363,147131154,147131641,147131890,147142634	5.32174	7.68675	coding
Pred3028	chr1	-	147119167	147142634	147119167,147120047,147121945,147124251,147126308,147127275,147141951	147119368,147120213,147122041,147124352,147126441,147127363,147142634	5.54531	7.58907	coding
Pred3030	chr1	-	148251112	148267126	148251112,148267017	148252118,148267126	3.55937	1.36415	coding
Pred3031	chr1	-	148251112	148337532	148251112,148252729,148267840,148309976,148336204,148337317	148252118,148252838,148268013,148310071,148336277,148337532	2.79175	4.3511	coding
Pred3032	chr1	-	148251112	148337532	148251112,148252729,148277378,148309976,148336204,148337317	148252118,148252838,148277551,148310071,148336277,148337532	2.55148	4.3511	coding
Pred3034	chr1	-	147954636	147955419	147954636	147955419	5.42864	5.32435	coding
Pred3036	chr1	+	148644010	148644793	148644010	148644793	10.08520	5.22405	coding
Pred3037	chr1	-	148736447	148737176	148736447	148737176	3.05941	2.01062	coding
Pred3038	chr1	+	148806014	148806797	148806014	148806797	9.96069	5.20908	coding
Pred3039	chr1	+	148928285	148951595	148928285,148932785,148951244	148928385,148932920,148951595	6.47402	0.279571	coding
Pred3040	chr1	+	148928285	148951595	148928285,148932785,148933290,148951244	148928385,148932920,148933368,148951595	4.62662	1.51002	coding
Pred3042	chr1	-	149397113	149399229	149397113	149399229	1.05712	2.20989	coding
Pred3043	chr1	+	149553002	149553785	149553002	149553785	12.05240	5.3246	coding
Pred3044	chr1	+	149576452	149616784	149576452,149615764,149616545	149576700,149616111,149616784	4.92066	0.445058	coding
Pred3046	chr1	-	149784827	149785236	149784827	149785236	0.74607	3.87796	coding
Pred3047	chr1	+	149804231	149806194	149804231,149805700	149805430,149806194	12.10320	1.83901	coding
Pred3049	chr1	-	149812259	149812765	149812259	149812765	2.29194	4.24819	coding
Pred3050	chr1	-	149813785	149814318	149813785	149814318	50.11510	3.35747	coding
Pred3051	chr1	+	149822627	149823160	149822627	149823160	40.62420	3.35747	coding
Pred3052	chr1	+	149824180	149824686	149824180	149824686	1.97582	4.24076	coding
Pred3054	chr1	-	149830751	149832714	149830751,149831515	149831245,149832714	9.44432	1.84698	coding
Pred3055	chr1	-	149830751	149832714	149830751,149832330	149831245,149832714	1.23099	2.0845	coding
Pred3056	chr1	-	149856011	149858232	149856011	149858232	13.25320	2.83175	coding
Pred3057	chr1	+	149858524	149858960	149858524	149858960	13.54730	3.61616	coding
Pred3058	chr1	-	149859019	149859466	149859019	149859466	3.92901	3.32099	coding
Pred3059	chr1	+	149871154	149872347	149871154,149871562	149871225,149872347	7.41842	1.71258	coding
Pred3060	chr1	+	149871154	149872347	149871154	149872347	3.35658	1.59706	coding
Pred3061	chr1	-	149874875	149889434	149874875,149877431,149878201,149879251,149879593,149880743,149881012,149881352,149882121,149882377,149883351,149884770,149889290	149876749,149877591,149878408,149879385,149879758,149880832,149881123,149881442,149882255,149882529,149883532,149885739,149889434	7.28666	8.36602	coding
Pred3062	chr1	-	149877023	149889434	149877023,149878201,149879251,149879593,149880743,149881012,149881352,149882121,149882377,149883351,149884770,149889290	149877591,149878408,149879385,149879758,149880832,149881123,149881442,149882255,149882529,149883532,149885739,149889434	0.65285	7.67561	coding
Pred3063	chr1	-	149874875	149878523	149874875,149877431,149878201	149876749,149877591,149878523	3.90429	4.2732	coding
Pred3064	chr1	-	149895210	149899962	149895210,149895732,149897727,149898267,149899057,149899617	149895621,149895906,149897934,149898810,149899186,149899962	39.54530	4.48394	coding
Pred3065	chr1	-	149895210	149897945	149895210,149895732,149897727	149895621,149895906,149897945	12.79460	2.06588	coding
Pred3066	chr1	-	149895210	149899962	149895210,149898267,149899057,149899617	149895906,149898810,149899186,149899962	2.32636	4.09465	coding
Pred3067	chr1	-	149897437	149899962	149897437,149899057,149899617	149897934,149899186,149899962	1.45159	1.75117	coding
Pred3069	chr1	-	149900543	149908791	149900543,149901046,149908046,149908474	149900793,149901209,149908122,149908791	2.88634	1.471	coding
Pred3070	chr1	-	149900543	149908266	149900543,149901046,149908046	149900793,149901209,149908266	0.80087	1.08892	coding
Pred3071	chr1	-	149912232	149982686	149912232,149919151,149920870,149921531,149921996,149931602,149936146,149937701,149939218,149942990,149949360,149982396	149916964,149919236,149920985,149921681,149922124,149931715,149936274,149937803,149939446,149943179,149949511,149982686	3.48971	12.6448	coding
Pred3072	chr1	-	149912232	149982686	149912232,149919151,149920870,149921531,149921996,149931602,149936146,149937701,149939218,149942990,149949360,149982396	149916964,149919236,149920985,149921681,149922124,149931715,149936274,149937803,149939312,149943179,149949511,149982686	1.10744	10.6981	coding
Pred3073	chr1	+	150049266	150117504	150049266,150049746,150053423,150053965,150054799,150064030,150064395,150065622,150082610,150116886	150049309,150049857,150053558,150054079,150054967,150064189,150064503,150065744,150082742,150117504	8.38359	4.70167	coding
Pred3074	chr1	+	150039341	150082742	150039341,150040686,150044232,150048310,150048993,150049171,150049746,150053423,150053965,150054799,150064030,150064395,150065622,150082610	150040007,150040821,150044293,150048390,150049062,150049309,150049857,150053558,150054079,150054967,150064189,150064503,150065744,150082742	4.01947	9.10144	coding
Pred3075	chr1	+	150039399	150054079	150039399,150040686,150044232,150048310,150048993,150053488,150053965	150040007,150040821,150044293,150048390,150049062,150053558,150054079	1.07665	3.40357	coding
Pred3077	chr1	+	150039341	150117504	150039341,150082610,150116886	150040007,150082742,150117504	1.35954	0.952859	coding
Pred3079	chr1	+	150122169	150131816	150122169,150123101,150128259,150129104,150129578,150131013	150122477,150123248,150128400,150129209,150129680,150131816	18.00580	8.78866	coding
Pred3080	chr1	+	150121654	150131816	150121654,150123101,150128259,150129104,150129578,150131013	150121976,150123248,150128400,150129209,150129680,150131816	0.84109	8.22042	coding
Pred3082	chr1	-	150198939	150208504	150198939,150201404,150202905,150204114,150208080	150199127,150201570,150203028,150204264,150208504	27.41000	5.46637	coding
Pred3083	chr1	-	150190724	150208504	150190724,150195511,150198939,150201404,150202905,150204114,150208080	150193063,150195566,150199127,150201570,150203028,150204264,150208504	11.87640	5.89934	coding
Pred3089	chr1	+	150230217	150237476	150230217,150232545,150233857,150234556,150234923,150235202,150235440,150235697,150236057,150236192,150236992	150230578,150232566,150234037,150234699,150235019,150235269,150235598,150235818,150236078,150236277,150237476	8.65270	3.1158	coding
Pred3090	chr1	+	150230217	150233729	150230217,150232545	150230578,150233729	0.56232	0.74525	coding
Pred3091	chr1	+	150230217	150237476	150230217,150232545,150233857,150234556,150234923,150235202,150235440,150235697,150236057,150236992	150230578,150232566,150234037,150234699,150235019,150235269,150235598,150235818,150236078,150237476	1.80067	3.38543	coding
Pred3093	chr1	-	150237798	150241532	150237798,150238932,150239474,150240115,150240356,150241097	150238594,150239056,150239878,150240189,150240527,150241532	30.68680	4.91217	coding
Pred3094	chr1	-	150237798	150241532	150237798,150238932,150239474,150240115,150240356	150238594,150239056,150239878,150240189,150241532	3.96990	4.37139	coding
Pred3095	chr1	-	150237798	150241532	150237798,150239755,150241097	150239056,150239878,150241532	0.56443	1.51649	coding
Pred3096	chr1	-	150237798	150241532	150237798,150239474,150239755,150241097	150239056,150239602,150239878,150241532	29.74340	2.63731	coding
Pred3098	chr1	-	150237798	150241532	150237798,150240115,150241097	150239056,150240189,150241532	3.17272	1.19363	coding
Pred3099	chr1	+	150254952	150259502	150254952,150255871,150256214,150256835,150257006,150258841	150255028,150256043,150256290,150256914,150257118,150259502	3.65785	7.84394	coding
Pred3100	chr1	+	150266268	150280818	150266268,150266754,150280481	150266318,150266869,150280818	82.34360	0.814532	coding
Pred3101	chr1	+	150266268	150280818	150266268,150280481	150266869,150280818	23.21200	0.719157	coding
Pred3102	chr1	+	150266268	150280818	150266268,150280481	150266318,150280818	4.39896	-0.0419837	noncoding
Pred3103	chr1	+	150305449	150318612	150305449,150307405,150310635,150312873,150315784,150316637,150316909,150318493	150305670,150307712,150310802,150312953,150315928,150316737,150317023,150318612	10.42150	6.76803	coding
Pred3105	chr1	+	150293927	150325703	150293927,150297352,150298208,150300015,150300778,150312878,150315784,150316637,150316851,150318493,150321632,150325308	150294041,150297545,150298339,150300111,150301343,150312953,150315928,150316737,150317023,150318612,150321694,150325703	1.49826	3.2403	coding
Pred3106	chr1	+	150293927	150325703	150293927,150297415,150298208,150300015,150300778,150305154,150316851,150318493,150318883,150321632,150325308	150294041,150297545,150298339,150300111,150300925,150305238,150317023,150318612,150318967,150321694,150325703	9.00796	3.83499	coding
Pred3108	chr1	+	150293927	150325703	150293927,150297352,150298208,150300778,150305154,150305449,150307405,150310635,150312873,150321632,150325308	150294041,150297545,150298339,150300925,150305238,150305670,150307712,150310802,150312953,150321694,150325703	8.51489	7.55082	coding
Pred3110	chr1	+	150459919	150471769	150459919,150460333,150461439,150463076,150463869,150464073,150464886,150468957,150470005,150470977,150471372,150471691	150459992,150460530,150461563,150463201,150463987,150464138,150464965,150469384,150470223,150471140,150471510,150471769	6.53654	8.30365	coding
Pred3111	chr1	+	150459919	150471769	150459919,150460333,150463147,150463869,150464886,150468957,150469285,150470005,150470977,150471372,150471691	150459992,150460530,150463201,150464138,150464965,150469104,150469384,150470223,150471140,150471510,150471769	4.62272	8.21213	coding
Pred3112	chr1	+	150459919	150479747	150459919,150460333,150463147,150463869,150464886,150470005,150470977,150471372,150471691,150476810,150477381,150478066,150479391	150459992,150460530,150463201,150464138,150464965,150470223,150471140,150471510,150471769,150476911,150477454,150478181,150479747	5.18727	9.32441	coding
Pred3114	chr1	+	150459919	150479747	150459919,150460333,150476810,150477107,150477381,150478066,150479391	150459992,150460530,150476911,150477209,150477454,150478181,150479747	10.49610	3.54635	coding
Pred3115	chr1	+	150459919	150479747	150459919,150460333,150461439,150463076,150463869,150464886,150468957,150476810,150477107,150477381,150478066,150479391	150459992,150460530,150461461,150463201,150464138,150464965,150469104,150476911,150477209,150477454,150478181,150479747	0.80172	6.20185	coding
Pred3116	chr1	+	150480486	150486264	150480486,150482006,150482136,150482397,150482577,150483351,150483932,150484827,150485200,150485712	150480755,150482057,150482238,150482478,150482658,150483674,150484307,150485048,150485288,150486264	22.51320	9.76731	coding
Pred3118	chr1	+	150480486	150486264	150480486,150482006,150482136,150482438,150483351,150484827,150485200,150485712	150480755,150482057,150482232,150482478,150483674,150485048,150485288,150486264	3.56856	7.67323	coding
Pred3121	chr1	+	150480486	150484218	150480486,150482006,150482136,150482310,150483351,150483932	150480755,150482057,150482232,150482478,150483674,150484218	1.43758	7.09164	coding
Pred3123	chr1	+	150521897	150533410	150521897,150522297,150524680,150525018,150525373,150525901,150526840,150527904,150532535	150521975,150522371,150524784,150525076,150525729,150526598,150526943,150528041,150533410	2.31775	3.69527	coding
Pred3124	chr1	+	150530420	150533410	150530420,150530732,150531437,150531762,150532236,150532535	150530625,150531125,150531641,150531942,150532381,150533410	9.21749	1.51605	coding
Pred3125	chr1	+	150521897	150531221	150521897,150522297,150529969,150530948	150521975,150522371,150530625,150531221	3.45466	2.11484	coding
Pred3126	chr1	+	150521897	150524367	150521897,150522297,150523090	150521975,150522752,150524367	2.62516	0.990728	coding
Pred3127	chr1	+	150522297	150533410	150522297,150530420,150530948,150531762,150532236,150532535	150522752,150530625,150531125,150531942,150532381,150533410	0.92364	1.98602	coding
Pred3128	chr1	+	150521897	150533410	150521897,150522297,150524680,150525018,150525373,150531762,150532236,150532535	150521975,150522371,150524784,150525076,150525729,150531942,150532381,150533410	1.12718	1.46136	coding
Pred3129	chr1	+	150521897	150533410	150521897,150524680,150525018,150525901,150529969,150531437,150531762,150532236,150532535	150521975,150524784,150525076,150526943,150530625,150531641,150531942,150532381,150533410	1.84221	1.75817	coding
Pred3131	chr1	+	150521897	150533410	150521897,150524680,150525018,150525373,150525901,150526840,150527904,150528637,150529096,150529414,150529625,150529969,150530420,150531437,150531762,150532236,150532535	150521975,150524784,150525076,150525729,150526598,150526943,150528041,150528842,150529269,150529526,150529811,150530099,150530625,150531641,150531942,150532381,150533410	7.17200	6.15435	coding
Pred3132	chr1	+	150521897	150533410	150521897,150524680,150525018,150525373,150525901,150526840,150527904,150528637,150529096,150529414,150529625,150530420,150531437,150531762,150532236,150532535	150521975,150524784,150525076,150525729,150526598,150526943,150528041,150528842,150529269,150529526,150530099,150530625,150531641,150531942,150532381,150533410	3.41272	5.8177	coding
Pred3133	chr1	-	150547036	150552086	150547036,150550719,150551318	150549967,150550967,150552086	44.94860	5.30168	coding
Pred3134	chr1	-	150547036	150552086	150547036,150551982	150551792,150552086	6.12007	4.53583	coding
Pred3136	chr1	-	150598117	150602098	150598117,150599942,150601889	150598284,150600068,150602098	44.25540	2.93577	coding
Pred3137	chr1	-	150594603	150601609	150594603,150598117,150599942,150601536	150595335,150598284,150600068,150601609	33.10480	2.90898	coding
Pred3138	chr1	-	150594603	150601609	150594603,150599942,150601536	150595335,150600068,150601609	5.44064	0.536027	coding
[truncated: 30,715 more rows]
